# Supplementary material for: LncRNA IL21‐AS1 interacts with hnRNPU protein to promote IL21 overexpression and aberrant differentiation of Tfh cells in systemic lupus erythematosus
Source: Clin Transl Med. 2022 Nov 29;12(12):e1117. doi: 10.1002/ctm2.1117 (PMC9708910; doi:10.1002/ctm2.1117)
Supplement: Supplementary file 2 — Supporting Information [file CTM2-12-e1117-s008.xls]

## Sheet: diff_exp
Symbol	N1	N2	N3	N4	N5	N6	N7	N8	SLE1	SLE2	SLE3	SLE4	SLE5	SLE6	SLER1	SLER2	SLER3	SLER4	SLER5	SLER6	Log2 fold change	P_value	FDR
100033413	0.89	0.87	1.73e-18	1.73e-18	0.87	1.73e-18	0.89	1.73e-18	1.73e-18	1.73e-18	1.73e-18	1.73e-18	1.73e-18	1.73e-18	0.93	1.73e-18	1.73e-18	1.73e-18	1.73e-18	1.73e-18	-2.69161	0.031272	0.219866
100128288	1.73e-18	0.13	1.73e-18	0.06	3.19	1.73e-18	1.73e-18	1.73e-18	0.07	3.91	2.57	3.62	1.73e-18	3.74	1.73e-18	4.89	3.16	2.73	1.9	1.73e-18	3.933	0.0209617	0.178364
100129083	0.9	1.69	1.73	1.21	1.18	1.49	1.33	1.51	3.32	3.68	1.03	2.42	3.93	4.12	1.03	1.61	4.28	9.34	3.19	2.98	1.07927	0.00367219	0.0689595
100132929	1.73e-18	1.73e-18	1.73e-18	1.73e-18	1.73e-18	1.73e-18	1.73e-18	1.73e-18	1.73e-18	0.06	1.73e-18	1.73e-18	0.06	0.12	1.73e-18	0.06	1.73e-18	0.06	1.73e-18	1.73e-18	1.24415	0.0325299	0.223514
100188954	1.36	1.67	0.07	1.54	1.36	1.72	1.79	0.17	1.54	0.06	1.73e-18	1.73e-18	1.26	1.67	1.38	1.41	1.73e-18	0.2	0.01	0.01	-2.60966	0.0472656	0.270866
100272217	0.18	0.63	0.3	0.34	0.25	1.73e-18	1.73e-18	0.33	1.73e-18	1.73e-18	0.43	1.73e-18	1.73e-18	1.73e-18	1.73e-18	0.12	1.73e-18	1.73e-18	0.27	1.73e-18	-2.60098	0.0164241	0.157787
100302135	1.73e-18	1.73e-18	1.03	1.73e-18	1.73e-18	2.09	1.73e-18	1.06	1.73e-18	1.73e-18	1.73e-18	1.73e-18	1.73e-18	1.73e-18	1.73e-18	1.73e-18	1.73e-18	1.73e-18	1.73e-18	1.73e-18	-2.64452	0.0169436	0.15991
100309464	1.73e-18	1.73e-18	1.73e-18	1.73e-18	0.19	1.73e-18	1.73e-18	1.73e-18	1.73e-18	0.62	1.73e-18	0.09	0.3	1.73e-18	0.72	0.46	0.67	1.73e-18	1.73e-18	0.09	2.41036	0.0325137	0.223514
100312957	1.73e-18	1.73e-18	1.73e-18	1.73e-18	1.73e-18	1.73e-18	1.73e-18	1.73e-18	0.76	0.53	1.73e-18	1.73e-18	1.73e-18	1.73e-18	0.64	1.73e-18	0.67	1.73e-18	1.73e-18	0.57	2.49912	0.0304693	0.218167
100505978	0.03	0.03	1.73e-18	1.73e-18	1.73e-18	0.03	0.03	0.07	1.73e-18	1.73e-18	1.73e-18	1.73e-18	1.73e-18	1.73e-18	0.03	1.73e-18	1.73e-18	1.73e-18	1.73e-18	1.73e-18	-1.20833	0.00546784	0.0866132
100506071	0.03	0.04	0.01	0.08	0.07	0.01	0.04	0.06	0.13	0.11	0.01	0.36	0.37	0.12	0.22	0.05	0.31	0.34	0.06	0.03	1.51363	0.0107328	0.126088
100526833	1.73e-18	1.73e-18	1.73e-18	1.73e-18	0.07	1.73e-18	0.06	0.02	1.73e-18	0.23	1.73e-18	0.81	1.25	0.1	0.47	0.16	0.47	1.69	0.38	0.42	3.6391	0.000763059	0.028651
100528007	3.77	1.73e-18	2.91	1.73e-18	5.06	0.14	1.73e-18	5.87	1.73e-18	1.73e-18	5.19	1.73e-18	1.73e-18	1.73e-18	1.73e-18	1.73e-18	1.73e-18	1.73e-18	1.73e-18	1.3	-3.51758	0.0428649	0.257823
100529211	0.63	4.46	0.69	2.45	3.32	1.04	19.91	2.21	0.71	0.9	1.95	0.64	0.69	1.1	0.65	1.26	0.94	1.34	0.83	2.64	-1.1438	0.0345592	0.230667
100529264	1.04	1.73e-18	1.73e-18	1.73e-18	1.83	3.86	1.73e-18	0.53	1.27	1.75	2.62	0.65	1.71	1.9	1.3	0.12	3.74	2.83	4.19	0.56	3.55372	0.00713249	0.100096
100874052	0.13	0.13	1.73e-18	0.23	0.12	0.07	0.26	0.07	0.14	0.15	0.15	0.48	0.39	0.13	0.21	0.06	0.46	0.65	0.27	0.2	1.22782	0.0303055	0.217753
100874150	0.1	0.2	0.08	0.09	1.73e-18	0.21	0.11	0.1	1.73e-18	1.73e-18	0.2	0.44	1.73e-18	0.36	1.73e-18	1.73e-18	1.73e-18	1.73e-18	1.73e-18	1.73e-18	-1.97313	0.0370467	0.23952
100874207	1.73e-18	1.73e-18	1.73e-18	0.14	0.07	0.16	1.73e-18	0.08	1.73e-18	1.73e-18	0.07	1.73e-18	1.73e-18	1.73e-18	1.73e-18	1.73e-18	1.73e-18	1.73e-18	1.73e-18	1.73e-18	-1.52053	0.0222009	0.18361
101059948	0.24	0.35	0.35	0.34	0.12	0.24	1.73e-18	1.73e-18	0.13	1.73e-18	1.73e-18	1.73e-18	1.73e-18	1.73e-18	0.12	1.73e-18	1.73e-18	0.12	1.73e-18	1.73e-18	-2.62314	0.00618567	0.0929609
1057	0.03	1.73e-18	0.27	1.73e-18	0.26	0.53	1.73e-18	0.02	1.73e-18	0.05	1.73e-18	1.73e-18	1.73e-18	0.04	1.73e-18	1.73e-18	1.73e-18	1.73e-18	0.06	1.73e-18	-1.71991	0.0396699	0.248305
10740	1.73e-18	1.73e-18	1.73e-18	0.03	1.73e-18	1.73e-18	1.73e-18	1.73e-18	1.86	1.73e-18	1.73e-18	1.73e-18	1.73e-18	1.11	0.02	1.73e-18	1.82	1.45	1.96	0.01	3.02223	0.0278011	0.207612
11217	4.08	5.5	5.54	4.7	5.5	5.16	3.81	5.61	18.55	17.58	6.69	15.75	12.7	9.15	12.8	12.51	15.95	13.69	16.71	14.4	1.43822	3.36e-08	0.000148267
128854	1.37	0.95	0.98	1.02	0.58	1.2	1.57	1.78	0.69	0.38	0.72	0.5	0.8	1.73e-18	0.97	0.59	0.47	0.32	1.22	0.4	-1.40249	0.0404792	0.250479
143666	0.02	0.13	0.01	0.07	0.11	0.03	0.1	0.06	0.01	1.73e-18	0.06	1.73e-18	0.01	0.02	0.01	0.02	0.01	0.03	0.01	0.07	-1.32407	0.00623358	0.0931842
154089	1.73e-18	0.04	0.01	1.73e-18	0.03	0.04	0.04	0.03	0.11	0.05	0.01	0.07	0.06	0.04	0.03	0.04	0.12	0.03	0.13	0.01	1.01502	0.0297196	0.215287
203429	0.05	0.21	0.07	0.21	0.09	0.1	0.24	0.22	0.03	0.04	1.34	0.06	0.03	0.1	1.73e-18	0.07	1.73e-18	0.05	0.03	0.02	-1.40362	0.0488382	0.276156
246182	0.04	0.06	0.03	0.02	0.06	0.06	0.08	0.19	0.4	0.33	0.08	0.21	0.19	0.06	0.24	0.02	0.11	0.1	0.11	0.09	1.05438	0.0244518	0.192664
246754	0.03	0.17	1.73e-18	1.73e-18	1.73e-18	1.73e-18	1.73e-18	1.73e-18	0.23	0.54	0.21	0.29	0.1	0.31	0.29	0.27	0.18	0.42	0.78	0.18	4.07311	1.21e-07	0.000192117
26855	0.53	1.07	0.61	1.73e-18	0.51	0.57	1.3	1.73e-18	0.57	1.73e-18	1.73e-18	1.73e-18	1.73e-18	1.73e-18	0.55	1.73e-18	1.73e-18	1.73e-18	1.73e-18	1.73e-18	-3.65987	0.00405296	0.0730292
26865	1.63	6.89	1.79	0.76	1.83	3.4	1.88	1.05	0.76	0.53	1.16	0.76	1.2	1.14	0.64	0.65	0.67	1.14	1.3	0.57	-1.19556	0.00124594	0.0375023
26866	1.63	6.89	1.79	0.76	1.83	3.4	1.88	1.05	0.76	0.53	1.16	0.76	1.2	1.14	0.64	0.65	0.67	1.14	1.3	0.57	-1.19556	0.00124594	0.0375023
28	1.73e-18	0.07	1.73e-18	1.73e-18	0.07	0.32	0.04	1.73e-18	4.75	0.18	0.14	0.51	8.6	0.07	0.07	7.55	0.28	1.73e-18	15.22	0.21	3.9919	0.00508459	0.0833116
282566	0.13	0.13	0.13	0.31	1.73e-18	0.06	0.13	1.73e-18	0.21	0.13	0.19	0.13	0.13	0.13	0.13	0.06	0.39	0.25	0.33	0.46	1.39456	0.0277702	0.207491
284385	0.34	1.73e-18	1.73e-18	1.73e-18	1.73e-18	1.15	1.73e-18	1.73e-18	0.19	0.7	1.73e-18	0.76	0.9	0.81	0.42	1.73e-18	1.07	0.44	1.73e-18	0.69	2.9521	0.0267122	0.203103
338809	0.03	0.03	1.73e-18	1.73e-18	1.73e-18	0.03	1.73e-18	1.73e-18	0.22	0.06	0.03	0.06	1.73e-18	0.09	1.73e-18	0.03	0.03	0.06	0.09	0.15	1.71579	0.00636561	0.094305
339505	0.09	0.18	0.03	0.02	0.11	0.04	1.73e-18	0.15	0.18	0.19	0.28	0.16	0.22	0.1	0.08	0.03	0.19	0.19	0.1	0.22	1.30854	0.0138145	0.143804
348738	0.31	0.08	1.73e-18	1.73e-18	0.23	0.55	1.73e-18	0.08	0.92	1.05	0.24	0.41	1.01	0.23	1.73e-18	0.46	0.63	1.01	1.12	0.24	2.63779	0.0109249	0.127347
352961	0.01	0.39	0.01	0.14	0.28	0.04	0.17	0.15	0.02	0.02	0.13	0.01	0.02	0.03	0.01	0.03	0.03	0.04	0.01	0.22	-1.28835	0.0446319	0.262872
389895	1.73e-18	0.17	0.09	0.09	0.09	0.09	1.73e-18	0.09	0.05	1.73e-18	0.04	1.73e-18	1.73e-18	0.04	1.73e-18	1.73e-18	1.73e-18	1.73e-18	0.05	1.73e-18	-1.77963	0.00931846	0.116483
392364	0.19	0.33	0.14	0.16	0.08	0.06	0.06	0.08	0.12	0.14	0.11	1.73e-18	1.73e-18	0.14	0.03	0.08	0.06	0.03	1.73e-18	0.08	-1.31592	0.0361553	0.235885
401260	0.07	0.01	1.73e-18	1.73e-18	1.73e-18	1.73e-18	1.73e-18	1.73e-18	0.08	0.01	0.01	0.06	1.73e-18	0.02	0.02	0.01	0.03	0.02	0.06	1.73e-18	1.04496	0.0365001	0.237207
401884	0.56	0.52	1.82	0.57	0.39	0.67	0.37	0.03	0.49	1.13	1.08	1.65	0.95	0.81	1.01	0.62	0.84	0.57	1.12	0.74	1.01174	0.04176	0.254545
439965	1.73e-18	0.07	0.62	0.1	0.53	1.73e-18	1.73e-18	0.07	1.73e-18	0.03	0.38	0.47	0.56	0.16	0.48	0.72	0.18	0.46	0.39	0.44	1.95201	0.0497183	0.279002
494514	0.52	0.26	0.39	0.06	0.45	0.26	0.13	0.2	2.4	1.63	0.33	0.14	3.01	0.46	0.14	0.39	2.13	1.24	2.08	0.94	1.71965	0.00989097	0.120267
644554	1.73e-18	1.73e-18	0.05	1.73e-18	1.73e-18	0.05	0.08	1.73e-18	1.73e-18	1.73e-18	1.73e-18	1.73e-18	1.73e-18	1.73e-18	1.73e-18	1.73e-18	1.73e-18	1.73e-18	1.73e-18	1.73e-18	-1.04248	0.0178189	0.163889
645367	1.73e-18	1.73e-18	1.73e-18	1.73e-18	1.73e-18	1.73e-18	1.73e-18	1.73e-18	1.73e-18	1.02	0.62	1.45	1.73e-18	0.02	0.52	1	1.48	1.73e-18	1.37	1.73e-18	4.0127	0.00240591	0.0544095
692203	1.77	2.62	0.88	1.72	1.73e-18	1.73e-18	0.89	1.73e-18	3.82	0.92	3.59	0.93	2.65	0.88	0.93	0.87	2.7	0.88	3.63	2.71	2.91581	0.0146709	0.148213
723972	1.73e-18	1.73e-18	1.73e-18	1.73e-18	1.73e-18	1.73e-18	1.73e-18	1.73e-18	1.73e-18	0.12	1.73e-18	1.73e-18	0.12	1.73e-18	1.73e-18	1.73e-18	0.1	0.11	0.35	1.73e-18	1.6346	0.0338027	0.228001
728066	0.51	0.24	0.1	0.21	0.38	0.37	0.11	0.43	0.67	1.64	1.32	1.16	1.1	0.67	1.18	0.9	0.25	0.66	0.79	0.5	1.63862	0.000135609	0.0109677
728461	1.73e-18	1.73e-18	1.73e-18	1.73e-18	1.73e-18	1.73e-18	1.73e-18	1.73e-18	0.99	0.22	1.73e-18	0.74	1.73e-18	1.73e-18	1.73e-18	1.73e-18	1.73e-18	0.22	0.29	1.73e-18	2.23556	0.0339404	0.228574
728622	1.73e-18	1.73e-18	1.73e-18	1.73e-18	1.73e-18	1.73e-18	1.54	1.73e-18	2.47	1.73e-18	1.73e-18	2.42	1.73e-18	1.73e-18	1.79	1.39	1.13	0.09	1.73e-18	1.65	3.09298	0.0490997	0.276894
728929	0.1	0.07	1.73e-18	0.1	0.07	0.1	1.73e-18	1.73e-18	1.73e-18	1.73e-18	0.03	1.73e-18	1.73e-18	1.73e-18	1.73e-18	1.73e-18	0.03	1.73e-18	0.03	1.73e-18	-1.54729	0.0132103	0.140231
728932	1.73e-18	1.73e-18	1.73e-18	1.73e-18	1.73e-18	1.73e-18	1.73e-18	0.97	0.66	0.61	1.73e-18	1.45	1.57	0.56	1.73e-18	1.73e-18	1.09	0.63	1.73e-18	1.73e-18	2.93384	0.0394089	0.247235
728989	7.95	16.35	5.02	8.72	12.31	3.35	6.07	8.22	5.25	2.45	6.29	3.21	1.58	5.36	4.45	4.64	2.7	2.08	3.72	2.74	-1.15682	0.000847816	0.0304731
729041	3.47	4.63	1.98	3.4	3.26	10.89	3.27	2.47	0.91	2.15	2.42	0.77	0.97	2.23	0.93	1.61	2.32	0.95	1.48	1.94	-1.33987	0.000242549	0.0153987
729582	1.73e-18	1.73e-18	1.73e-18	1.73e-18	1.73e-18	0.05	1.73e-18	0.06	0.32	1.73e-18	0.13	0.22	1.73e-18	0.21	1.73e-18	0.06	0.2	1.73e-18	0.05	0.4	2.07404	0.0216543	0.181441
729614	1.48	1.22	1.73e-18	0.03	1.73e-18	0.06	0.31	1.73e-18	1.51	1.6	1.84	2.52	0.35	0.91	2.68	0.96	0.01	1.57	1.73	1.45	3.62009	0.00321381	0.0643522
79136	1.73e-18	0.05	1.73e-18	1.73e-18	1.73e-18	0.1	0.05	1.73e-18	0.16	0.05	1.73e-18	0.6	0.67	0.1	0.34	0.09	0.13	0.48	0.43	0.13	3.02884	0.000534284	0.0235855
93429	1.73e-18	1.73e-18	1.73e-18	1.73e-18	1.73e-18	1.73e-18	1.73e-18	1.73e-18	0.08	1.73e-18	0.07	0.06	0.03	0.1	1.73e-18	1.73e-18	1.73e-18	1.73e-18	0.01	1.73e-18	1.28639	0.021296	0.179865
96610	0.41	1.71	1.11	0.95	1.3	0.79	1.48	0.9	2.08	1.75	0.88	2.22	3.13	1.74	3.38	1.25	13.09	1.61	4.08	2.36	1.24098	0.00445963	0.0771993
AANAT	0.12	0.17	0.08	0.03	0.32	0.47	0.27	0.24	0.3	0.9	0.32	0.28	0.64	0.32	0.18	0.1	0.88	0.6	0.2	0.41	1.05403	0.0311123	0.219782
ABCC3	0.16	0.4	0.39	0.33	0.27	0.35	0.14	0.21	0.5	0.41	0.23	1.81	2.19	0.73	0.72	0.61	1.36	3.23	1.7	1.09	1.8027	0.000327434	0.0180936
ABCG2	0.11	0.08	0.04	0.13	0.09	0.24	0.01	0.24	0.94	0.29	0.11	0.18	0.26	0.34	0.12	0.23	0.12	0.13	0.15	0.1	1.05881	0.0312369	0.219857
ABHD14A-ACY1	0.13	0.73	0.3	0.49	0.08	0.55	0.5	1.47	0.46	0.71	1	1.09	1.23	0.21	0.92	0.82	1.42	1.15	0.75	0.66	1.0094	0.0338756	0.228375
ABLIM3	1.73e-18	0.04	1.73e-18	0.07	0.12	0.15	0.05	0.03	0.28	0.18	0.14	1.19	1.71	0.08	0.46	0.32	0.46	2.95	1.11	0.65	3.4433	5.55e-05	0.00692979
ACCSL	1.73e-18	1.73e-18	1.73e-18	1.73e-18	1.73e-18	1.73e-18	1.73e-18	1.73e-18	1.73e-18	1.73e-18	0.03	0.03	1.73e-18	1.73e-18	1.73e-18	1.73e-18	1.73e-18	0.06	0.12	0.03	1.04232	0.0404988	0.250497
ACHE	1.73e-18	1.73e-18	1.73e-18	1.73e-18	1.73e-18	0.07	1.73e-18	1.73e-18	0.13	1.73e-18	1.73e-18	0.08	0.1	0.07	1.73e-18	0.04	0.08	0.07	0.2	0.05	2.03382	0.00349539	0.0675286
ACOT12	0.14	1.73e-18	0.11	0.05	0.11	0.08	0.03	0.14	1.73e-18	0.06	0.06	0.03	0.03	1.73e-18	1.73e-18	0.03	0.03	1.73e-18	0.03	0.06	-1.30715	0.0281158	0.208743
ACOX2	1.73e-18	1.73e-18	1.73e-18	1.73e-18	1.73e-18	1.73e-18	1.73e-18	1.73e-18	0.05	0.02	1.73e-18	1.73e-18	0.12	1.73e-18	0.02	1.73e-18	0.05	0.05	0.12	1.73e-18	1.52714	0.00815015	0.108421
ACTRT3	1.73e-18	1.73e-18	1.73e-18	0.03	1.73e-18	0.08	0.03	0.06	0.12	0.03	0.03	0.03	0.11	0.05	0.06	1.73e-18	0.03	0.03	0.08	0.08	1.17097	0.0356241	0.233961
ACVRL1	0.07	0.08	0.02	0.06	0.1	0.04	0.04	0.23	0.08	0.33	0.1	0.11	0.2	0.4	0.1	0.05	0.53	0.89	0.42	0.26	1.55402	0.00474483	0.0801994
ADAM23	1.27	2.15	1.27	2.79	1.64	4.36	2.5	2.08	0.37	2.85	2.01	1.01	0.32	1.44	0.72	1.23	1.6	0.44	1.15	1.77	-1.02401	0.0152924	0.151518
ADAM9	0.78	1.02	0.88	1.16	1.09	1.15	0.16	0.45	1.29	1.5	0.9	1.22	2.87	1.39	1.06	0.72	2.83	3.98	2.42	1.19	1.0986	0.00838245	0.110297
ADAMDEC1	1.73e-18	0.02	1.73e-18	0.02	0.05	1.73e-18	1.73e-18	1.73e-18	0.03	0.03	1.73e-18	0.03	0.07	0.12	1.73e-18	0.05	0.13	0.28	0.15	0.08	1.87403	0.00522157	0.0844436
ADAMTS1	0.44	0.02	0.12	0.14	0.13	0.07	0.03	0.04	0.08	4.78	0.27	0.06	0.15	0.36	0.63	0.31	0.21	0.15	0.5	1.21	1.85337	0.0131036	0.139673
ADAMTS14	1.73e-18	0.01	1.73e-18	1.73e-18	1.73e-18	1.73e-18	1.73e-18	1.73e-18	0.07	0.16	1.73e-18	0.01	0.04	0.01	1.73e-18	0.03	0.17	0.07	0.04	0.06	2.01738	0.000659181	0.0263697
ADAMTS2	0.24	0.17	0.19	0.28	0.05	0.43	0.25	0.13	0.14	1.03	0.39	0.22	0.51	0.25	1.42	0.18	0.37	0.45	0.51	1.43	1.17371	0.0160018	0.15573
ADAMTS5	0.02	0.03	0.04	0.05	0.02	0.05	0.02	0.07	0.01	0.01	0.01	1.73e-18	0.03	0.03	0.01	1.73e-18	0.01	0.02	1.73e-18	1.73e-18	-1.27376	0.000474886	0.0220691
ADAP2	0.81	1.57	1.1	0.67	0.58	0.62	0.64	1.68	0.89	1.38	0.62	2.28	3.59	2.77	0.42	0.86	4.03	7.82	4.21	1.49	1.03239	0.0414625	0.253939
ADM	0.04	0.49	0.42	0.22	0.22	0.12	0.19	0.12	0.74	0.83	0.04	2.85	3.21	1.11	0.48	0.11	3.15	3.73	3.8	0.74	2.32092	0.0063085	0.0938068
ADRA2A	1.73e-18	1.73e-18	0.03	0.01	1.73e-18	0.03	1.73e-18	1.73e-18	0.03	0.01	1.73e-18	0.06	0.1	1.73e-18	0.03	0.03	0.1	0.08	0.07	0.06	1.51696	0.00651697	0.0955957
AGRN	1.34	1.08	1.31	0.95	1.55	1.47	1.47	1.55	3.18	7.54	2.51	4.37	2.35	4.77	2.55	4.27	6.4	5.21	7.05	3.11	1.62998	5.16e-07	0.000519863
AIF1L	0.02	0.03	1.73e-18	0.06	0.02	0.05	0.08	0.05	0.16	0.03	0.11	0.27	0.05	0.14	0.14	0.06	1.73e-18	0.13	0.42	0.08	1.30114	0.0317466	0.221263
AMHR2	1.73e-18	1.73e-18	1.73e-18	1.73e-18	1.73e-18	1.73e-18	1.73e-18	1.73e-18	0.03	1.73e-18	1.73e-18	1.73e-18	0.04	0.07	1.73e-18	1.73e-18	1.73e-18	0.03	1.73e-18	0.07	1.02683	0.035278	0.232892
ANKRD22	0.25	0.38	0.22	0.25	0.25	0.37	0.31	0.19	0.5	0.5	0.21	0.82	1.34	0.56	0.24	0.22	1.33	1.63	1.73	0.4	1.1467	0.00908073	0.114946
ANKRD29	0.24	0.19	0.21	0.14	0.14	0.17	0.12	0.12	0.05	0.22	0.05	0.08	1.73e-18	0.14	1.73e-18	0.09	0.02	0.05	0.22	0.1	-1.41413	0.0157152	0.153806
ANLN	0.14	0.25	0.2	0.23	0.32	0.25	0.1	0.2	1.22	1.07	0.16	0.42	1.11	0.31	0.17	0.22	1.07	1	0.93	0.46	1.37187	0.00332795	0.0654905
ANO2	1.73e-18	1.73e-18	1.73e-18	1.73e-18	1.73e-18	1.73e-18	1.73e-18	1.73e-18	0.03	1.73e-18	1.73e-18	1.73e-18	0.01	0.01	0.02	1.73e-18	0.01	0.1	0.06	1.73e-18	1.07098	0.0179881	0.164907
ANO5	0.03	0.06	0.02	0.05	1.73e-18	0.07	0.01	0.08	0.06	0.14	0.07	0.1	0.05	0.09	0.02	0.06	0.14	0.15	0.16	0.07	1.1872	0.00761095	0.104598
ANXA10	1.73e-18	0.04	1.73e-18	1.73e-18	0.04	0.04	1.73e-18	0.08	0.21	0.12	1.73e-18	1.73e-18	0.04	0.19	0.08	0.04	0.16	0.11	0.2	0.04	1.62322	0.024453	0.192664
ANXA3	1.73e-18	0.03	0.03	1.73e-18	0.03	0.07	0.03	1.73e-18	0.04	0.04	1.73e-18	0.07	0.2	0.07	0.18	0.07	0.17	0.13	0.17	0.21	1.86589	0.00321849	0.0643851
AP1M2	0.06	1.73e-18	1.73e-18	1.73e-18	0.03	1.73e-18	1.73e-18	1.73e-18	0.03	1.73e-18	1.73e-18	0.23	0.35	0.13	0.13	0.06	1.73e-18	0.28	0.23	0.03	2.20074	0.00870367	0.112356
APLP1	0.09	0.02	1.73e-18	0.04	0.02	1.73e-18	1.73e-18	0.02	0.14	0.07	0.07	0.05	0.02	0.09	0.05	0.02	0.07	1.73e-18	0.05	0.02	1.09504	0.0397811	0.248536
APOBEC3A	2.505	5.515	4.77	1.77	5.675	3.605	2.975	1.9	9.255	12.655	6.56	20.91	11.72	25.515	6.1	5.485	45.67	44.99	19.99	7.51	2.07281	8.32e-05	0.00847114
APOBEC3B	0.21	0.78	0.31	0.26	0.25	0.19	0.14	0.22	1.03	2.63	0.33	3.77	2.37	3.31	0.43	0.8	1.18	6.98	1.92	1.09	2.51876	5.56e-05	0.00692979
APOE	0.27	0.18	0.36	0.04	0.4	0.28	0.32	0.28	1.37	0.57	0.28	0.19	0.96	0.36	0.43	0.27	0.55	6.52	2.14	0.42	1.45821	0.0184466	0.166553
AQP10	0.03	1.73e-18	0.06	1.73e-18	0.03	1.73e-18	1.73e-18	1.73e-18	0.1	0.1	0.03	0.23	0.68	0.09	0.19	0.12	0.12	1.99	0.69	0.25	3.57664	1.73e-05	0.00361155
AQP9	0.63	2.45	2.08	0.91	0.78	1.34	1	0.74	1.94	1.25	0.59	2.99	6.18	3.04	0.89	0.8	5.86	9.02	5.65	2.01	1.10296	0.0363465	0.236731
AREG	0.13	0.09	0.09	0.08	1.73e-18	0.04	0.04	0.22	2.5	2.86	0.22	0.41	6.91	0.26	0.32	0.09	0.09	0.35	0.4	0.8	2.88455	0.00121302	0.0370388
ARG1	0.11	0.11	0.33	0.62	0.18	0.42	0.19	0.19	0.77	1.05	0.5	1.55	0.75	0.37	0.83	0.18	0.23	0.37	1.04	0.65	1.32248	0.0034567	0.0671042
ARHGAP29	0.01	0.03	0.03	0.02	0.02	0.01	0.02	0.01	0.02	0.14	0.02	0.06	0.13	0.08	0.05	1.73e-18	0.03	0.1	0.03	0.09	1.04962	0.0198116	0.172745
ARHGAP6	1.73e-18	0.04	1.73e-18	1.73e-18	0.12	0.06	0.04	0.03	0.15	0.04	0.06	0.32	0.28	0.04	0.22	0.09	0.28	0.84	0.41	0.13	2.49489	0.000501899	0.0228721
ARHGEF16	0.06	0.06	0.04	0.04	0.05	0.02	0.08	0.02	1.73e-18	1.73e-18	0.04	1.73e-18	0.02	0.04	0.04	0.02	0.02	1.73e-18	0.04	0.02	-1.09563	0.0104939	0.12501
ARHGEF4	0.58	0.18	0.41	0.54	0.54	0.64	0.9	0.62	0.42	0.17	0.44	0.2	0.31	0.28	0.43	0.28	0.14	0.07	0.27	0.24	-1.03131	0.00378298	0.0698917
ARMC3	1.73e-18	1.73e-18	1.73e-18	1.73e-18	0.02	1.73e-18	1.73e-18	1.73e-18	1.73e-18	1.73e-18	0.04	0.12	0.1	1.73e-18	1.73e-18	1.73e-18	0.06	0.15	0.08	1.73e-18	1.42347	0.0340706	0.228742
ASF1B	1.74	2.52	1.87	1.47	2.22	2.07	1.49	1.84	8.51	7.4	1.76	3.32	9.88	3.72	3.5	4.01	6.48	6.03	6.7	4.87	1.4105	2.62e-05	0.00467259
ASH1L-AS1	1.73e-18	1.73e-18	1.73e-18	1.73e-18	1.73e-18	1.73e-18	1.73e-18	1.73e-18	2.53	1.73e-18	2.38	2.47	1.73e-18	1.73e-18	1.73e-18	1.73e-18	2.39	2.34	1.73e-18	1.73e-18	3.30226	0.0303115	0.217753
ASPM	0.42	0.45	0.64	0.45	0.61	0.56	0.46	0.37	2.57	2.53	0.52	0.86	3.25	0.79	0.86	1.01	2.46	2.14	2.23	1.06	1.54785	9.15e-05	0.0088214
ATF3	0.06	0.24	0.08	0.06	0.26	0.06	0.03	0.15	2.11	0.19	0.12	0.89	0.68	0.48	0.11	0.22	1.37	1.55	1.09	0.12	2.20529	0.00159004	0.0427753
ATP9A	0.29	0.11	0.21	0.31	0.38	0.27	0.17	0.28	0.84	0.31	0.43	0.53	1.5	0.19	0.2	0.38	1	1.26	1.66	0.83	1.3064	0.00393748	0.0717433
AURKB	1.14	1.79	1.09	1.52	1.86	1.28	0.49	0.74	4.53	5.24	1.54	1.23	6.3	1.98	1.59	2.1	4.99	3.47	4.97	1.9	1.3175	0.00104556	0.0341178
AZIN2	2.39	2.23	2.24	1.85	1.75	2	2.83	1.75	0.4	0.36	2.02	0.84	0.79	1.59	1.55	0.91	0.96	1.14	0.48	0.99	-1.24015	0.000273909	0.016548
AZU1	1.73e-18	0.18	0.24	1.73e-18	0.06	0.12	0.06	0.06	0.46	0.45	1.73e-18	0.45	0.31	0.37	0.52	0.3	0.38	0.43	0.88	0.25	2.32761	0.00547952	0.0866133
B3GALNT1	0.11	0.13	0.08	0.07	0.05	0.16	0.14	0.12	0.25	0.3	0.19	0.1	0.19	0.17	0.33	0.18	0.2	0.23	0.18	0.68	1.0695	0.000747644	0.028306
B3GNT4	0.18	0.21	0.11	0.14	0.1	0.32	0.25	0.07	0.08	0.04	0.07	0.11	0.04	0.11	0.04	0.18	0.07	0.04	1.73e-18	0.25	-1.16911	0.0193866	0.171268
B4GALNT4	0.32	0.25	0.02	0.14	0.28	0.74	0.3	0.16	0.34	1.72	0.7	0.96	0.46	0.27	0.76	0.7	0.31	0.53	0.42	0.44	1.39311	0.00625165	0.0933554
B4GALT5	7.83	6.42	4.35	5.36	6.56	7.79	5.77	5.31	22.83	21.55	6.47	11.2	16.32	8.5	7.53	9.39	19.73	14.58	13.12	15.29	1.08103	0.000136098	0.0109677
BACE2	1.73e-18	0.08	0.05	0.04	0.17	0.12	1.73e-18	0.13	0.05	0.02	0.08	0.11	0.2	0.08	0.24	0.15	0.28	0.11	0.49	0.13	1.28277	0.0421993	0.255418
BAMBI	0.06	0.13	0.03	1.73e-18	0.06	0.06	1.73e-18	1.73e-18	0.07	0.13	1.73e-18	0.37	0.1	0.1	0.2	0.03	0.1	0.54	0.2	0.16	1.81191	0.0146325	0.148071
BATF2	0.15	0.35	0.1	0.12	0.13	0.1	0.08	0.16	0.08	0.9	0.13	0.97	0.74	1.18	0.05	0.2	1.69	2.96	1.42	0.21	1.76356	0.0151415	0.15049
BCAT1	0.31	0.38	0.37	0.31	0.33	0.25	0.24	0.2	0.87	0.87	0.25	0.44	1.1	0.46	0.45	0.32	1.01	0.98	0.9	0.84	1.10091	0.00052938	0.0234669
BCL2L14	0.29	0.28	0.43	0.2	0.31	0.06	0.5	0.32	3.37	3.62	0.5	3.41	2.31	1.7	1.23	3.35	1.68	2.67	4.34	2.05	3.02704	2.18e-07	0.000271269
BCYRN1	0.27	0.32	0.51	0.11	0.21	1.73e-18	0.44	0.17	0.59	0.44	0.49	0.47	0.34	0.7	1.54	0.42	0.5	0.1	0.23	0.42	1.32204	0.0374983	0.241322
BEND4	0.08	0.05	0.06	0.02	0.09	0.11	0.04	0.05	0.27	0.14	0.05	0.18	0.21	0.12	0.07	0.12	0.16	0.09	0.22	0.18	1.13724	0.000893643	0.0314709
BHLHE41	0.03	1.73e-18	0.01	0.01	0.03	0.03	1.73e-18	1.73e-18	0.03	0.01	1.73e-18	0.05	0.03	0.04	0.14	0.03	0.22	0.01	0.04	0.12	1.27998	0.0229838	0.186905
BIRC5	0.62	0.82	0.71	0.72	0.99	0.96	0.61	0.76	3.8	4.23	1.27	1.34	6.02	0.95	1.16	1.66	3.76	3.49	4.27	2.25	1.64662	6.03e-05	0.00719513
BMP4	0.14	0.34	0.06	0.15	0.15	0.13	0.17	0.14	1.73e-18	1.73e-18	1.73e-18	1.73e-18	1.73e-18	0.11	0.03	0.03	1.73e-18	1.73e-18	0.03	0.06	-2.93327	1.11e-05	0.00304076
BMP6	0.3	0.75	0.63	0.63	0.43	0.69	0.44	0.27	0.95	0.57	0.61	1.17	1.48	0.72	1.06	0.75	3.59	3.61	1.75	1.06	1.26964	0.0014945	0.0413629
BOLL	0.04	0.16	0.02	1.73e-18	0.06	0.1	0.06	0.04	0.45	0.12	0.1	0.14	0.16	0.04	0.06	0.12	0.3	0.06	0.14	0.14	1.3331	0.00934564	0.116655
BRCA2	0.59	0.6	0.49	0.52	0.9	0.61	0.63	0.74	2.07	1.6	0.84	1.16	1.81	1.1	1.04	1.23	1.67	1.67	1.66	1.2	1.12655	9.83e-07	0.000692964
BSPRY	0.05	0.07	0.15	0.16	0.11	0.02	0.09	0.32	0.15	0.31	0.22	0.15	0.14	0.21	0.31	0.12	0.36	0.87	0.53	0.07	1.18342	0.0147372	0.148425
BUB1	0.98	1.33	1.25	1.12	1.29	1.3	1.03	0.91	3.27	4.58	1.15	2.26	5.69	2.08	1.9	2.02	5.07	3.95	4.79	2.3	1.35058	4.51e-05	0.00620762
BUB1B	0.39	0.58	0.42	0.48	0.71	0.38	0.23	0.29	1.78	1.63	0.5	0.58	2.53	0.71	0.44	0.86	1.69	1.56	1.86	1.07	1.39221	0.000386914	0.0198883
C11orf94	0.16	0.16	0.32	0.31	0.32	1.73e-18	0.16	0.33	0.17	1.73e-18	1.73e-18	1.73e-18	1.73e-18	1.73e-18	0.17	1.73e-18	1.73e-18	1.73e-18	1.73e-18	0.17	-3.01235	0.0013673	0.0394267
C19orf84	0.12	0.04	0.12	1.73e-18	1.73e-18	0.12	0.04	0.04	0.77	0.41	0.04	0.04	0.04	0.12	0.04	0.16	0.28	0.35	0.2	0.28	1.74424	0.0138405	0.143954
C1QA	0.56	1.35	0.55	0.74	1.29	0.87	0.26	1.4	7.45	7.23	0.67	10.8	8.79	10.91	7.29	3.61	23.72	45.79	73.43	7.69	3.61665	1.78e-05	0.00365293
C1QB	0.86	1.42	0.32	0.57	1.1	1.08	0.11	0.88	8.08	9.89	0.92	10.31	9.32	9.95	9.04	4.17	24.83	50.97	99.81	8.04	4.07133	7.65e-06	0.0025052
C1QC	0.24	0.28	0.09	0.14	0.41	0.38	0.14	0.48	7.76	7.76	0.43	5.85	6.02	6.19	4.08	2.18	16.62	39.64	82.5	5.15	4.84166	1.31e-06	0.000791601
C1QTNF12	0.43	0.16	0.26	0.21	0.21	0.05	0.11	0.27	0.8	0.44	0.49	1.23	0.48	0.74	0.45	0.26	0.54	0.48	0.49	0.49	1.49489	0.000107402	0.00950217
C1QTNF9	0.04	0.04	0.04	1.73e-18	0.17	0.06	0.22	1.73e-18	0.27	0.09	0.33	0.33	0.1	0.2	0.44	0.16	0.1	0.28	0.22	0.3	2.15254	0.000590132	0.0249069
C2	0.39	0.96	0.29	0.39	0.44	0.43	0.37	0.55	1.75	2.29	0.48	3.15	2.48	3.31	0.93	0.77	3.76	9.45	5.44	1.27	2.22474	8.43e-05	0.0085115
C20orf144	0.2	0.58	0.29	0.29	0.38	0.4	0.3	0.3	0.32	0.41	0.2	0.52	1.73e-18	0.1	0.1	0.19	1.73e-18	1.73e-18	0.4	0.2	-1.61771	0.0497279	0.279002
C2orf66	0.07	0.05	0.07	0.02	0.1	0.02	0.02	1.73e-18	0.18	0.23	0.12	0.46	0.19	0.29	0.15	0.1	0.35	0.19	0.7	0.07	2.35157	3.65e-05	0.00553463
C2orf88	0.79	0.81	0.92	0.9	0.83	0.95	1.11	0.7	1.05	1.24	0.94	4.22	3.82	0.96	1.38	1.07	4.62	11.15	3.68	1.83	1.29849	0.00491297	0.0817109
C2orf92	1.73e-18	1.73e-18	1.8	1.73e-18	1.66	1.14	1.73e-18	2.25	1.73e-18	1.73e-18	1.73e-18	1.73e-18	1.97	1.73e-18	1.73e-18	1.73e-18	1.73e-18	1.73e-18	1.73e-18	1.73e-18	-3.05787	0.0331063	0.225394
C3	0.06	0.07	0.05	0.13	0.13	0.1	0.06	0.13	0.06	0.23	0.04	0.36	0.29	0.5	0.06	0.24	0.44	1.66	0.64	0.21	1.43249	0.013897	0.144293
C3AR1	3.69	7.1	1.92	2.58	4.39	5.03	2.93	3.54	3.4	11.96	3.63	5.59	8.48	8.08	3.39	4.26	18.05	19.38	12.69	9.57	1.05839	0.00802112	0.107507
C5AR1	2.57	4.94	4.57	2.76	3.5	3.2	2.93	4.82	6.32	5.77	3.24	7.74	18.42	13.08	4.39	2.5	19.72	28.23	11.87	5.58	1.20083	0.00655768	0.0960192
C8orf44-SGK3	0.03	0.42	1.15	1.73e-18	0.09	0.34	0.59	1.73e-18	0.39	1.54	1.73e-18	2.56	1.02	0.84	1.42	1.5	0.87	2.08	2.07	1.05	2.81079	0.0145197	0.147393
C8orf88	1.22	0.47	0.32	0.87	0.88	0.75	1.34	0.54	0.17	0.33	0.7	0.34	0.05	0.48	0.28	0.16	0.27	0.16	0.22	0.11	-1.64457	0.000367031	0.0192838
CA2	0.27	0.72	0.56	0.64	0.58	0.94	0.43	0.71	0.79	0.86	0.64	5.82	8.11	1.65	2.34	0.69	9.23	10.19	7.43	1.59	2.11054	0.00143998	0.0406251
CA4	1.73e-18	1.73e-18	1.73e-18	1.73e-18	1.73e-18	1.73e-18	1.73e-18	1.73e-18	1.73e-18	1.73e-18	1.73e-18	1.73e-18	0.1	1.73e-18	0.05	1.73e-18	0.05	0.14	0.05	1.73e-18	1.2601	0.0350453	0.232329
CA6	1.95	1.2	5.71	1.24	0.73	0.17	1.77	4.08	2.33	2.3	2.31	4.47	4.1	4.04	7.53	12.51	1.79	2.39	2.37	5.32	1.34556	0.0171555	0.161109
CA8	0.1	0.19	0.24	0.09	0.05	0.15	0.1	0.02	0.03	0.05	0.15	1.73e-18	0.02	0.14	1.73e-18	0.09	1.73e-18	0.05	0.02	0.02	-1.49259	0.0160812	0.15598
CABP5	1.73e-18	1.73e-18	0.03	0.03	0.04	0.06	0.06	0.03	0.13	0.15	0.04	0.51	0.75	1.73e-18	0.03	0.21	0.28	1.28	0.28	0.4	2.47641	0.00374609	0.0696054
CACNA1A	0.04	0.15	0.12	0.02	0.02	0.08	0.03	0.06	0.41	0.12	0.04	0.15	0.13	0.18	0.08	0.15	0.2	0.1	0.13	0.04	1.07221	0.0131594	0.140025
CACNA2D3	0.12	0.32	0.38	0.26	0.14	0.34	0.12	0.51	1.73e-18	0.12	0.02	0.09	0.4	0.34	0.02	0.01	0.11	0.4	1.73e-18	0.2	-1.73494	0.0278239	0.207689
CALD1	0.01	0.03	0.03	0.03	0.02	0.04	0.06	0.05	0.09	0.05	0.21	0.23	0.15	0.04	0.04	0.04	0.07	0.26	0.17	0.11	1.41484	0.000932693	0.0319899
CAMP	1.73e-18	1.73e-18	1.73e-18	1.73e-18	1.73e-18	0.23	1.73e-18	0.08	0.08	1.73e-18	1.73e-18	0.08	0.3	0.15	0.32	0.07	0.23	0.45	0.77	0.31	2.75834	0.00461195	0.0787719
CARMIL3	1.42	0.35	0.23	0.16	0.46	0.75	0.24	0.39	2.86	5.86	0.56	0.74	1.12	0.42	0.5	1.77	3.04	2.32	1.98	1.34	1.79108	0.00167998	0.0444596
CASP5	0.33	0.28	0.06	0.14	0.14	0.09	0.06	0.15	0.24	0.61	0.17	0.66	0.78	1.46	0.09	0.46	1.96	3.51	0.79	0.75	2.1518	0.000969281	0.0326621
CAV1	1.73e-18	0.08	1.73e-18	0.02	1.73e-18	1.73e-18	1.73e-18	0.02	0.17	0.02	0.09	0.16	0.2	1.73e-18	0.12	0.15	0.57	0.27	0.23	0.18	2.93712	0.000163965	0.0120803
CAVIN2	0.07	0.61	0.56	0.92	2.04	1.77	0.45	0.39	2.07	1.58	1.61	12.12	15.35	1.37	3.09	1.96	8.65	39.21	7.71	4	2.92786	0.00034579	0.0186049
CBS	1.73e-18	1.73e-18	0.04	0.02	0.09	0.02	0.12	0.15	0.14	0.42	0.06	0.05	0.37	0.09	0.07	0.18	0.11	0.05	0.15	0.09	1.60531	0.00802048	0.107507
CCDC110	0.2	0.29	0.11	0.08	0.15	0.08	0.06	0.12	1.73e-18	1.73e-18	0.18	1.73e-18	0.06	0.1	0.12	0.19	0.04	1.73e-18	0.02	0.02	-1.71407	0.0130796	0.139564
CCDC144B	1.73e-18	1.73e-18	6.39	3.58	1.73e-18	4.74	3.78	1.73e-18	6.12	6.11	8.55	4.96	9.96	1.73e-18	3.16	2.82	4.04	3.97	6.07	5.44	3.86377	0.0254326	0.19722
CCDC150	0.03	0.03	0.03	0.17	0.12	0.07	0.04	0.17	0.16	0.25	0.09	0.14	0.38	0.06	0.17	0.1	0.24	0.16	0.27	0.18	1.20684	0.00351377	0.0676673
CCDC179	0.07	0.07	1.73e-18	1.73e-18	1.73e-18	0.07	1.73e-18	1.73e-18	1.73e-18	1.73e-18	1.73e-18	1.73e-18	1.73e-18	1.73e-18	1.73e-18	1.73e-18	1.73e-18	1.73e-18	1.73e-18	1.73e-18	-1.125	0.0169925	0.160206
CCDC187	1.73e-18	1.73e-18	1.73e-18	1.73e-18	1.73e-18	0.02	1.73e-18	1.73e-18	0.02	1.73e-18	1.73e-18	1.73e-18	0.06	1.73e-18	1.73e-18	0.01	0.06	0.07	0.03	0.03	1.06852	0.0310299	0.219566
CCDC38	0.03	0.05	1.73e-18	1.73e-18	0.03	0.08	1.73e-18	0.09	0.09	0.09	0.03	0.29	0.08	0.06	0.09	0.03	0.11	0.03	0.09	0.03	1.34514	0.014438	0.147128
CCDC80	0.03	1.73e-18	1.73e-18	1.73e-18	1.73e-18	0.01	1.73e-18	1.73e-18	0.13	0.09	0.04	0.01	0.03	0.05	0.06	1.73e-18	1.73e-18	0.04	1.73e-18	1.73e-18	1.30545	0.0238471	0.190026
CCL2	0.07	1.73e-18	0.07	1.73e-18	0.15	1.73e-18	1.73e-18	0.08	1.13	0.08	0.08	0.16	0.15	1.71	1.73e-18	0.29	4.85	3.34	3.59	1.73e-18	3.3036	0.0117138	0.1321
CCL4	16.01	2.73	2.46	4.64	3.64	11.22	0.67	4.01	71.35	46.07	4.59	26.67	15.98	1.38	1.69	39.43	17.86	8.8	48.24	10.1	1.8095	0.02669	0.203103
CCNA1	1.73e-18	0.06	1.73e-18	0.03	1.73e-18	1.73e-18	0.03	1.73e-18	0.03	0.09	1.73e-18	0.06	0.03	0.08	0.06	0.08	0.03	0.03	0.03	1.73e-18	1.25545	0.0234208	0.188768
CCNA2	2.45	2.7	2.54	2.75	2.93	2.45	2.76	2.41	8.79	7.59	3.32	3.58	10.78	3.36	3.35	4.28	7.48	6.06	8.39	3.74	1.03613	0.000218081	0.0146221
CCNB2	0.85	1.32	0.98	1.06	1.86	0.89	0.43	0.94	6.31	6.26	1.11	2.41	7.97	1.94	2.16	2.4	5.45	4.71	6.15	2.81	1.85379	4.07e-05	0.00578946
CCR1	1.45	3.09	3.1	2.5	3.02	2.19	1.52	2.46	5.48	7.39	2.04	4.77	10.07	11.46	1.44	2.09	22.04	24.84	13.88	4.05	1.44295	0.00753265	0.103956
CD163	1.79	4.31	3.43	3.22	2.36	3.53	1.67	5.01	2.9	39.79	1.19	5.56	30.96	7.04	10.81	1.61	11.5	19.94	12.38	44.64	1.63222	0.0160036	0.15573
CD19	0.2	1.3	0.25	0.24	0.25	0.56	0.37	0.2	0.48	0.17	0.77	0.44	0.7	0.53	1.83	0.5	3.35	1.42	0.95	1.23	1.19487	0.0176439	0.163238
CD276	0.02	1.73e-18	1.73e-18	1.73e-18	1.73e-18	1.73e-18	0.02	0.02	0.03	0.1	1.73e-18	0.04	0.08	1.73e-18	0.05	1.73e-18	0.13	0.12	0.31	0.05	1.79139	0.00865554	0.112008
CD300E	4.14	10.07	9.26	6.66	6.44	5.91	4.14	8.91	8.59	11.44	4.99	18.78	16.71	36.3	3.28	4.92	54.81	74.67	28.94	6.84	1.11408	0.0468809	0.269777
CD38	5.11	5.8	3.37	4.56	5.94	4.11	4.59	6.67	12.73	16.44	6.58	6.5	16.25	8.06	5.2	10.62	19.2	17.36	20.37	6.62	1.1517	0.000343216	0.0185409
CD5L	1.73e-18	1.73e-18	1.73e-18	1.73e-18	0.05	1.73e-18	1.73e-18	1.73e-18	0.34	0.05	1.73e-18	0.1	0.05	0.12	1.73e-18	0.05	0.07	6.24	0.3	0.07	3.03404	0.00272064	0.0582499
CD69	20.69	22.1	20.29	26.33	26.14	15.72	18.46	16.56	117.7	61.44	18.16	71.35	77.64	23.06	120.61	63.25	22.16	21.37	68.93	64	1.29981	0.0014736	0.0410531
CD70	0.74	0.97	0.61	0.66	1.08	1.18	0.87	0.88	5.64	1.47	1.5	1.94	1.48	0.68	1.1	2.12	5.44	2.7	2.4	2.33	1.23472	0.000940321	0.0321213
CD80	0.3	0.25	0.27	0.12	0.17	0.8	0.22	0.32	0.77	0.45	0.46	0.31	0.48	0.67	0.44	0.33	1.84	0.71	1.22	1.18	1.23529	0.00210411	0.050103
CDC20	0.46	1.15	0.48	1.04	1.14	0.88	0.56	0.57	4.94	5.33	1.32	1.03	7.25	2.08	1.95	1.63	5.45	3.88	6.09	2.36	2.01321	2.62e-05	0.00467259
CDC25A	0.23	0.21	0.12	0.18	0.25	0.15	0.07	0.16	1.15	0.78	0.17	0.22	1.09	0.25	0.21	0.48	0.75	0.75	1.03	0.64	1.62157	0.000387756	0.0198883
CDC25C	1.73e-18	0.1	0.1	0.17	0.06	0.26	0.09	0.06	0.4	0.4	0.06	0.06	0.75	0.05	0.06	0.19	0.5	0.52	0.37	0.2	1.34684	0.0399953	0.249142
CDC45	0.71	0.42	0.35	0.89	0.72	0.57	0.46	0.44	3.03	2.86	0.58	0.72	4.92	0.95	1.11	1.36	2.48	2.54	3.49	3.16	1.75889	0.000130361	0.0106428
CDC6	0.67	0.54	0.61	0.67	0.94	0.66	0.58	0.66	3.27	2.86	0.72	1.03	3.39	1.22	0.8	1.08	2.36	2.39	3.11	1.48	1.36918	0.000180201	0.0128511
CDCA2	0.19	0.16	0.22	0.27	0.37	0.22	0.25	0.09	1.23	1.33	0.15	0.41	1.85	0.48	0.32	0.36	1.08	1.05	1.26	0.51	1.64203	0.000648067	0.0262015
CDCA5	0.65	0.73	0.6	0.59	0.93	0.55	0.36	0.6	5.04	4.17	0.75	1.4	5.29	1.28	0.91	1.6	4	2.94	4.6	1.79	1.89939	5.07e-05	0.00670475
CDCA8	0.71	1.04	0.61	0.73	1.43	1.06	0.57	0.87	3.04	3	0.76	1.08	3.84	1.22	0.97	1.55	3.14	2.57	2.78	1.63	1.15248	0.00110329	0.035358
CDHR1	0.21	0.11	0.06	0.42	0.24	0.38	0.19	0.12	0.12	0.03	0.17	0.06	0.03	0.06	0.02	0.08	0.08	0.06	0.1	0.08	-1.37482	0.00109488	0.0351575
CDK1	1.04	1.36	0.73	0.86	0.97	0.97	0.7	0.86	5.49	4.65	1.36	2.22	7.68	1.49	1.35	2.69	5.28	3.83	4.03	1.7	1.67703	4.03e-05	0.00576414
CDK14	0.11	0.37	0.22	0.1	0.17	0.2	0.17	0.24	1.18	0.39	0.16	0.81	0.77	0.56	0.16	0.34	1.77	1.26	0.87	0.68	1.64511	0.000710958	0.027483
CDKN1A	1.1	2.11	0.97	1.03	2.13	1.37	1.12	1.96	7.6	3.99	1.31	8.54	7.32	8.66	2.43	1.74	18.25	19.77	14.88	2.48	2.02076	0.000479545	0.0221742
CDKN2B	0.1	0.35	0.42	0.12	0.33	0.21	0.09	0.19	0.66	0.56	0.2	0.3	0.71	1.18	0.5	0.38	1.41	0.71	0.72	1.03	1.58815	0.000283575	0.0168195
CDT1	1.45	1.46	1.22	1.14	1.96	1.28	1.06	1.37	6.99	6.74	1.63	2.53	6.97	2.27	2.16	2.51	5.35	4.62	7.03	3.45	1.50324	3.98e-05	0.0057307
CEACAM1	0.99	1.75	1.38	0.93	1.48	1.24	1.39	1.28	2.01	3.06	1.57	2.12	3.02	2.09	9.35	2.33	2.88	1.87	3.73	1.86	1.02724	0.000659709	0.0263697
CEACAM3	0.1	0.21	0.17	0.19	0.14	0.25	0.34	0.44	0.26	0.59	0.05	0.59	1.1	0.86	0.22	0.29	2.06	2.23	0.95	0.51	1.34574	0.0216752	0.181441
CECR2	1.73e-18	1.73e-18	0.01	1.73e-18	0.03	0.01	1.73e-18	1.73e-18	0.06	0.01	0.01	0.09	0.06	0.02	0.01	0.01	0.04	0.02	0.02	0.03	1.33445	0.00127102	0.0378755
CENPA	0.23	0.31	0.32	0.4	0.61	0.2	0.12	0.32	1.33	1.36	0.35	0.37	2.36	0.78	0.41	0.53	1.49	1.49	1.64	1.15	1.66552	0.000282523	0.0168195
CENPE	0.58	0.46	0.46	0.55	0.81	0.52	0.32	0.49	1.44	1.63	0.52	0.59	1.87	0.65	0.59	0.99	1.68	1.41	1.35	0.99	1.02038	0.000758316	0.0286098
CENPM	1.88	2.12	1.56	2.05	2.26	2.53	1.94	2.05	7.48	7.63	2.74	3.57	7.93	2.3	4	4.57	6.58	5.18	7.5	4.42	1.27763	1.36e-05	0.00322605
CENPW	0.71	2.1	1.31	1.18	0.99	1.23	0.31	0.94	3.29	5.38	0.72	1.82	4.68	2.74	1.29	1.5	3.62	3.34	3.44	1.25	1.26549	0.00337919	0.0658856
CEP55	0.71	0.62	0.53	0.78	1.31	0.83	0.33	0.62	4.42	3.69	0.64	1.04	4.1	0.92	0.98	1.64	3.58	2.53	3.15	2.36	1.57375	0.000438255	0.0211815
CERCAM	0.02	0.07	0.1	1.73e-18	0.02	0.05	1.73e-18	0.06	0.16	0.44	0.1	1.73e-18	0.06	0.08	0.04	0.2	0.09	0.16	0.24	0.08	1.53508	0.0198173	0.172745
CES1	0.77	1.27	0.07	1.33	0.93	0.68	0.01	0.74	0.88	3.79	0.33	2.45	5.34	3.37	1.17	0.4	8.82	4.49	6.47	0.83	2.27059	0.0119753	0.133589
CFAP161	1.73e-18	0.03	1.73e-18	1.73e-18	1.73e-18	1.73e-18	1.73e-18	1.73e-18	0.07	1.73e-18	0.07	0.11	0.17	1.73e-18	1.73e-18	0.1	0.14	0.31	0.14	1.73e-18	2.25234	0.00420419	0.0746941
CFAP57	1.73e-18	1.73e-18	1.73e-18	1.73e-18	1.73e-18	1.73e-18	1.73e-18	0.01	1.73e-18	1.73e-18	0.04	0.04	1.73e-18	0.06	0.04	0.02	0.03	0.03	0.03	1.73e-18	1.32151	0.00349792	0.0675465
CFB	0.04	0.1	0.06	0.06	0.06	0.02	1.73e-18	1.73e-18	0.31	0.19	0.02	0.44	0.17	0.33	0.04	0.06	0.5	0.47	0.47	0.08	2.25959	0.001631	0.0435999
CHIAP2	0.08	0.11	0.22	0.28	1.73e-18	0.21	0.3	0.19	0.39	0.37	0.42	0.41	0.23	0.38	0.4	0.27	0.43	0.27	0.31	0.3	1.40306	0.00674119	0.0973403
CHRM4	0.11	0.07	1.73e-18	0.07	0.07	0.23	0.08	0.19	1.63	0.74	0.11	0.71	0.45	0.08	0.6	0.19	0.31	0.49	1	0.31	2.29973	0.000769929	0.0287128
CHST8	1.73e-18	1.73e-18	1.73e-18	0.02	1.73e-18	1.73e-18	1.73e-18	1.73e-18	0.03	0.03	1.73e-18	0.1	0.19	0.05	0.21	0.02	1.73e-18	0.29	0.26	0.12	2.61629	0.000459697	0.0215767
CIT	0.44	0.5	0.42	0.48	0.61	0.54	0.29	0.43	1.52	1.51	0.51	0.74	1.48	0.55	0.49	0.82	1.34	1.1	1.22	0.92	1.03102	0.000284817	0.0168195
CITED1	0.07	1.73e-18	1.73e-18	1.73e-18	1.73e-18	1.73e-18	1.73e-18	0.14	0.37	0.28	1.73e-18	0.21	1.73e-18	0.07	0.09	1.73e-18	0.14	0.2	0.26	0.14	2.29066	0.0119368	0.133312
CKAP2L	0.18	0.38	0.28	0.21	0.28	0.2	0.12	0.17	1.19	1.16	0.17	0.49	1.72	0.23	0.28	0.41	1.75	0.86	1.49	0.68	1.59529	0.00125543	0.0376806
CKM	1.73e-18	1.73e-18	0.03	1.73e-18	0.06	1.73e-18	1.73e-18	0.03	0.07	0.08	0.1	0.07	0.03	0.13	0.07	0.03	1.73e-18	0.07	0.14	1.73e-18	1.67771	0.00776813	0.105802
CLCN4	0.01	0.08	0.03	0.06	0.05	0.06	0.02	0.03	0.13	0.1	0.02	0.08	0.28	0.18	0.13	0.02	0.2	0.36	0.25	0.07	1.40752	0.00593801	0.0908681
CLDN1	0.02	0.02	0.02	1.73e-18	0.03	1.73e-18	0.02	0.02	1.73e-18	1.73e-18	1.73e-18	1.73e-18	1.73e-18	1.73e-18	1.73e-18	1.73e-18	1.73e-18	1.73e-18	1.73e-18	0.02	-1.10852	0.000597077	0.02505
CLDN12	0.96	1.05	0.79	0.7	0.91	0.74	1.17	0.92	0.13	0.31	0.68	0.33	0.3	0.82	0.35	0.55	0.91	0.34	0.26	0.7	-1.0911	0.00119324	0.0366791
CLDN5	0.19	0.06	0.38	0.16	0.82	0.16	0.23	0.49	0.79	16.27	0.29	2.93	9.42	1.18	14.1	2.97	0.81	3	3.61	58.86	3.78159	0.000163363	0.0120569
CLEC12B	0.49	0.47	0.6	0.3	0.25	0.54	0.05	0.27	0.54	1.3	0.22	1.65	0.85	1.59	0.46	0.14	1.63	1.95	0.6	0.66	1.24253	0.0244659	0.192677
CLEC1B	0.23	1.73e-18	0.13	0.19	0.19	0.51	0.17	1.73e-18	0.37	0.59	0.19	2.75	2.8	0.51	1.51	0.17	5.4	2.95	4.79	1.17	3.46305	0.000582571	0.0246616
CLEC9A	0.17	0.1	0.23	0.29	0.06	0.13	0.2	0.14	1.73e-18	0.1	1.73e-18	0.07	0.03	1.73e-18	0.1	0.1	0.2	0.07	1.73e-18	1.73e-18	-2.10684	0.00364454	0.0688536
CLNK	0.1	0.03	0.03	0.09	0.25	0.1	0.06	0.1	0.35	0.13	0.07	0.27	0.32	0.29	0.24	0.29	0.26	0.48	0.56	0.72	1.73891	0.000235862	0.0151269
CLU	0.62	2.04	1.22	1.81	2.54	2.43	2.19	1.63	4.65	1.38	2.45	9.99	18.82	1.69	5.73	3.81	6.43	27.6	11.15	5.88	1.77112	0.00184048	0.0468003
CMPK2	3.77	7.24	5.53	2.79	11.89	3.86	4.36	5.53	36.69	51.52	13.82	46.4	24.07	42.13	26.69	43.08	81.37	68.86	101.21	18.84	2.95289	6.55e-08	0.000153803
CMTM5	0.05	0.09	0.05	0.14	0.29	0.15	0.1	0.05	0.39	0.57	0.23	3.46	3.75	0.14	1.89	0.5	1.21	5.78	2.95	1.49	3.36907	3.78e-05	0.00559416
CNDP1	1.73e-18	1.73e-18	0.05	0.02	1.73e-18	0.05	1.73e-18	0.03	0.08	1.73e-18	0.05	0.05	0.07	0.02	0.05	0.02	0.05	0.02	0.13	0.05	1.21039	0.020719	0.177121
CNN1	1.73e-18	1.73e-18	0.03	1.73e-18	0.03	1.73e-18	1.73e-18	1.73e-18	0.04	1.73e-18	0.04	0.04	0.1	1.73e-18	1.73e-18	0.14	1.73e-18	0.21	0.04	0.07	1.50946	0.0249	0.194545
COBL	0.01	0.09	0.05	0.02	1.73e-18	0.04	1.73e-18	1.73e-18	0.02	0.13	0.1	0.04	0.01	0.02	0.03	0.04	0.15	0.22	0.07	0.04	1.30878	0.0219736	0.182603
COCH	0.11	0.15	0.08	0.07	0.17	0.09	0.15	0.11	0.21	0.27	0.09	1.24	0.82	0.11	0.29	0.17	0.46	1.06	0.4	0.12	1.39148	0.00548066	0.0866133
COL18A1	6.84	11.7	18.15	32.75	10.3	18.11	9.68	7.94	8.41	5.1	12.1	6.27	7.18	5.07	11.73	7.31	4.42	3.17	2.96	9.01	-1.01508	0.00403285	0.0726978
COL23A1	0.02	1.73e-18	1.73e-18	0.03	0.03	1.73e-18	1.73e-18	0.02	1.73e-18	0.04	0.05	0.07	0.02	0.05	0.02	0.07	0.05	0.02	0.02	0.04	1.16531	0.00870974	0.1124
COL6A1	0.95	2.31	3.73	2.93	2.31	3.54	1.99	4.23	1	0.75	2.45	2.5	1.74	1.29	1.54	1.47	0.61	0.49	1.1	0.86	-1.1018	0.00266436	0.0574798
CORO2B	1.73e-18	0.06	1.73e-18	0.02	1.73e-18	0.02	0.03	1.73e-18	0.04	0.03	0.03	1.73e-18	0.05	0.11	0.15	0.03	0.4	0.08	0.1	0.13	1.86002	0.00376526	0.0697626
COX7A1	0.07	0.14	0.07	0.07	0.07	0.36	0.07	0.3	0.16	1.73e-18	0.15	1.73e-18	1.73e-18	0.07	1.73e-18	1.73e-18	0.29	0.07	0.15	1.73e-18	-1.71762	0.0357407	0.234255
CPB2	0.03	0.03	0.09	0.03	0.03	1.73e-18	0.06	0.03	0.07	1.73e-18	1.73e-18	0.03	0.03	1.73e-18	1.73e-18	0.03	1.73e-18	1.73e-18	1.73e-18	0.03	-1.09949	0.0345443	0.230667
CPNE5	0.39	0.5	0.4	0.14	0.56	0.23	0.36	0.32	1.9	0.44	0.27	0.58	1.85	0.59	1.16	0.53	3.31	1.71	1.74	0.97	1.52517	0.00142785	0.0404381
CRACD	0.02	1.73e-18	1.73e-18	1.73e-18	1.73e-18	0.02	1.73e-18	1.73e-18	0.03	0.02	0.01	0.05	0.08	0.02	0.01	1.73e-18	0.02	0.13	0.02	0.01	1.3456	0.00420822	0.0746941
CRACR2B	0.39	0.15	0.18	0.12	0.23	0.21	0.09	0.06	0.45	0.78	0.36	0.47	0.18	0.27	0.25	0.06	2.28	0.48	0.55	0.37	1.25234	0.0153023	0.151518
CRYBB1	0.06	0.06	1.73e-18	1.73e-18	0.06	1.73e-18	1.73e-18	1.73e-18	0.13	0.13	0.12	0.32	0.06	1.73e-18	1.73e-18	0.12	0.06	0.18	0.69	0.06	2.18551	0.00800739	0.107507
CRYM	0.05	0.09	0.09	1.73e-18	0.04	0.05	0.15	0.14	0.16	0.09	0.27	0.15	0.18	0.59	0.24	0.04	0.19	0.8	0.15	0.05	1.46002	0.0136497	0.143024
CSAG3	1.73e-18	1.73e-18	1.73e-18	1.73e-18	1.73e-18	1.73e-18	1.73e-18	1.73e-18	0.99	0.22	1.73e-18	0.69	0.15	0.1	1.73e-18	0.19	0.6	0.22	0.29	1.73e-18	3.70327	0.000278481	0.0167179
CTTN	0.26	0.27	0.27	0.26	0.58	0.62	0.45	0.56	0.83	0.65	0.36	2.75	3.03	0.58	1.12	0.91	1.59	5.49	1.99	0.97	1.70012	0.000680711	0.0268538
CX3CR1	75.01	12.39	11.04	14.58	8.48	34.43	6.27	12.66	31.13	122.87	24.98	15.77	34.93	23.98	5.31	47.23	109.89	68.52	40.94	36.18	1.17261	0.0398451	0.248752
CXCL10	1.73e-18	0.76	0.18	0.26	0.31	0.09	0.18	0.32	1.32	1.18	1.06	2.43	2.04	3.03	0.14	1.74	4.38	6.68	5.43	0.69	3.33023	0.000204412	0.0140194
CXCL11	0.03	1.73e-18	1.73e-18	0.03	1.73e-18	0.03	1.73e-18	0.04	0.04	0.11	0.08	0.11	0.21	0.14	1.73e-18	1.73e-18	0.21	0.08	0.46	0.04	2.00426	0.00677919	0.0975806
CXCL12	1.73e-18	1.73e-18	1.73e-18	1.73e-18	1.73e-18	1.73e-18	1.73e-18	1.73e-18	0.07	0.12	1.73e-18	0.05	0.02	0.16	0.12	0.05	1.73e-18	1.04	0.09	1.73e-18	2.60662	0.00124683	0.0375023
CXCL13	0.09	0.04	0.05	1.73e-18	1.73e-18	1.73e-18	0.05	1.73e-18	3.2	1.52	0.32	1.06	2.92	0.59	0.96	0.31	2.04	1.45	2.71	2.7	5.65746	6.75e-09	4.76e-05
CXCL5	0.07	0.04	0.11	0.08	0.12	0.12	0.09	0.02	1.07	0.14	0.16	1.29	0.82	0.08	0.29	0.2	0.81	2.66	0.62	0.5	2.5089	0.000206882	0.0141114
CXCR1	0.81	0.48	0.09	0.17	0.11	0.41	0.11	0.21	0.24	1.09	0.18	0.21	0.75	0.27	0.28	0.84	1.63	0.44	0.71	0.4	1.00862	0.0431976	0.258831
CXorf58	1.73e-18	0.14	0.11	0.03	1.73e-18	1.73e-18	0.11	0.04	1.73e-18	0.19	0.18	0.11	0.18	0.07	0.08	0.11	0.11	0.04	0.11	0.33	1.4699	0.0360201	0.235402
CYP2C8	0.09	0.09	0.24	0.09	0.09	0.06	0.12	0.28	0.23	0.13	0.29	0.36	0.24	0.15	0.47	0.21	0.11	0.54	0.31	0.38	1.07522	0.00276841	0.0587436
CYP2J2	0.26	0.29	0.29	0.23	0.29	0.21	0.24	0.6	1.36	1.4	0.86	1.98	0.94	0.97	1.05	2.26	1.67	1.61	3.49	0.6	2.21071	1.3e-07	0.000193027
CYP7A1	0.04	0.02	0.04	1.73e-18	1.73e-18	1.73e-18	1.73e-18	0.04	0.04	0.08	0.04	0.04	1.73e-18	0.06	0.02	0.02	0.06	0.02	0.06	0.04	1.06737	0.0250722	0.19534
CYYR1	0.18	0.19	0.24	0.14	0.03	0.04	0.07	0.22	1.73e-18	0.05	0.04	1.73e-18	1.73e-18	0.12	1.73e-18	0.03	0.31	0.23	1.73e-18	0.04	-1.74458	0.0240369	0.190788
DAB2	1.65	0.88	1.15	0.53	0.35	0.55	0.46	0.81	0.35	1.3	0.56	1.96	1.67	1.45	0.87	1.01	3.09	5.27	2.68	1.59	1.00472	0.0274003	0.205767
DANCR	19.78	18.18	16.8	23.01	25.11	26.64	20.17	22.27	9.8	12.57	18.34	13.02	11.36	0.92	8.91	17.88	11.54	12.65	9.57	21.21	-1.04183	0.0195391	0.171575
DDX60	9.55	11.94	10.63	8.66	13.71	9.69	8.89	9.29	36.8	42.47	17.39	32.04	18.13	37.88	24.83	45.94	51.81	44.14	63.01	17.87	1.70227	5.8e-07	0.00052485
DDX60L	16.63	15.84	16.37	14.75	20.02	16.46	15.81	16.07	38.67	49.22	20.34	44.73	26.62	32.35	30.44	41.73	54.24	48.2	66.56	25.02	1.19731	3.02e-06	0.00145366
DEPDC1	0.12	0.1	0.16	0.12	0.22	0.28	0.06	0.06	0.54	0.65	0.1	0.23	0.75	0.21	0.15	0.26	0.61	0.54	0.48	0.22	1.35752	0.00191832	0.0476917
DEPDC1B	0.47	0.56	0.52	0.49	0.66	0.44	0.69	0.34	1.99	2.12	0.57	0.77	2.85	0.66	0.53	1.05	1.77	1.76	2.03	0.84	1.23722	0.000715751	0.0275926
DEPDC7	1.09	0.67	1.04	1.2	0.79	0.81	0.81	1.05	0.13	0.1	0.85	0.56	0.37	1.2	0.26	0.49	0.38	0.34	0.1	0.1	-1.58128	0.00132304	0.0387006
DEPP1	0.27	0.32	0.37	0.08	0.03	0.08	0.05	0.3	0.32	0.47	0.11	0.39	0.29	0.24	0.39	0.08	0.81	0.37	0.98	0.11	1.07755	0.0490846	0.276882
DHX58	10.64	13.9	15.37	10.85	16.14	14.98	11.4	14.86	21.55	37.15	22.43	38.75	16.18	30.25	27.37	38.66	38.22	38.89	48.02	18.09	1.15134	9.14e-06	0.00276072
DIAPH3	1.73e-18	0.05	0.16	0.07	0.09	0.14	0.12	0.06	0.36	0.5	0.07	0.19	0.53	0.17	0.13	0.21	0.54	0.15	0.44	0.16	1.72021	0.00190182	0.0476468
DLGAP1	0.09	0.27	1.73e-18	0.18	0.34	0.24	0.14	0.12	3.78	0.78	0.2	1.16	0.66	0.41	0.26	1.04	0.87	2.02	1.15	0.79	2.64402	0.000300647	0.0172749
DLGAP5	0.5	0.52	0.47	0.37	0.7	0.72	0.42	0.36	2.57	2.73	0.81	0.94	3.29	1.19	0.79	1	2.82	2.31	2.71	1.09	1.69572	1.77e-05	0.00365293
DMRT2	1.73e-18	1.73e-18	1.73e-18	1.73e-18	1.73e-18	1.73e-18	1.73e-18	0.03	0.5	0.03	0.05	0.03	0.13	0.03	1.73e-18	0.05	0.03	0.08	0.05	0.18	2.47104	0.00015906	0.0119267
DNAJC5B	1.73e-18	0.04	1.73e-18	1.73e-18	1.73e-18	1.73e-18	1.73e-18	1.73e-18	0.04	0.08	1.73e-18	1.73e-18	0.04	0.12	0.04	1.73e-18	1.73e-18	1.73e-18	0.04	0.04	1.24976	0.0327334	0.224199
DNMT3L	0.16	0.09	0.06	0.06	0.19	1.73e-18	0.06	0.1	0.1	1.73e-18	0.07	0.03	1.73e-18	1.73e-18	0.03	0.03	0.03	1.73e-18	1.73e-18	0.03	-1.57998	0.0133319	0.140748
DNTT	0.05	0.05	0.26	0.08	0.29	0.19	0.16	0.49	0.09	1.73e-18	0.16	0.2	0.03	0.05	0.06	0.1	0.03	0.08	0.03	0.03	-1.35491	0.0161681	0.156501
DOC2B	0.05	0.05	1.73e-18	1.73e-18	0.05	1.73e-18	1.73e-18	0.06	0.35	0.08	0.03	0.23	0.16	0.11	0.09	0.05	0.33	0.27	1.23	0.61	2.95533	0.000159055	0.0119267
DOCK6	0.06	0.08	0.04	0.07	0.17	0.03	0.09	0.02	0.12	0.8	0.08	0.19	0.21	1.46	0.1	0.08	0.22	0.24	0.18	0.21	1.67761	0.00225909	0.0522668
DPF1	1.73e-18	1.73e-18	1.73e-18	1.73e-18	1.73e-18	1.73e-18	1.73e-18	1.73e-18	0.05	1.73e-18	1.73e-18	0.05	0.05	1.73e-18	0.03	1.73e-18	1.73e-18	0.09	1.73e-18	1.73e-18	1.08973	0.0341518	0.229178
DPP6	0.1	0.04	0.05	0.06	0.02	0.05	0.07	0.21	1.73e-18	0.09	0.01	0.01	0.02	1.73e-18	0.1	0.04	0.01	1.73e-18	1.73e-18	0.09	-1.43286	0.0142638	0.146326
DPY19L2	0.08	1.73e-18	0.19	0.05	0.18	1.73e-18	1.73e-18	0.12	0.12	0.22	0.13	0.39	0.27	0.2	0.28	1.73e-18	0.2	0.38	0.01	0.52	1.73157	0.0453414	0.264883
DSC1	1.31	1.26	2.31	2.12	0.83	1.48	1.26	2.94	0.19	0.77	1.22	0.47	0.58	1.26	2.69	0.65	0.43	0.31	0.51	0.52	-1.30255	0.00280253	0.0591117
DSCC1	0.26	0.21	0.17	0.21	0.14	0.34	0.12	0.2	1.16	1.47	0.12	0.33	1.44	0.65	0.18	0.31	1.07	1.05	1.05	0.39	1.53447	0.00222167	0.0519373
DTL	0.38	0.45	0.4	0.29	0.53	0.31	0.42	0.35	2.62	2.82	0.34	0.76	3.81	0.71	0.6	0.86	1.99	2.15	2.54	1.32	1.79269	0.000167943	0.0122665
DUSP2	16.48	9.86	7.82	15.09	13.39	13.22	10.86	12	158.61	48.61	11.96	38.21	38.03	9.64	18.5	30.52	27.64	35.42	43.17	37.74	1.41034	0.00123821	0.0375023
DUSP4	0.98	0.91	0.6	0.94	1.79	1.53	0.68	0.79	14.65	1.79	1.5	3.67	2.77	1.39	1.25	1.53	2.89	2.64	3.28	2.2	1.36496	0.00133894	0.0389166
DUSP5	3.86	6.34	3.77	2.9	5.83	4.27	5.74	3.59	30.84	7.03	5.77	6.93	11.55	10.49	11.8	8.63	17.91	13.77	14.81	9.61	1.34568	5.03e-05	0.00667122
DUSP9	1.73e-18	1.73e-18	1.73e-18	0.04	1.73e-18	0.02	1.73e-18	0.07	0.17	0.31	0.02	0.1	0.15	0.02	0.22	0.02	0.02	0.07	1.73e-18	0.78	2.20302	0.00648733	0.0953264
DYSF	0.91	1.63	1.06	0.59	0.46	0.64	0.28	0.73	1.91	1.96	0.25	1.88	9.97	2.7	1.08	0.76	5.78	5.17	4.93	1.51	1.59829	0.00825917	0.109321
DYTN	1.73e-18	1.73e-18	1.73e-18	1.73e-18	1.73e-18	1.73e-18	1.73e-18	1.73e-18	0.03	0.11	1.73e-18	0.23	0.13	1.73e-18	1.73e-18	1.73e-18	0.33	0.37	0.27	1.73e-18	2.42667	0.00660611	0.0962804
DZIP1L	0.05	0.02	0.03	0.05	1.73e-18	1.73e-18	1.73e-18	0.06	0.05	0.06	0.03	0.11	0.12	0.05	0.03	0.05	0.06	0.25	0.02	0.03	1.29975	0.0112322	0.129289
E2F1	0.91	1.05	0.76	1.03	1.53	1.52	0.97	1.15	5.59	3.92	1.24	2.68	5.06	1.55	1.59	2.12	3.76	5.22	4.98	2.92	1.46135	5.54e-05	0.00692979
E2F7	0.08	0.06	0.09	0.05	0.11	0.07	0.1	0.13	1.28	0.72	0.15	0.34	0.65	0.29	0.23	0.18	0.59	0.49	0.45	0.16	2.05603	1.03e-05	0.00288464
E2F8	0.16	0.45	0.25	0.36	0.41	0.28	0.13	0.19	1.81	1.31	0.32	0.44	1.49	0.41	0.44	0.45	1.39	0.98	1.18	0.59	1.53622	0.000327054	0.0180936
EBF4	1.98	1.18	1.11	1.18	0.75	1.09	0.96	1.43	0.42	0.72	0.97	0.67	0.28	0.67	0.61	0.92	0.23	0.37	0.29	0.69	-1.16025	0.000328004	0.0180936
EBI3	0.05	0.14	1.73e-18	0.05	0.09	1.73e-18	1.73e-18	0.2	0.26	0.5	0.15	0.1	0.53	1.73e-18	0.46	0.38	0.64	1.21	2.58	0.89	3.06307	0.00224481	0.0521801
ECHDC3	0.66	0.36	0.29	0.06	0.13	0.3	0.13	0.24	0.64	1.16	0.1	0.31	1.48	0.69	0.35	0.58	0.6	0.72	0.34	0.74	1.244	0.0109917	0.127826
EFHC1	0.22	0.11	0.42	0.56	0.18	0.15	0.39	0.5	0.2	0.21	0.49	1.73e-18	1.73e-18	1.73e-18	1.73e-18	1.73e-18	0.1	0.24	0.19	0.21	-2.21122	0.0172708	0.161798
EGF	0.15	0.06	0.14	0.17	0.14	0.17	0.13	0.06	0.2	0.15	0.22	0.56	1.07	0.21	0.49	0.2	0.4	1.33	0.73	0.28	1.5939	0.000559732	0.0242364
EGFL6	0.04	1.73e-18	0.02	1.73e-18	1.73e-18	1.73e-18	1.73e-18	0.02	0.68	0.26	1.73e-18	0.09	0.07	0.04	0.02	0.09	0.07	0.02	0.07	0.11	2.27886	0.00126928	0.0378755
EGR1	1.13	1.84	0.43	0.68	1.5	0.63	0.21	0.36	10.96	1.36	1.17	19.51	4.79	1.34	0.62	75.84	2.11	4.91	24.48	0.91	2.58778	0.00482069	0.0809262
EGR2	0.21	0.21	0.04	0.06	1.13	0.18	0.11	0.08	8.07	0.55	0.18	8.45	1.87	0.6	0.1	3.94	0.98	1.43	4.32	0.22	2.85531	0.0026493	0.0573089
EGR3	1.73e-18	0.21	0.2	1.73e-18	0.19	0.1	0.08	0.14	2.36	0.04	1.73e-18	6.4	1.06	0.08	0.21	2.64	0.27	0.53	4.29	0.17	2.48925	0.0367567	0.238291
EGR4	1.73e-18	1.73e-18	1.73e-18	1.73e-18	1.73e-18	0.02	1.73e-18	1.73e-18	0.1	1.73e-18	1.73e-18	0.05	0.02	1.73e-18	0.02	0.05	1.73e-18	0.02	0.09	1.73e-18	1.19406	0.0274074	0.205767
EIF2AK2	9.31	12.13	11.26	9.75	14.16	11.9	10.34	11.08	32.54	47.61	22.06	38.74	19.94	35.89	29.84	45.45	51.57	39.75	58.37	20.65	1.64162	6.16e-08	0.000153234
ELANE	1.73e-18	0.12	0.12	0.06	1.73e-18	1.73e-18	1.73e-18	1.73e-18	0.26	0.37	1.73e-18	1.73e-18	0.36	0.24	0.57	0.18	0.12	0.06	1.23	0.24	2.72963	0.00621249	0.0931653
ELOVL4	0.69	2.29	0.67	1.3	1.11	1.82	2.05	1.18	0.78	0.37	0.59	0.63	0.37	1.41	0.62	0.35	0.81	0.3	0.8	0.69	-1.10131	0.00119833	0.0367091
EMILIN3	0.03	0.03	0.1	1.73e-18	0.03	0.01	0.04	1.73e-18	0.02	0.09	1.73e-18	0.04	0.13	0.04	0.12	0.07	0.06	0.11	0.07	0.04	1.05006	0.0475093	0.271614
ENHO	1.23	0.96	2.02	0.64	0.5	0.41	0.98	1.62	0.17	0.21	0.31	0.21	0.77	1.22	0.27	0.05	2.18	1.12	0.89	0.1	-1.26431	0.0448024	0.263335
ENKUR	0.03	0.02	0.08	0.04	0.16	0.08	0.06	1.73e-18	0.18	0.09	0.18	1.83	0.81	0.15	0.15	0.25	1.08	3.67	0.89	0.17	2.97004	0.000308022	0.0175556
ENOX1	1.73e-18	0.02	1.73e-18	1.73e-18	1.73e-18	1.73e-18	0.02	0.02	0.04	0.11	0.06	0.04	1.73e-18	0.04	1.73e-18	0.04	0.23	0.04	0.08	0.02	1.68412	0.00366883	0.0689595
EPB41L1	0.05	0.07	0.09	0.03	0.04	0.04	0.08	0.04	0.01	0.01	0.05	1.73e-18	0.01	0.09	0.03	0.01	0.03	0.02	0.01	0.02	-1.12392	0.00322743	0.0644395
EPB41L3	0.92	1.37	2.66	0.63	1.93	1.02	0.81	3.37	1.06	2.21	0.82	3	3.64	4.22	1.38	1.88	6.02	10.93	3.72	3.23	1.0122	0.0316749	0.221081
EPHB2	0.01	0.18	0.22	0.03	0.03	0.02	0.01	0.13	0.33	0.84	0.22	0.78	0.78	1.34	0.4	0.22	2.05	2.44	1.93	0.54	3.69538	3.68e-06	0.00157236
EPHB3	0.14	0.19	0.23	0.11	0.15	0.12	0.21	0.25	1.73e-18	0.05	0.04	0.04	0.05	0.12	0.03	0.05	0.27	0.08	0.01	0.04	-1.70752	0.000902745	0.0315513
EPOP	0.19	0.25	0.11	0.31	0.14	0.26	0.06	0.19	0.61	0.32	0.17	0.24	0.73	0.31	0.24	0.33	0.43	0.56	0.72	0.55	1.16209	0.00127177	0.0378755
EPPK1	3.31	2.88	3.98	3.6	3.15	3.01	3.81	4.74	0.82	1.72	3.46	2.25	1.34	3.04	3.95	1.47	0.8	0.82	1.44	2.82	-1.02248	0.0025631	0.0563891
EPSTI1	12.83	24.87	11.43	11.4	28.92	16.61	11.23	11.78	77.23	89.45	39.81	63.69	41.29	42.71	38.64	65.43	79.68	83.41	117.19	32.74	1.98306	2.88e-07	0.000328853
ERICH3	0.01	1.73e-18	1.73e-18	1.73e-18	1.73e-18	0.01	1.73e-18	1.73e-18	0.11	0.47	0.01	0.02	1.73e-18	0.02	0.02	0.07	0.12	0.12	0.19	0.02	2.35272	0.000623059	0.0256315
ESAM	0.5	0.84	1.19	0.94	0.63	1.31	1.36	1.63	0.95	0.7	1.35	4.8	4.36	1.44	2.42	1.16	2.01	6.42	5.22	1.29	1.07756	0.0152684	0.151325
ESCO2	0.17	0.23	0.3	0.22	0.22	0.15	0.07	0.17	1.25	0.74	0.31	0.16	1.21	0.27	0.22	0.32	0.92	0.84	0.85	0.41	1.45646	0.00119545	0.0367091
ESM1	0.37	0.61	0.21	0.64	0.54	0.45	0.77	0.38	0.23	0.06	0.19	1.73e-18	0.26	0.32	0.06	0.1	0.05	0.1	0.15	0.35	-1.98707	0.00122737	0.0372883
ESPL1	0.21	0.29	0.12	0.21	0.34	0.16	0.15	0.28	1.34	1.59	0.35	0.52	1.77	0.51	0.41	0.52	1.72	1.07	1.44	0.61	1.9596	1.17e-05	0.00305126
ETV5	0.04	1.73e-18	0.05	0.01	0.04	0.05	0.01	0.04	0.06	0.08	0.01	0.03	0.17	0.05	0.01	0.05	0.15	0.4	0.15	0.11	1.25467	0.0273966	0.205767
ETV7	3.02	2.78	1.71	1.33	1.56	0.8	1.08	1.22	10.49	10.28	2.5	7.89	8.04	4.69	1.1	8.74	14.06	14.97	11.91	7.76	2.18819	5.1e-05	0.0067138
EVC	0.73	0.51	0.37	0.81	1.01	1.08	0.41	0.57	4.12	1.96	0.58	1.96	1.29	0.9	0.72	1.07	2.68	2.28	2.2	1.99	1.27705	0.00102958	0.0337945
EXO1	0.36	0.32	0.1	0.26	0.28	0.22	0.19	0.23	1.22	0.94	0.29	0.38	1.51	0.56	0.41	0.7	1.23	1.14	0.93	0.78	1.65423	2.68e-05	0.00472231
EXOC3L1	0.04	0.11	0.09	0.02	1.73e-18	0.02	0.02	1.73e-18	0.26	0.23	0.02	0.3	0.17	0.15	0.09	0.13	0.44	0.52	0.25	0.29	2.58581	0.000103222	0.0093133
F13A1	1.33	1.9	2.79	2.58	2.86	4.61	1.49	2.04	6.58	2.85	2.78	15.58	31.2	3.56	6.47	2.24	6.47	37.1	12.82	8.76	1.72692	0.00222736	0.0520415
FABP5	5.31	4.69	4.56	4.82	5.11	3.9	3.25	3.47	20.01	14.86	5.92	10.32	19.97	7.95	7.9	9.65	17.73	16.65	18.89	11.47	1.52406	1.73e-06	0.000948532
FAM110C	0.29	0.31	0.34	0.66	0.4	0.29	0.31	0.44	0.6	0.16	0.27	0.19	0.17	0.11	0.23	0.35	0.16	0.11	1.73e-18	0.19	-1.17802	0.0321812	0.22234
FAM111B	0.49	0.61	0.75	0.6	0.86	0.67	0.59	0.57	2.79	2.82	0.83	0.88	2.53	0.98	0.9	1.09	3.06	1.98	1.8	1.66	1.31029	8.34e-05	0.00847114
FAM13A	5.89	6.49	10.66	5.33	6.21	4.59	8.15	7.51	22.34	25.18	7.84	34.62	20.72	15.43	32.22	14.02	11.93	22.14	17.61	19.32	1.50154	4.2e-06	0.00167688
FAM177B	0.04	0.08	0.12	1.73e-18	1.73e-18	1.73e-18	1.73e-18	0.04	0.04	0.09	0.08	0.04	0.21	0.08	0.52	1.73e-18	0.63	0.08	0.04	0.29	1.96837	0.0141229	0.145618
FAM178B	0.19	0.25	0.25	0.31	0.62	0.32	0.25	0.65	0.07	0.07	0.52	0.07	0.19	0.25	0.11	0.25	0.08	0.19	0.32	0.08	-1.08268	0.00889727	0.113607
FAM180B	0.04	0.12	1.73e-18	1.73e-18	0.04	0.03	0.08	1.73e-18	0.18	0.04	0.08	1.73e-18	0.04	0.08	0.04	0.04	0.16	0.07	0.17	0.14	1.2307	0.0492432	0.277517
FAM186B	0.17	1.73e-18	0.11	1.73e-18	0.15	0.11	0.17	1.73e-18	0.56	0.2	0.22	0.11	0.08	0.18	0.16	0.19	0.07	0.09	0.29	0.09	1.62059	0.0186742	0.167447
FAM20A	1.73e-18	0.04	0.03	1.73e-18	0.11	1.73e-18	1.73e-18	1.73e-18	0.2	0.08	0.03	0.13	0.15	0.11	1.73e-18	1.73e-18	0.39	0.37	0.64	0.07	2.39054	0.00611553	0.0924654
FAM25C	1.73e-18	1.73e-18	1.73e-18	1.73e-18	1.73e-18	1.73e-18	1.73e-18	1.73e-18	1.73e-18	0.06	1.73e-18	1.73e-18	0.06	0.12	1.73e-18	0.06	1.73e-18	0.06	1.73e-18	1.73e-18	1.24415	0.0325299	0.223514
FAM25G	1.73e-18	1.73e-18	1.73e-18	1.73e-18	1.73e-18	1.73e-18	1.73e-18	1.73e-18	1.73e-18	0.06	1.73e-18	1.73e-18	0.06	0.12	1.73e-18	0.06	1.73e-18	0.06	1.73e-18	1.73e-18	1.24415	0.0325299	0.223514
FAM72A	1.73e-18	0.17	1.73e-18	0.29	0.25	0.29	1.73e-18	0.2	0.63	0.87	0.17	0.44	2.06	0.08	0.34	0.54	1.43	1.13	1.64	0.36	2.98826	0.00154259	0.0421539
FAM72B	0.43	0.17	0.41	0.26	0.15	0.24	1.73e-18	0.17	0.65	1.44	0.11	0.49	1.13	0.47	0.18	0.31	0.74	0.92	0.74	0.65	1.68955	0.0111027	0.128471
FAM81B	0.04	1.73e-18	1.73e-18	0.07	0.07	1.73e-18	1.73e-18	0.07	0.04	0.04	0.04	0.26	0.11	0.04	0.04	1.73e-18	0.25	0.21	0.47	0.18	1.82995	0.0156481	0.153751
FAM9C	1.73e-18	1.73e-18	0.04	0.09	0.17	1.73e-18	0.04	0.09	0.14	1.73e-18	0.18	0.14	0.44	0.18	0.05	0.17	0.27	0.18	0.05	0.09	1.69434	0.0218986	0.182429
FAXC	1.73e-18	1.73e-18	1.73e-18	1.73e-18	1.73e-18	1.73e-18	1.73e-18	1.73e-18	0.02	1.73e-18	1.73e-18	1.73e-18	0.04	1.73e-18	0.01	0.01	0.03	0.02	0.01	0.05	1.08973	0.00370714	0.0692776
FAXDC2	0.2	0.25	0.29	0.23	0.36	0.22	0.2	0.15	0.65	0.42	0.33	1.73	2.26	0.38	1.23	0.43	1.22	3.45	2.02	0.8	1.987	9.67e-05	0.00902513
FBLN2	0.09	0.2	0.26	0.13	0.08	0.18	0.09	0.61	0.07	0.05	0.09	0.04	0.06	0.14	0.05	0.06	0.13	0.14	0.04	0.12	-1.03198	0.00633312	0.0940406
FBLN5	4.67	2.56	5.85	2.6	5.28	3.43	5.64	2.7	0.74	1.81	3.79	1.42	1.39	3.23	1.66	1.9	1.81	1.71	1.74	4.18	-1.01681	0.00174025	0.0454011
FBXO39	0.2	0.13	0.1	0.13	0.1	0.27	0.2	0.07	0.28	0.72	0.27	0.35	0.36	0.63	0.56	0.46	0.87	0.43	0.71	0.1	1.54016	0.000170857	0.0123533
FBXO43	0.03	0.1	0.05	0.05	0.06	0.12	0.02	0.03	0.23	0.19	0.03	0.21	0.43	0.03	0.07	0.07	0.37	0.15	0.44	0.25	1.4319	0.00731748	0.101862
FCER1A	2.23	4.03	5.51	4.41	2.95	3.09	2.71	9.13	0.4	1.25	2.78	1.12	1.9	3.85	0.1	1.28	3.02	3.75	0.43	1	-1.69346	0.00695368	0.0992364
FCGR1A	0.12	1.3	0.39	0.26	0.28	0.31	0.08	0.43	0.71	1.08	0.54	2.09	3.36	1.64	0.34	0.23	2.94	4.3	3.58	0.92	2.07891	0.00191053	0.0476917
FCGR3A	10.26	14.12	8.22	6.95	11.06	6.36	5.02	7.72	10.48	36.98	8.14	39.73	26.26	52.18	12.61	18.95	96.6	148.18	53.83	19.87	1.87244	0.000686	0.0269419
FCGR3B	0.11	1.63	0.14	0.12	0.27	0.4	0.04	0.42	0.77	0.97	0.22	0.73	3.11	1.86	2.09	1.62	7.42	1.53	5.19	0.66	2.64387	0.000549656	0.0239912
FCRL3	11.56	7.44	8.32	7.28	11.47	11.5	8.24	5.13	46.97	28.47	8.4	29.75	24.7	10.14	5.73	14.61	19.06	38.44	17.1	47.6	1.2245	0.00307431	0.0627365
FCRL5	0.08	0.26	0.11	0.14	0.11	0.29	0.14	0.07	0.21	0.16	0.29	0.31	0.41	0.3	0.45	0.82	3.98	1.18	1.23	0.83	1.94645	0.000763794	0.028651
FCRLA	0.23	1.19	0.28	0.23	0.31	0.33	0.35	0.24	0.26	0.19	0.65	0.32	0.84	1.04	1.2	0.36	3	1.61	0.52	1.56	1.06329	0.0336637	0.227391
FFAR3	1.73e-18	1.73e-18	1.73e-18	1.73e-18	1.73e-18	1.73e-18	1.73e-18	1.73e-18	0.28	0.03	1.73e-18	0.03	0.1	0.06	0.03	1.73e-18	0.07	0.16	0.13	1.73e-18	2.33497	0.000654444	0.0263335
FGF9	0.23	0.45	0.15	0.37	0.36	0.76	0.54	0.39	0.17	0.1	0.46	0.2	0.1	0.22	0.24	0.26	0.07	0.1	0.05	0.16	-1.23451	0.00226273	0.0522901
FMNL2	0.3	0.56	0.67	0.43	0.74	0.56	0.32	0.62	0.57	1.24	0.55	1.58	0.92	1.5	0.95	0.71	2.85	2.85	2.74	1.53	1.33669	0.000572751	0.0244416
FN1	0.03	0.11	0.16	0.17	0.09	0.16	0.08	0.09	0.25	0.12	0.24	0.19	2.15	0.19	0.24	0.16	0.2	0.11	0.3	1.02	1.34812	0.00916877	0.11554
FOXC1	1.73e-18	1.73e-18	1.73e-18	0.02	1.73e-18	1.73e-18	1.73e-18	1.73e-18	1.73e-18	0.09	1.73e-18	0.05	0.05	1.73e-18	1.73e-18	0.05	0.08	0.03	0.08	0.03	1.5866	0.00521594	0.0843849
FOXP3	11.13	12.48	10.98	14.42	18.48	15.52	13.66	11.06	51.9	20.77	18.26	33.94	39.23	18.67	13.44	22.42	32.37	38.5	54.64	33.51	1.12289	0.000136221	0.0109677
FOXR1	1.73e-18	1.73e-18	0.05	1.73e-18	0.04	0.05	0.05	1.73e-18	1.73e-18	1.73e-18	1.73e-18	1.73e-18	1.73e-18	0.05	1.73e-18	1.73e-18	1.73e-18	1.73e-18	1.73e-18	1.73e-18	-1.04419	0.0331525	0.225514
FPR1	3	15.21	16.04	9.57	7.22	8.54	5.09	10.16	8.9	16.39	4.97	18.61	53.36	29.9	7.74	5.18	44.23	75.46	23.96	14.83	1.10274	0.0399282	0.248977
FPR2	0.89	2.1	1.51	0.76	1.18	0.97	0.36	1.03	1.11	3.13	0.83	2.85	9.09	5.2	0.96	0.79	7.04	13.05	5.01	2.15	1.52076	0.00949475	0.117442
FPR3	0.15	0.3	0.44	0.17	0.47	0.36	0.36	0.42	0.66	1.31	0.43	1.47	1.04	2.02	0.23	0.51	4.03	5.14	5.82	1.07	1.99867	0.00124089	0.0375023
FRMD3	0.26	0.45	0.27	0.29	0.64	0.45	0.34	0.37	0.9	1.18	0.76	1.39	1.28	0.93	0.73	0.49	1.34	5.73	1.3	0.75	1.57226	0.000116359	0.00998136
FST	0.03	0.03	0.15	0.12	0.03	0.09	0.09	0.18	0.03	0.06	0.18	0.06	1.73e-18	1.73e-18	0.1	1.73e-18	0.06	0.03	1.73e-18	1.73e-18	-1.39658	0.0336457	0.227333
FSTL1	0.01	0.13	0.06	0.04	0.03	0.03	0.01	0.03	0.08	0.04	0.04	0.37	0.75	0.01	0.06	0.1	0.13	0.59	0.29	0.25	1.70775	0.0114818	0.131022
FSTL4	0.01	1.73e-18	0.13	0.03	1.73e-18	0.16	0.03	1.73e-18	0.01	0.2	0.06	0.13	0.05	0.14	0.12	0.02	0.11	0.11	0.1	0.19	1.61611	0.0126036	0.137205
FUT5	1.73e-18	1.73e-18	1.73e-18	1.73e-18	1.73e-18	0.03	1.73e-18	1.73e-18	0.12	0.03	0.03	0.07	0.03	1.73e-18	1.73e-18	1.73e-18	1.73e-18	1.73e-18	0.06	0.03	1.20898	0.0306662	0.218582
FXYD2	4.19	0.86	1.25	2.83	3.12	1.37	3.04	1.69	0.73	0.3	1.46	1.94	0.58	1.85	0.73	0.38	0.3	0.68	0.6	1.39	-1.41726	0.00191424	0.0476917
GAS1	0.37	0.27	0.17	0.45	0.24	0.21	0.12	0.12	0.19	0.12	0.21	0.04	0.08	0.08	0.04	0.11	0.04	0.17	0.04	0.2	-1.1769	0.00370056	0.0692462
GAS2L1	0.35	0.93	0.56	0.33	0.76	0.6	0.48	0.84	1.18	0.73	0.41	2.3	3.95	1.25	1.87	0.78	2.92	6.67	2.62	1.81	1.55323	0.00144388	0.0406477
GATA1	0.04	0.07	0.04	0.14	0.07	0.15	0.04	0.23	0.16	0.04	1.73e-18	0.62	0.63	0.26	0.66	0.18	0.49	0.92	1.81	0.23	1.62874	0.0415645	0.254196
GBP1P1	0.07	0.5	0.02	0.1	0.26	0.08	0.18	0.05	0.59	0.62	0.23	0.44	0.15	0.55	0.19	0.74	1.03	1.12	1.47	0.14	2.02036	0.00117714	0.03655
GDF10	0.25	0.32	0.37	0.32	0.42	0.35	0.5	0.36	0.07	0.06	0.4	0.11	0.06	0.1	0.13	0.06	0.17	0.04	0.06	1.73e-18	-2.11186	0.000145488	0.0111664
GDF7	0.14	0.3	0.05	0.53	0.35	0.08	0.42	0.2	0.03	0.09	0.25	0.12	0.03	0.03	0.12	0.11	0.17	0.05	0.06	0.23	-1.15697	0.0213003	0.179865
GFI1B	1.73e-18	0.2	0.03	0.12	0.3	0.47	0.07	0.07	0.26	0.41	0.34	3.09	2.92	0.43	0.97	0.49	1.65	5.97	3.29	0.78	3.39889	0.000139646	0.0110452
GFOD1	0.85	0.4	0.52	0.43	0.5	0.36	0.31	0.5	1.59	7.24	0.62	1.02	2.38	0.97	1.05	0.84	2.14	2.12	2.35	4	1.86377	7.57e-05	0.00798274
GH2	1.73e-18	1.73e-18	0.13	1.73e-18	0.06	0.06	0.05	0.07	1.73e-18	1.73e-18	0.07	1.73e-18	1.73e-18	1.73e-18	1.73e-18	1.73e-18	1.73e-18	1.73e-18	1.73e-18	1.73e-18	-1.62588	0.00659532	0.0961779
GINS2	0.89	1.01	1.1	1.62	2	0.7	0.89	1.14	5.82	5.07	1.37	2.06	6.28	2.56	2.75	2.52	3.55	4.49	4.86	2.76	1.58623	1.14e-05	0.00304076
GJB7	0.19	1.73e-18	0.07	0.02	0.03	0.11	0.05	0.02	0.38	0.13	0.08	0.05	0.08	0.05	0.21	0.1	0.06	0.08	0.05	0.07	1.00758	0.0451572	0.264465
GJD3	0.13	0.13	0.24	0.14	0.49	0.24	0.14	0.06	1.53	0.38	0.16	0.5	0.61	0.48	0.53	0.58	0.59	0.82	0.77	0.59	1.6868	0.000104578	0.0093913
GJD4	1.73e-18	0.1	0.04	0.07	0.03	0.04	0.08	1.73e-18	0.11	0.12	0.23	0.27	0.15	0.07	0.27	0.11	0.06	0.04	0.04	0.04	1.45278	0.00858303	0.111445
GLDC	1.73e-18	0.01	0.06	0.01	0.01	0.01	0.03	0.01	0.12	0.12	0.01	0.03	0.39	0.1	0.15	0.04	0.65	0.11	0.2	0.13	2.38518	0.000237662	0.0151269
GLIDR	1.73e-18	0.99	0.5	0.52	0.46	0.6	0.75	0.55	0.65	1.05	0.98	1.6	0.67	0.98	0.84	0.79	0.86	0.91	1	1.26	1.36808	0.0347176	0.231397
GMPR	0.22	0.22	0.29	0.14	0.25	0.29	0.07	0.22	1.26	2.76	0.37	3.38	3.5	3.46	1.62	0.79	5.05	11.77	4.82	1.83	3.53809	7.34e-07	0.000597513
GNAZ	0.41	0.23	0.07	0.33	0.28	0.5	0.34	0.24	0.49	0.42	0.15	1.3	1.29	0.27	0.39	0.45	0.81	1.62	0.82	0.42	1.06116	0.0184983	0.166553
GNG11	1.73e-18	0.63	0.12	0.79	1.25	1.7	1.11	0.36	1.76	1.63	1.71	11.56	13.32	0.35	5.16	2.41	7.75	30.69	7.81	2.85	3.35119	0.00148477	0.0412024
GP1BB	0.35	0.98	0.75	0.45	1.35	3.48	0.65	0.75	4.54	4.03	3.51	18.28	43.58	2.13	15.8	3.89	11.79	70.94	20.66	12.32	3.58595	1.14e-05	0.00304076
GP9	1.73e-18	0.52	0.06	0.06	1.73e-18	0.4	0.2	0.2	0.71	0.95	0.27	5.53	8.01	0.59	3.4	1.49	2.94	10.85	8.07	2.35	4.62298	2.85e-05	0.00487317
GPER1	0.06	0.08	0.16	0.08	0.07	0.17	0.06	0.12	0.1	0.64	0.02	0.26	0.91	0.23	0.3	0.04	0.25	0.36	0.27	1.22	1.29146	0.034471	0.230333
GPNMB	0.04	0.06	0.26	0.02	0.14	0.04	0.02	1.73e-18	0.24	0.33	1.73e-18	0.27	0.85	0.2	0.25	0.32	0.48	1.55	1.83	0.49	2.6871	0.00254112	0.0560726
GPR153	0.04	0.1	0.07	0.07	0.16	0.36	0.08	0.2	0.4	0.53	0.14	0.48	0.13	0.18	0.17	0.21	0.3	0.33	0.42	0.23	1.2009	0.00271105	0.0581095
GPR18	12.15	9.91	12.16	12	7.05	9.05	11.36	12.24	5.67	1.93	12.04	2.24	3.16	8.54	2.52	6.64	9.4	4.44	3.85	3.12	-1.23349	0.000824513	0.0299002
GPR183	75.22	106.59	80.84	112.83	102.72	98.12	111.09	79.36	31.68	23.9	85.92	30.92	61.35	83.63	37.05	52.1	68.22	43.63	27.95	69.94	-1.01164	0.00039118	0.0199795
GPR22	0.04	0.02	1.73e-18	0.02	1.73e-18	1.73e-18	1.73e-18	1.73e-18	0.02	0.06	0.06	0.04	0.13	0.02	0.02	0.02	0.07	0.09	0.02	0.02	1.61149	0.000598163	0.0250707
GPR3	0.23	0.3	0.1	0.07	0.37	0.26	0.13	0.16	1.18	0.95	0.52	0.91	0.74	0.46	1	0.63	0.36	0.33	0.94	0.37	1.78694	1.55e-05	0.00346989
GPR45	0.06	1.73e-18	0.03	0.09	1.73e-18	1.73e-18	0.13	1.73e-18	0.07	0.07	0.06	0.03	0.03	0.13	0.03	0.03	0.03	0.06	0.13	0.07	1.19371	0.0334138	0.226453
GPR84	0.04	0.04	0.07	0.04	0.04	0.07	0.07	0.19	0.08	0.19	0.11	0.19	0.22	0.14	0.04	0.04	0.7	0.58	0.22	0.04	1.11971	0.0325332	0.223514
GPRIN1	0.45	0.4	0.19	0.21	0.32	0.34	0.29	0.26	1.19	1.03	0.34	0.44	0.53	0.35	0.53	0.63	0.79	0.72	0.74	0.57	1.02165	0.000231534	0.0150734
GPT2	0.21	0.23	0.12	0.12	0.17	0.24	0.14	0.17	0.28	0.58	0.2	0.23	0.56	0.25	0.58	0.16	0.55	0.33	0.42	0.57	1.03305	0.000675829	0.0266861
GRB14	1.73e-18	1.73e-18	0.05	1.73e-18	0.02	1.73e-18	0.05	1.73e-18	1.73e-18	0.07	0.02	0.19	0.09	0.05	0.02	0.02	0.19	0.41	0.09	1.73e-18	1.74063	0.0182716	0.165746
GRN	28.97	64.33	48.54	29.29	38.47	34.3	29.26	49.02	45.54	78.26	32.74	79.3	122.1	120.74	37.73	34.23	155.26	231.38	126.58	63.56	1.01206	0.00852815	0.111108
GSC	1.73e-18	1.73e-18	1.73e-18	1.73e-18	1.73e-18	1.73e-18	1.73e-18	1.73e-18	1.73e-18	0.09	1.73e-18	1.73e-18	1.73e-18	0.05	1.73e-18	1.73e-18	0.14	1.73e-18	0.05	0.23	1.41531	0.0373322	0.240558
GTSE1	0.43	0.6	0.57	0.39	0.58	0.65	0.39	0.5	1.73	2.2	0.42	0.88	2.75	1.08	0.74	0.9	2.42	2.25	2.28	1.43	1.43859	0.000141797	0.0110638
GUCY1A1	0.08	0.4	0.28	0.04	0.1	0.12	0.08	0.15	0.31	0.41	0.19	0.6	0.55	0.47	0.11	0.12	0.66	1.49	0.42	0.12	1.39071	0.00853795	0.111167
GUCY1B1	0.15	0.16	0.15	0.11	0.21	0.1	0.07	0.21	0.22	0.21	0.24	1.35	1.29	0.3	0.34	0.16	1.29	2.2	1.52	0.68	1.95898	0.000685287	0.0269419
GYS2	1.73e-18	1.73e-18	0.19	1.73e-18	1.73e-18	0.06	0.19	0.21	1.73e-18	0.03	1.73e-18	1.73e-18	1.73e-18	1.73e-18	1.73e-18	1.73e-18	1.73e-18	1.73e-18	1.73e-18	1.73e-18	-1.82216	0.00993664	0.120692
H1-0	3.43	3.33	3.06	1.39	2.16	2.77	4.68	3.36	7.87	12.25	5.43	10.76	13.4	13.85	9.76	9.39	16.2	12.24	17.05	8.44	1.9191	4.8e-08	0.000153036
H1-2	4.11	5.04	3.76	2.71	5.31	6.81	4.06	4.6	13.38	6.84	6.14	10.04	12.64	6.27	21.52	8.95	12.93	11.89	14.22	10.07	1.25678	1.51e-05	0.00342567
H19	0.01	1.73e-18	1.73e-18	1.73e-18	1.73e-18	0.01	1.73e-18	1.73e-18	1.73e-18	0.01	0.04	0.02	0.07	0.01	1.73e-18	0.01	0.03	0.18	1.73e-18	0.02	1.22832	0.0160359	0.15573
H2AC11	0.59	1.61	0.92	0.57	1.26	0.71	0.71	0.72	1.64	1.7	0.71	1.72	1.38	1.63	1.97	1.71	1.89	3.61	2.39	1.91	1.06159	0.000271562	0.0164769
H2AC12	1.73e-18	1.73e-18	1.73e-18	1.73e-18	1.73e-18	1.73e-18	1.73e-18	1.73e-18	1.73e-18	1.73e-18	0.25	1.73e-18	0.14	1.73e-18	1.73e-18	0.14	0.13	1.73e-18	0.12	0.49	2.13882	0.0142642	0.146326
H2AC6	3.51	4.78	6.81	2.98	6.54	7.26	4.16	6.28	11.73	8.12	9.56	27.8	36.39	12.47	23.12	17.01	29.9	95.42	39.22	14.6	2.05454	3.08e-05	0.00506677
H2AC8	0.61	0.1	0.3	0.2	0.8	0.82	0.21	0.42	0.44	0.32	0.73	2.26	2.35	0.2	2.16	0.71	6.44	3.46	4.61	0.42	1.7323	0.0135136	0.141985
H2BC11	0.7	1.73e-18	0.52	1.73e-18	0.13	0.43	0.14	0.81	1.48	0.99	0.67	2.94	6.15	0.67	2.77	1.45	3.41	6.39	5.63	2.34	3.87171	0.000150776	0.0114476
H2BC12	6.79	11.27	9.86	6.4	7.35	7.85	7.02	10.2	17.51	11.58	11.68	15.74	23.43	13.88	24.04	16.09	24.38	25.17	28.21	12.74	1.12426	8.74e-06	0.00269881
H2BC15	0.2	1.73e-18	0.28	1.73e-18	0.15	1.73e-18	1.73e-18	0.14	0.29	0.43	0.61	1.53	0.74	0.39	0.65	0.13	1.98	2.73	2.44	0.15	3.91044	0.00011822	0.0100594
H2BC17	1.73e-18	0.27	0.14	0.13	1.73e-18	0.11	0.17	1.73e-18	0.62	1.73e-18	0.14	4.36	2.65	1.23	1.39	0.68	9.74	3.39	13.25	0.44	4.2243	0.0015103	0.0416637
H2BC21	1.74	2.83	2.29	1.09	2.24	3.06	2.15	2.74	5.39	2.64	2.82	7.84	12.17	2.92	16.29	4.26	10.12	21.35	10.34	4.22	1.60699	0.000475571	0.0220767
H2BC4	0.86	0.29	0.55	0.16	0.74	0.62	0.94	0.71	1.13	1.59	0.31	1.47	3.02	0.44	0.99	1.89	1.9	2.5	1.44	1.87	1.27589	0.00546837	0.0866132
H2BC5	1.45	2.2	1.48	1.84	2.21	3.81	2.6	4.31	4.28	2.8	2.59	5.6	4.11	3.22	6.76	4.21	11.2	7.81	7	3.29	1.03469	0.00149052	0.0412796
H2BC8	0.79	0.26	0.39	1.73e-18	0.13	0.27	0.13	0.54	0.43	0.27	0.4	0.69	1.06	0.4	1.67	0.52	1.34	2.36	1.35	0.81	1.95668	0.00611906	0.0924857
H2BC9	0.14	0.41	1.73e-18	0.54	0.27	0.42	0.14	1.73e-18	0.6	0.99	1.73e-18	5.26	2.91	0.69	1.02	0.55	9.31	8.44	6.96	0.99	3.35612	0.00812303	0.108212
H3C1	0.25	1.73e-18	1.73e-18	1.73e-18	0.12	0.13	0.25	0.13	0.27	0.26	0.51	0.52	0.12	1.73e-18	1.32	0.37	0.38	0.25	0.13	0.38	2.08323	0.0234648	0.188907
H3C10	0.25	0.85	0.61	1.08	1.21	1.25	1	0.51	2	2.82	1	9.1	11.86	2.47	4.3	1.7	18.59	26.81	16.83	4.04	2.75649	0.000125229	0.0104
H3C3	1.73e-18	1.73e-18	1.73e-18	1.73e-18	0.12	1.73e-18	1.73e-18	1.73e-18	0.14	0.4	1.73e-18	1.73e-18	0.64	0.13	1.73e-18	0.13	0.26	1.73e-18	0.65	0.13	2.66312	0.00919457	0.115626
H3C4	0.13	0.3	1.73e-18	1.73e-18	0.3	1.73e-18	0.31	0.12	0.33	1.73e-18	0.27	0.58	0.79	0.24	0.97	0.36	0.8	0.39	1.5	0.13	2.30422	0.0216697	0.181441
H4C3	1.73e-18	1.73e-18	1.73e-18	1.73e-18	0.15	1.73e-18	1.73e-18	1.73e-18	1.73e-18	0.16	0.15	0.16	1.73e-18	1.73e-18	0.16	0.3	0.16	0.76	1.73e-18	0.16	2.47152	0.0113016	0.129736
H4C8	0.16	1.73e-18	0.16	1.73e-18	0.31	0.32	0.32	1.73e-18	0.86	0.17	0.49	5.21	3.19	0.48	2.36	0.31	13.15	6.52	14.07	0.98	4.50134	0.000232767	0.0150956
HBA1	6	26.2	3.16	2.42	3.33	161.95	0.91	2.46	74.42	47.87	14.02	7.89	17.57	1.9	27.32	251.47	21.65	14.13	62.75	30.5	2.06722	0.0325361	0.223514
HBA2	1.73e-18	1.73e-18	1.73e-18	1.73e-18	1.73e-18	9.99	1.73e-18	1.73e-18	4.4	2.25	1.02	1.73e-18	2.32	1.73e-18	2.33	26.09	1.73e-18	1.73e-18	5.79	3.34	4.41625	0.0227693	0.185891
HBEGF	0.28	0.27	0.39	0.18	0.52	0.21	0.44	0.31	1.91	0.57	0.26	0.75	1.04	1.22	0.51	0.41	1.15	1.86	1.46	0.85	1.44621	0.00038424	0.0198165
HCAR2	0.11	0.12	1.73e-18	1.73e-18	1.73e-18	0.16	0.03	0.06	0.14	1.73e-18	0.05	0.16	0.36	0.14	0.07	0.14	0.43	0.39	0.38	0.11	1.832	0.0206415	0.17685
HCRTR1	1.73e-18	0.05	0.03	1.73e-18	1.73e-18	1.73e-18	1.73e-18	1.73e-18	0.03	0.17	1.73e-18	0.03	0.03	0.03	0.06	0.05	0.11	0.03	0.06	0.03	1.75643	0.00122881	0.0373053
HDAC9	0.67	1.27	1.73	1	0.99	0.71	0.87	1.14	3.34	2.35	1.26	3.43	3.23	1.71	1.13	1.37	5.87	5.87	3.11	4.01	1.39733	0.000237312	0.0151269
HDGFL3	0.27	0.64	0.86	0.48	1.21	0.56	0.47	0.71	3.55	2.74	0.82	2.1	0.94	1.39	4.3	1.13	1.09	1.78	1.88	3.2	1.58365	0.000110128	0.00962251
HDX	0.09	0.1	0.11	0.03	0.03	0.04	0.03	0.14	0.41	0.34	0.08	0.25	0.18	0.23	0.14	0.13	0.27	0.44	0.34	0.1	1.66119	0.000140551	0.0110638
HELZ2	12.11	16.09	12.44	10.02	18.9	13.54	11.78	14	44.41	52.49	25.77	39.83	18.92	43.35	28.84	48.88	55.32	48.81	78.46	19.45	1.53315	2.93e-06	0.00142424
HERC5	4.19	7.11	5.75	4.42	10.05	6.56	5.12	4.66	34.37	48.08	14.74	38.33	31.62	25.53	27.32	33.62	51.94	44.82	65.91	38.46	2.62697	5.24e-10	2.22e-05
HERC6	7.31	10.05	8.17	4.35	13.87	10.46	8.37	8.19	37.65	43.44	20.07	41.3	17.29	39.71	30.62	47.09	56.19	37.61	60.71	13.66	2.00563	5.29e-07	0.000519863
HES4	0.35	0.17	0.52	0.62	0.68	0.48	0.53	0.48	0.8	5.81	1.33	2.7	2.91	7.47	2.74	3.74	7.82	11.84	10.82	4.06	3.11918	9.74e-07	0.000692964
HESX1	0.09	0.09	1.73e-18	1.73e-18	1.73e-18	0.05	0.05	0.05	0.05	0.49	0.1	0.45	0.24	0.8	0.1	0.28	2.63	1.55	1.69	0.05	3.35325	0.000362524	0.0191879
HMMR	0.32	0.48	0.24	0.29	0.48	0.51	0.14	0.23	1.82	2.08	0.71	0.53	3.13	0.69	0.48	0.96	2.21	1.69	2.28	1.06	1.96213	2.95e-05	0.00496816
HMOX1	2.64	7.15	4.97	3	5.21	5.1	3.39	5.31	4.45	6.39	3.32	12.59	18.05	16.14	4.03	5.42	22.65	49.94	17.9	9.66	1.23757	0.010272	0.12313
HOXB7	0.12	0.24	0.04	1.73e-18	0.12	0.08	0.12	0.04	0.69	0.71	0.2	0.17	0.16	0.36	0.13	0.12	0.37	0.36	0.7	0.08	1.84206	0.00264015	0.0573089
HRH3	0.04	1.73e-18	0.02	0.02	0.02	0.04	0.04	0.02	0.04	1.73e-18	0.02	1.73e-18	1.73e-18	1.73e-18	1.73e-18	1.73e-18	1.73e-18	1.73e-18	1.73e-18	1.73e-18	-1.33763	0.00097673	0.0328346
HSH2D	12.03	12.53	12.64	11.85	16.88	14.57	11.08	14.09	46.73	49.63	23.88	44.63	23.35	35.37	32.39	41.49	58.19	48.86	63.25	21.13	1.55259	1.74e-07	0.000234278
HTR3A	0.05	0.03	0.13	0.03	0.03	0.08	0.05	1.73e-18	1.73e-18	1.73e-18	0.11	1.73e-18	1.73e-18	0.03	1.73e-18	1.73e-18	0.03	0.11	1.73e-18	1.73e-18	-1.33757	0.0356264	0.233961
HUS1B	0.11	0.05	0.22	0.37	0.21	0.16	0.27	0.17	0.94	0.74	0.22	0.63	0.55	0.05	0.52	0.32	0.44	0.27	0.61	0.17	1.05932	0.027724	0.207268
ICA1	1.45	1.55	1.32	1.62	2.48	1.41	1.97	0.89	4.17	4.84	1.96	5.29	5.8	2.68	2.7	3.77	4.84	5.75	6.2	6.99	1.48796	3.61e-06	0.00155737
ID3	17.38	15.83	17.92	17.26	12.07	15.8	18.77	19.27	0.96	0.78	14.83	1.68	0.93	14.59	2.72	8.4	8.48	5.35	3.41	1.54	-2.35068	0.000335404	0.0183259
IFI27	0.52	2.11	1.22	1.08	4.34	1.47	0.96	1.68	288.63	325.92	9.59	139.76	89.5	89.28	37.04	94.46	377.39	425.36	549.38	47.71	6.46947	4.99e-09	4.76e-05
IFI30	39.5	102.4	69.44	51.62	50.84	47.84	42.79	64.24	69.19	122.19	43.63	164.87	217.85	225.27	44.11	59.19	366.97	589.26	269.46	93.1	1.28611	0.00922197	0.115829
IFI35	17.13	21.47	18.76	14.54	24.16	16.63	14.26	17.02	47.06	58.4	29.46	42.63	33.17	47.48	27.83	49.74	69.95	70.55	86.67	20.51	1.33769	1.29e-05	0.00319444
IFI44	21.25	32.49	20.81	19.76	51.02	28.62	18.1	20.83	186.07	257.86	78.81	219.88	104.77	173.53	148	224.06	316.39	273.89	342.23	81.61	2.84887	6.11e-09	4.76e-05
IFI44L	4.82	11.3	8.8	4.08	21.82	7.85	5.25	8.6	133.49	206.19	52.35	165.58	42.62	161.23	119.78	199.35	269.6	212.13	291.01	39.32	4.05059	6.55e-09	4.76e-05
IFI6	26.74	37.01	29.75	24.53	59.39	26.77	22.91	27.59	227.19	265.09	82.52	212.08	93.75	227.99	117.6	214.17	364.76	350.21	470.69	72.39	2.65754	1.67e-07	0.000234278
IFIH1	7.33	12.3	9.25	8.94	11.02	9.67	8.58	10.22	20.23	24.86	13.29	19.69	16.55	25.49	14.9	25.86	37.35	33.7	40.42	12.68	1.21039	1.48e-05	0.00339274
IFIT1	2.81	3.31	2.52	1.6	4.84	2.11	2.6	2.08	9.92	31.57	7.37	20.94	6.77	29.67	12	29.46	52.96	42.42	64.51	5.4	2.88939	3.35e-06	0.00151734
IFIT1B	1.73e-18	1.73e-18	1.73e-18	1.73e-18	1.73e-18	0.06	1.73e-18	1.73e-18	1.73e-18	0.06	0.03	0.03	0.03	0.06	0.06	0.06	0.06	0.21	0.03	1.73e-18	1.8571	0.00169402	0.0446568
IFIT2	5.51	7.45	5.17	3.83	5.57	4.58	3.98	4.57	5.59	15.78	7.52	11.34	6.08	23.05	5.22	14.74	36.22	34.51	25.06	5.12	1.3133	0.00278672	0.0588663
IFIT3	6.48	15.19	7.05	4.63	14.16	5.4	4.63	6.36	25.11	78.24	21.42	52.39	19.03	72.53	29.87	78.63	121.97	102.01	159.73	12.11	2.75168	7.97e-06	0.00254641
IFIT5	6	6.68	5.64	3.63	5.93	5	6.1	4.59	16.87	14.99	8.39	15.61	7.93	17.3	10.77	16.11	21.26	16.77	19.62	9.92	1.37919	5.51e-07	0.00052485
IFITM3	66.6	80.2	41.59	56.23	89.18	77.62	68.07	74.21	197.44	267.84	67.63	266.52	246.02	324.42	118.06	151.93	462.01	667.6	358.4	137.96	1.7599	3.95e-05	0.00572178
IFNE	0.07	0.15	0.04	0.07	0.14	0.04	0.3	0.04	1.73e-18	0.04	0.19	0.12	0.07	0.04	1.73e-18	0.11	1.73e-18	1.73e-18	1.73e-18	0.04	-1.4306	0.0390826	0.24619
IGFL2	0.09	0.12	0.18	1.73e-18	0.09	0.28	0.19	0.09	2.79	0.13	0.66	6.71	1.23	0.28	0.71	2.07	1.74	1.48	2.45	1.7	3.53894	3.75e-05	0.0055579
IGLL5	0.8	1.18	0.4	2.33	0.78	0.81	0.81	0.41	8.19	5.39	1.22	7.57	11.85	8.79	19.52	3.94	81.72	9.95	24.55	9.59	3.55252	3.87e-06	0.00160347
IGSF21	1.73e-18	1.73e-18	1.73e-18	1.73e-18	1.73e-18	1.73e-18	1.73e-18	1.73e-18	0.12	0.03	1.73e-18	1.73e-18	0.03	1.73e-18	1.73e-18	1.73e-18	1.73e-18	0.14	0.03	1.73e-18	1.13394	0.0449118	0.263725
IGSF5	0.1	0.03	0.09	0.13	0.05	0.03	0.24	0.2	0.03	0.06	0.13	0.02	0.06	0.05	0.03	1.73e-18	0.03	0.05	0.05	0.03	-1.04607	0.0229504	0.186792
IKZF4	2.3	2.59	2.37	1.69	3.19	2.53	2.44	2.62	8.57	4.04	3.41	6.51	5.23	3.84	4	3.83	5.15	5.8	5.61	6.33	1.03895	3.08e-06	0.0014618
IL12B	0.02	1.73e-18	1.73e-18	1.73e-18	1.73e-18	1.73e-18	1.73e-18	0.07	0.05	1.73e-18	0.07	0.07	0.05	0.02	0.02	0.02	0.05	0.07	0.05	0.05	1.65019	0.00129622	0.0382241
IL12RB2	1.52	2.79	1.22	2.69	2.52	3.19	1.5	1.93	11.65	5.65	2.36	4.11	5.6	2.52	2.97	3.81	4.96	4.77	8.84	6.51	1.20759	0.000364483	0.019235
IL1RN	0.34	1.45	1.85	1.13	0.96	1.49	0.59	1.26	2.68	2.64	0.81	2.62	3.31	5.64	0.71	1.18	8.27	9.72	6.23	0.91	1.3671	0.0143225	0.146517
IL21	0.09	0.64	0.28	0.45	0.09	0.19	0.47	0.19	1.6	0.67	0.75	1.47	0.84	0.09	0.29	0.37	1.13	0.65	0.95	0.95	1.40785	0.00848737	0.110781
IL21-AS1	0.12	0.12	0.11	0.08	0.1	0.14	0.12	0.08	0.69	0.38	0.16	0.51	0.44	0.32	0.13	0.24	0.43	0.54	0.47	0.37	1.63959	3.31e-06	0.00151734
IL27	1.73e-18	0.21	0.26	0.05	1.73e-18	1.73e-18	0.05	0.11	0.12	0.11	0.11	0.23	0.16	0.16	0.06	1.73e-18	0.27	0.53	0.22	0.22	1.5911	0.0451129	0.264315
IL5RA	0.47	0.43	0.12	0.52	0.49	0.84	1	0.38	0.29	0.31	0.41	0.11	0.07	0.1	0.17	0.16	0.71	0.07	0.14	0.31	-1.25222	0.00808661	0.107994
ILDR1	0.04	0.1	0.11	0.02	0.04	0.13	0.07	0.18	0.23	0.16	0.18	0.14	0.36	0.15	0.16	0.15	0.24	0.11	0.16	0.16	1.1696	0.0007255	0.0277413
INA	1.73e-18	1.73e-18	0.02	1.73e-18	1.73e-18	1.73e-18	1.73e-18	1.73e-18	0.02	0.03	1.73e-18	0.02	0.02	1.73e-18	0.04	0.03	0.05	0.02	0.03	0.05	1.45452	0.000356667	0.0189491
INHBC	0.06	1.73e-18	1.73e-18	1.73e-18	1.73e-18	1.73e-18	1.73e-18	1.73e-18	0.06	0.09	0.06	1.73e-18	1.73e-18	0.03	0.09	0.05	1.73e-18	0.06	0.03	1.73e-18	1.45332	0.0169178	0.159771
IQCA1	1.73e-18	0.05	0.07	0.02	0.05	0.05	1.73e-18	1.73e-18	0.04	0.02	0.04	0.09	0.11	0.02	0.11	0.18	0.09	0.02	0.02	0.07	1.12797	0.0351068	0.232329
IQGAP3	0.03	0.11	0.06	0.05	0.06	0.04	0.03	0.06	0.35	0.38	0.08	0.13	0.29	0.13	0.15	0.14	0.36	0.27	0.28	0.16	1.80376	4.19e-06	0.00167688
IRF7	23.47	41.92	37.46	22.69	34.6	21.53	23.2	30.86	68.04	95.75	64.12	79.43	34.33	103.16	61.22	100.37	141.91	134.59	143.35	34.52	1.48349	2.55e-05	0.00463381
IRS1	0.12	0.21	0.2	0.18	0.31	0.86	0.23	0.28	0.34	0.69	0.35	0.64	2.09	0.39	3.06	0.48	1.27	1.57	0.6	9.11	1.90852	0.00245955	0.0550896
ISG15	36.72	50.24	26.74	28.95	61.44	43.03	30.57	33.97	260.43	418.2	85.38	205.87	97.07	197.29	120.67	272.89	417.32	416.82	663.97	90.09	2.54898	1.18e-06	0.000756113
ISL2	0.12	0.12	0.09	0.06	0.03	0.03	0.06	0.03	0.52	0.37	0.06	1.73e-18	0.39	0.09	0.06	0.18	0.52	0.33	0.15	0.46	1.36217	0.041966	0.254896
ITGA2B	0.07	0.61	0.08	0.3	0.64	1.12	0.41	0.23	2.13	1.82	1.23	5.51	19.59	0.7	6.13	1.4	1.85	21.65	5.32	4.77	3.46163	4.02e-05	0.00576414
ITGB3	0.07	0.27	0.05	0.15	0.32	0.64	0.16	0.13	1.41	0.69	0.73	4.04	7.76	0.36	2.2	1.07	1.42	8.81	3.07	2.83	3.40287	1.03e-05	0.00288464
ITGB5	0.27	0.19	0.21	0.23	0.13	0.45	0.26	0.3	0.54	0.5	0.21	1.64	2.43	0.45	1.19	0.38	1.08	4.45	1.63	0.82	1.86727	0.000557603	0.0242105
ITLN1	0.09	1.73e-18	1.73e-18	1.73e-18	1.73e-18	0.05	1.73e-18	1.73e-18	0.1	0.05	1.73e-18	0.24	0.14	0.14	1.73e-18	0.23	0.09	0.32	0.14	1.73e-18	2.20832	0.00884487	0.113114
JCHAIN	2.86	11.16	12.49	7.72	4.37	2.02	4.58	3.73	10.17	11.34	9.43	10.39	27.05	19.57	23.2	8.19	190.79	30.05	30.6	13.62	1.91711	0.00118316	0.0366026
JDP2	0.26	0.96	0.75	0.57	0.58	0.55	0.27	0.87	0.45	3.17	0.39	2.02	4.82	1.85	0.47	0.42	2.57	4.5	1.35	2.97	1.39988	0.0136698	0.143129
JUP	0.51	1.42	0.86	0.63	1.1	0.85	0.43	1.01	1.78	4.47	1.01	3.9	4.06	8.78	1.61	1.71	13.07	17.57	8.33	2.31	2.2917	0.000136675	0.0109677
KCNA6	0.89	0.97	0.79	1.1	1.16	1.55	1.66	0.87	0.42	0.55	0.58	0.36	0.55	0.85	0.19	0.45	0.83	0.51	0.44	0.49	-1.14162	5.57e-05	0.00692979
KCNJ1	0.1	0.03	0.03	0.09	0.18	0.2	0.13	0.07	0.48	0.59	0.13	0.45	0.39	0.12	0.31	0.16	0.16	0.28	0.32	0.31	1.55073	0.000390789	0.0199795
KCNMA1	1.73e-18	0.59	0.06	0.02	0.07	0.01	1.73e-18	0.13	0.07	0.49	0.13	0.52	0.19	0.32	0.38	0.1	0.82	0.4	0.27	0.13	2.45648	0.0015386	0.0421341
KCTD14	1.73e-18	1.73e-18	1.73e-18	1.73e-18	1.73e-18	1.73e-18	1.73e-18	1.73e-18	0.09	0.17	1.73e-18	0.09	0.2	1.73e-18	1.73e-18	1.73e-18	0.08	0.13	0.23	1.73e-18	2.2307	0.00470082	0.0796465
KIF11	1.64	1.8	1.72	2.11	2.52	2.47	1.6	1.6	6.96	5.81	2.22	2.97	7.06	2.44	2.65	3.53	5.53	5.36	6	3.29	1.11779	0.000105131	0.0093913
KIF14	0.22	0.29	0.25	0.42	0.4	0.31	0.29	0.28	1.15	0.81	0.31	0.6	0.94	0.39	0.31	0.47	1.32	0.87	0.8	0.52	1.05718	0.000617772	0.0255632
KIF15	0.31	0.31	0.28	0.27	0.48	0.54	0.32	0.25	1.85	1.59	0.36	0.51	2.19	0.4	0.46	0.63	1.56	1.32	1.27	0.74	1.40282	0.000566189	0.02429
KIF20A	0.25	0.37	0.22	0.4	0.35	0.46	0.35	0.14	1.36	1.29	0.32	0.4	1.62	0.42	0.43	0.53	1.26	1.08	1.27	0.75	1.33919	0.000622697	0.0256315
KIF23	0.31	0.51	0.33	0.47	0.74	0.54	0.23	0.33	1.93	1.38	0.31	0.68	2.83	0.66	0.49	0.72	2.29	1.67	1.93	0.82	1.37554	0.00160227	0.0430063
KIF2C	0.57	0.87	0.49	0.7	1.72	0.88	0.72	0.73	3.25	2.82	0.98	1.61	4	1.23	0.92	1.17	3.01	2.14	3.56	1.31	1.28049	0.00052112	0.0233699
KIF4A	0.29	0.26	0.19	0.19	0.31	0.37	0.16	0.19	1.33	1.6	0.23	0.53	1.91	0.51	0.36	0.68	1.19	1.14	1.41	0.52	1.71049	9.59e-05	0.00900868
KIFC1	0.78	1.42	1.07	1.1	1.41	1.01	1.02	1.14	5.54	5.38	1.49	2.18	7.05	2.29	1.65	2.09	5.34	4.04	6.08	2.51	1.58287	2.92e-05	0.00496368
KIFC3	0.29	0.13	0.13	0.09	0.22	0.16	0.08	0.1	0.19	0.56	0.26	0.62	1.14	0.11	0.3	0.19	0.71	1.86	0.53	0.42	1.57214	0.00158105	0.0426691
KIR2DL4	1.73e-18	1.73e-18	1.73e-18	1.73e-18	1.73e-18	0.08	1.73e-18	1.73e-18	0.04	0.08	1.73e-18	0.08	0.04	1.73e-18	1.73e-18	1.73e-18	0.44	0.11	0.16	0.04	1.80959	0.0197395	0.172618
KIR3DL2	0.27	0.33	0.25	0.52	0.54	1.19	0.21	0.53	2.49	3.73	1.62	0.56	0.65	0.28	0.46	2.08	1.29	0.91	1.11	0.63	1.28111	0.00856972	0.111375
KITLG	1.73e-18	1.73e-18	1.73e-18	1.73e-18	1.73e-18	1.73e-18	1.73e-18	1.73e-18	0.01	0.01	1.73e-18	1.73e-18	0.03	0.01	1.73e-18	1.73e-18	0.04	0.08	0.03	0.01	1.12432	0.0064285	0.094902
KLF1	1.73e-18	1.73e-18	1.73e-18	0.03	0.07	1.73e-18	1.73e-18	0.03	1.73e-18	0.07	1.73e-18	0.11	0.03	0.14	0.14	0.1	0.1	0.2	0.04	0.1	1.91594	0.00550722	0.0869356
KLHDC7B	3.6	4.1	2.91	2.82	4.35	3.65	3.35	4.15	9.85	7.67	5.68	8.06	9.81	9.11	6.13	8.52	14.03	10.34	16.36	5.4	1.29185	1.07e-06	0.000719411
KLHL14	1.73e-18	0.09	0.16	0.01	0.04	0.01	0.04	1.73e-18	0.08	0.07	0.06	0.04	0.34	0.11	0.26	0.1	1.26	0.18	0.27	0.35	2.36348	0.00112184	0.0354578
KLK1	1.73e-18	0.06	1.73e-18	0.06	0.19	1.73e-18	1.73e-18	0.07	0.28	0.2	0.07	0.14	1.73e-18	1.73e-18	0.07	0.06	0.2	0.19	0.13	0.2	1.62279	0.0447327	0.263108
KLRC3	0.28	0.13	1.73e-18	0.28	0.12	0.38	0.08	0.19	0.19	0.24	0.23	0.27	0.53	0.34	0.14	0.22	0.71	0.29	0.76	0.5	1.30727	0.0233927	0.188641
KNL1	0.33	0.45	0.22	0.41	0.66	0.5	0.42	0.33	1.84	1.3	0.46	0.51	2.15	0.55	0.39	0.68	1.62	1.22	1.5	0.91	1.22475	0.00117366	0.0364956
KRBOX1	1.73e-18	1.73e-18	1.73e-18	0.16	0.08	0.16	1.73e-18	1.73e-18	0.09	0.08	0.08	0.26	0.24	0.16	1.73e-18	0.08	0.08	0.16	0.08	1.73e-18	1.644	0.0447042	0.26305
KREMEN2	0.06	0.03	0.03	0.03	0.03	0.06	0.06	1.73e-18	0.3	0.14	0.06	0.09	0.11	0.12	0.06	0.14	0.21	0.17	0.32	0.06	1.7365	0.000169835	0.0123196
KRT1	0.04	0.04	0.15	0.13	1.73e-18	0.23	1.73e-18	0.21	0.02	1.73e-18	1.73e-18	1.73e-18	1.73e-18	1.73e-18	1.73e-18	1.73e-18	1.73e-18	1.73e-18	1.73e-18	1.73e-18	-2.55487	0.00014421	0.0110884
L3MBTL4	1.73e-18	0.12	0.01	1.73e-18	0.09	0.06	0.02	0.03	0.18	0.06	0.03	0.19	0.06	0.12	0.03	0.04	0.15	0.12	0.09	0.08	1.3981	0.00968309	0.118833
LAD1	1.73e-18	1.73e-18	0.06	0.06	0.02	1.73e-18	1.73e-18	1.73e-18	0.14	0.12	0.04	0.12	1.73e-18	0.08	0.1	0.02	0.19	0.06	0.29	0.02	2.05547	0.00272393	0.0582499
LAG3	5.3	3.88	1.53	3.5	3.07	5.59	3.94	4.29	18.3	16.01	6.69	5.77	14.25	5.48	3.81	9.89	24.82	10.26	28.97	8.93	1.54323	0.000348654	0.018664
LAMC1	0.01	0.1	0.02	0.07	0.04	0.06	0.01	0.06	0.06	0.01	0.04	0.15	0.29	0.19	0.17	0.05	0.23	0.23	0.15	0.04	1.21944	0.0237363	0.190026
LAMP3	1.61	2.89	2.84	1.58	4.63	2.8	1.76	2.28	14.36	13.52	7.74	14.69	6.11	12.24	8.05	16.51	15.71	14.8	25.31	5.44	2.29066	7.97e-08	0.000177348
LANCL3	0.2	0.05	0.02	1.73e-18	1.73e-18	0.12	0.05	0.09	0.18	0.4	0.02	0.12	0.2	0.03	0.14	0.13	0.07	0.27	0.15	0.05	1.34462	0.0360041	0.235402
LAP3	13.61	17.34	14.93	14.23	19.22	13.79	11.54	14.75	40.06	50.02	20.53	38.27	39.02	41.35	23.01	41.05	68.26	81.31	75.73	20.79	1.46376	9.58e-06	0.00285372
LARGE2	2.22	2.23	1.54	2.45	1.96	3.09	3.04	1.77	0.44	0.34	2.15	0.64	0.75	1.46	1.09	0.68	1.36	0.54	0.57	1.04	-1.45773	6.46e-05	0.00746941
LCN2	0.07	1.73e-18	1.73e-18	0.07	0.2	0.14	1.73e-18	0.21	0.72	0.35	0.61	0.71	3.29	0.27	1.7	0.66	1.57	4.21	4.33	1.3	4.48528	5.51e-06	0.001974
LEFTY1	1.73e-18	1.73e-18	1.73e-18	0.07	0.03	0.14	0.07	1.73e-18	0.18	0.1	0.03	0.11	0.16	0.15	0.07	1.73e-18	0.17	0.27	0.03	0.1	1.74635	0.0148755	0.149001
LGALS12	0.03	0.13	0.16	0.19	0.09	0.29	0.2	0.15	0.1	0.19	0.03	0.94	1.3	0.74	0.3	0.19	0.52	2.72	1.37	0.61	1.62635	0.0212519	0.17984
LGALS3BP	27.63	42.03	36.08	22.07	51.59	32.77	31.34	32.13	116.34	108.61	64.01	94.64	76.29	93.37	70.27	97.36	92.74	148.17	162.67	67.35	1.50948	1.11e-07	0.000192117
LGALS9	17.5	28.09	23.92	19.53	25.27	22.61	22.42	20.62	71.44	80.62	27.83	72.25	53.06	68.96	42.1	56.82	102.55	121.53	108.52	45.44	1.55539	1.41e-06	0.000821003
LGALSL	0.09	0.14	0.14	0.03	0.07	0.26	0.11	0.09	0.09	0.12	0.13	0.58	0.61	0.2	0.18	0.22	0.44	1.21	1.32	0.29	1.54324	0.00484944	0.081113
LHFPL2	0.35	0.99	1.16	0.42	0.34	0.25	0.36	0.45	0.34	1.4	0.45	0.69	2.65	1.09	0.44	0.33	2.1	2.93	1.03	1.79	1.03675	0.0315957	0.220893
LHX2	1.73e-18	1.73e-18	1.73e-18	1.73e-18	1.73e-18	1.73e-18	1.73e-18	1.73e-18	1.73e-18	1.73e-18	1.73e-18	0.12	1.73e-18	0.05	1.73e-18	1.73e-18	0.05	0.08	0.09	0.04	1.47368	0.014467	0.147267
LIF	0.19	0.44	0.2	0.08	0.5	0.25	0.19	0.07	0.99	0.35	0.28	0.62	0.61	0.54	0.23	0.78	0.96	0.73	1.6	0.53	1.54686	0.000641453	0.0260791
LILRA5	4.53	8.26	7.11	4.18	6.04	7.44	5.33	6.9	7.66	9.63	4.8	15.99	24.83	26.24	5	4.16	39.46	53.01	25.28	7.98	1.13785	0.0200263	0.17394
LINC00221	0.37	0.62	0.41	0.05	0.63	0.58	1.07	0.57	1.73e-18	0.03	1.73e-18	0.65	0.57	0.13	0.35	0.01	0.34	0.04	0.71	0.06	-2.10324	0.0264529	0.201821
LINC00477	1.73e-18	0.32	0.77	0.42	0.43	0.55	0.39	0.69	0.46	0.51	0.5	0.83	1.32	0.61	0.6	1.15	0.66	0.62	0.66	1.12	1.23638	0.0493826	0.277933
LINC00511	0.08	0.11	0.05	0.14	0.17	0.1	0.05	0.12	0.03	0.03	0.1	0.01	1.73e-18	0.15	0.01	0.02	0.09	0.02	0.01	0.06	-1.4153	0.00505675	0.0829802
LINC00536	0.11	0.18	0.1	0.12	0.02	0.17	0.03	0.12	0.45	0.72	0.21	0.16	0.18	0.13	0.35	0.3	0.16	0.35	0.43	0.54	1.60548	0.000453942	0.0214179
LINC00574	1.73e-18	1.73e-18	0.56	0.23	0.75	0.28	1.73e-18	0.42	1.73e-18	1.73e-18	1.73e-18	1.73e-18	1.73e-18	1.73e-18	1.73e-18	1.73e-18	0.47	1.73e-18	1.73e-18	1.73e-18	-2.90334	0.00701245	0.0993822
LINC00886	1.19	0.78	0.78	0.85	0.55	0.91	0.28	0.49	0.34	1.73e-18	0.1	1.73e-18	1.73e-18	0.83	1.73e-18	1.73e-18	0.75	1.12	0.72	0.74	-2.72437	0.0211834	0.179602
LINC00971	1.73e-18	1.73e-18	1.73e-18	1.73e-18	1.73e-18	1.73e-18	1.73e-18	1.73e-18	1.73e-18	0.01	1.73e-18	0.15	0.12	1.73e-18	1.73e-18	1.73e-18	0.12	0.07	1.73e-18	0.03	1.45007	0.0242343	0.19178
LINC01136	0.56	0.19	1.73e-18	1.73e-18	0.29	1.73e-18	1.73e-18	0.78	0.15	1.73e-18	1.73e-18	1.73e-18	1.73e-18	1.73e-18	1.73e-18	1.73e-18	1.73e-18	1.73e-18	1.73e-18	1.73e-18	-2.33735	0.017465	0.162713
LINC01289	1.73e-18	1.73e-18	0.28	1.73e-18	1.73e-18	1.73e-18	1.73e-18	1.73e-18	1.73e-18	0.35	1.73e-18	1.73e-18	0.23	0.29	0.41	0.19	0.02	1.73e-18	0.4	0.21	2.37425	0.0229428	0.186767
LINC01547	1.93	1.73e-18	1.73e-18	1.73e-18	2.32	2.33	1.73e-18	2.6	1.73e-18	1.73e-18	1.73e-18	1.73e-18	1.73e-18	1.73e-18	1.73e-18	1.73e-18	0.12	1.73e-18	1.73e-18	1.73e-18	-3.61193	0.00775746	0.105802
LINC02381	1.73e-18	0.58	1.73e-18	1.73e-18	0.46	0.2	1.73e-18	1.73e-18	1.73e-18	1.73e-18	1.73e-18	1.73e-18	1.73e-18	1.73e-18	1.73e-18	1.73e-18	1.73e-18	1.73e-18	1.73e-18	1.73e-18	-1.97869	0.0177915	0.163851
LINC02453	1.39	1.73e-18	1.73e-18	1.08	1.73e-18	1.73e-18	0.01	1.73e-18	1.73e-18	1.39	1.73e-18	1.43	1.12	1.73e-18	2.19	0.63	1.26	1.47	1.92	1.82	3.4884	0.024139	0.191312
LINC02731	1.73e-18	0.07	1.73e-18	0.04	1.73e-18	1.73e-18	0.04	0.04	1.73e-18	1.73e-18	1.73e-18	1.73e-18	1.73e-18	1.73e-18	1.73e-18	1.73e-18	1.73e-18	1.73e-18	1.73e-18	1.73e-18	-1.24572	0.00354015	0.0678871
LNCGENEID:106480537	0.42	1.73e-18	0.21	1.73e-18	0.62	0.19	1.73e-18	1.1	0.68	0.44	0.82	1.11	0.21	1.26	0.67	0.83	0.64	1.26	0.74	0.22	2.66709	0.00548567	0.0866601
LNCGENEID:6033	0.22	0.44	0.22	0.22	0.22	0.22	1.73e-18	1.73e-18	1.73e-18	0.23	1.73e-18	0.47	1.73e-18	1.73e-18	1.73e-18	1.73e-18	1.73e-18	0.22	1.73e-18	1.73e-18	-2.28925	0.0306683	0.218582
LNCGENEID:618	0.27	0.32	0.51	0.11	0.21	1.73e-18	0.44	0.17	0.59	0.44	0.49	0.47	0.34	0.7	1.54	0.42	0.5	0.27	0.23	0.42	1.43437	0.0182152	0.165482
LNCGENEID:7012	0.29	0.43	0.14	1.73e-18	0.29	0.15	0.29	0.15	1.73e-18	1.73e-18	0.29	1.73e-18	0.15	1.73e-18	1.73e-18	0.09	1.73e-18	1.73e-18	0.15	1.73e-18	-2.65847	0.00534732	0.0857126
LNCGENEID:7681	0.06	0.33	0.42	0.26	0.18	0.03	0.18	0.03	0.29	0.53	0.37	0.25	0.54	0.24	0.35	0.36	0.15	0.12	0.19	1.63	1.24474	0.0232549	0.188068
LOXL1-AS1	1.08	0.92	0.48	0.51	0.7	0.9	0.91	1.13	1.73e-18	0.36	0.89	0.25	1.73e-18	0.13	1.99	1.73e-18	1.32	0.22	0.28	0.6	-2.14452	0.0376147	0.241683
LRRC32	0.3	0.36	0.28	0.53	0.74	0.14	0.14	0.24	2.14	0.39	0.41	0.84	1.35	0.57	0.49	0.51	1.55	1.64	1.02	0.45	1.40241	0.00146207	0.0408665
LRRC49	1.73e-18	0.08	1.73e-18	0.02	0.04	0.04	1.73e-18	1.73e-18	0.06	1.73e-18	0.02	0.04	0.04	0.08	0.02	0.02	0.06	0.08	0.14	0.14	1.25575	0.0296607	0.215159
LRRD1	1.73e-18	1.73e-18	1.73e-18	0.02	1.73e-18	1.73e-18	1.73e-18	1.73e-18	1.73e-18	1.73e-18	0.02	0.06	0.06	0.06	0.02	0.02	0.02	0.02	0.02	1.73e-18	1.2962	0.00382249	0.0703946
LTBP1	0.05	0.03	0.01	0.03	0.02	0.07	0.06	0.04	0.26	0.04	0.11	0.38	0.89	0.06	0.4	0.14	0.32	0.82	0.54	0.35	2.57773	4.97e-05	0.00663635
LTF	0.06	0.02	0.15	1.73e-18	0.02	0.15	1.73e-18	1.73e-18	0.37	0.55	1.73e-18	1.73e-18	1.14	1.73e-18	1.38	0.25	0.36	0.11	3.27	1.64	2.77271	0.0254721	0.19722
LY6E	105.68	127.84	90.11	88.55	162.37	98.17	103.83	95.2	379.17	495.36	166.94	352.35	223.67	366.9	254.5	383.9	473.66	517.72	618.68	179.2	1.67101	7.08e-07	0.000597513
LY6G6F	1.73e-18	1.73e-18	1.73e-18	1.73e-18	0.18	0.06	0.13	0.13	0.07	0.26	0.06	2.37	3.07	0.19	0.93	0.62	0.7	3.93	2.31	0.58	4.17376	0.000137387	0.0109832
LYVE1	1.73e-18	1.73e-18	1.73e-18	1.73e-18	1.73e-18	0.02	1.73e-18	1.73e-18	0.02	0.02	1.73e-18	1.73e-18	0.07	0.02	1.73e-18	1.73e-18	1.73e-18	0.06	0.02	0.09	1.09097	0.0316886	0.221104
MACROD2	1.73e-18	0.08	1.73e-18	0.02	0.02	0.05	0.02	1.73e-18	0.04	0.03	0.01	1.73e-18	0.12	0.05	0.12	0.06	0.4	0.17	0.13	0.16	1.64773	0.0150407	0.149947
MADCAM1	0.34	0.3	0.26	0.29	0.13	0.17	0.22	0.31	0.09	0.18	0.13	0.14	1.73e-18	0.04	0.09	0.21	0.13	0.04	0.18	0.35	-1.24455	0.0192521	0.170665
MAFA	1.73e-18	1.73e-18	1.73e-18	1.73e-18	1.73e-18	1.73e-18	1.73e-18	0.02	0.02	0.02	1.73e-18	0.05	0.02	0.02	1.73e-18	1.73e-18	1.73e-18	0.02	0.05	0.12	1.20148	0.0147081	0.148415
MAFB	1.28	6.25	3.05	2.6	2.65	2.54	1.98	2.76	5.5	8.73	2.03	9.65	20.74	11.84	1.94	2.28	16.96	30.65	12.23	9	1.57881	0.00454872	0.0781906
MAP1B	0.02	1.73e-18	0.01	1.73e-18	0.01	0.01	0.01	1.73e-18	0.06	0.01	0.02	0.05	0.04	0.02	0.03	0.01	0.02	0.01	0.05	0.01	1.05639	0.00197823	0.0484139
MAP2	0.01	0.05	0.03	0.02	1.73e-18	0.01	0.03	0.02	0.1	0.04	0.03	0.19	0.02	0.02	0.13	0.04	0.06	0.06	0.1	0.06	1.30431	0.00242039	0.054591
MAP3K7CL	2.01	2.44	2.15	1.95	3.99	3.72	1.52	2	2.11	4.23	2.93	12.51	13.9	2.53	4.82	3.01	13.01	40.94	5.13	4.42	1.34031	0.00921351	0.115757
MAP6	0.04	0.02	0.03	0.08	0.05	0.06	0.1	0.11	1.25	0.05	0.05	0.29	0.22	0.09	0.1	0.25	0.42	0.19	0.58	0.22	1.7453	0.00223682	0.0521471
MAPK12	0.09	1.73e-18	0.03	0.03	0.03	0.03	0.03	0.06	0.13	0.16	0.03	0.03	0.09	0.06	0.07	0.03	0.47	0.25	0.22	0.03	1.30326	0.017704	0.163485
MARCHF4	0.02	0.04	0.01	0.01	0.02	0.07	0.03	0.01	1.73e-18	0.04	1.73e-18	1.73e-18	0.01	1.73e-18	0.01	1.73e-18	1.73e-18	0.01	0.01	1.73e-18	-1.15965	0.00217898	0.0512932
MARCKS	0.73	2.16	1.05	1.34	1.7	1.39	0.66	2.08	2.9	2.02	1	3.87	4.62	7.69	0.84	1.33	11.31	14.16	6.76	1.27	1.32493	0.0183003	0.165942
MCM10	0.31	0.26	0.27	0.49	0.38	0.39	0.29	0.23	1.54	1.61	0.33	0.5	2.08	0.57	0.5	0.63	1.39	1.07	1.64	0.74	1.46958	0.000163282	0.0120569
MCM2	3.99	4.63	3.7	3.55	4.83	4.33	3.13	3.42	12.19	12.25	4.05	5.24	15.94	5.63	4.91	6.09	10.03	9.56	10.7	7.93	1.03289	0.000234784	0.0151269
MCM4	3.84	3.76	4.45	4.1	4.74	4.8	3.57	3.74	13.84	11.55	4.29	6.52	15.38	6.18	5.27	6.51	10.19	10.14	11.2	7.78	1.0401	8.33e-05	0.00847114
MCOLN3	0.34	0.81	0.53	0.31	0.61	0.6	0.92	0.56	1.03	1.53	0.77	2.58	0.8	1.28	2.32	1.19	1.55	0.8	1.18	0.78	1.12228	0.000309778	0.0176319
ME3	3.09	1.06	3.6	0.64	1.58	2.08	0.66	1.77	1.93	2.78	3.87	4.77	3.13	2.31	5.08	3.22	2.52	2.89	3.39	4	1.06477	0.00192591	0.0477947
MEIS1	0.05	0.08	0.07	0.02	0.05	0.03	1.73e-18	0.02	0.13	0.11	0.02	0.65	0.43	0.14	0.27	0.08	0.94	1.7	1.54	0.07	2.65537	0.00120865	0.0369319
MERTK	0.36	0.5	0.39	0.49	0.37	0.47	0.3	0.4	0.39	0.79	0.17	1.11	1.97	1.09	0.51	0.53	1.11	4.59	2.21	2.18	1.2684	0.0111064	0.128471
MESTIT1	0.35	0.01	1.73e-18	0.47	1.73e-18	1.73e-18	1.73e-18	1.73e-18	1.73e-18	0.25	0.44	1.02	0.75	0.71	0.76	0.5	1.73e-18	1.73e-18	0.04	0.62	2.65856	0.033514	0.22678
METTL7A	3.47	6.86	5.71	5.83	4.64	4.87	3.89	5.05	10.45	12.47	5.68	8.79	13.81	8.46	5.65	5.12	17.58	15.93	13.75	14.56	1.04263	0.000303539	0.0174175
MFSD2B	0.04	1.73e-18	0.15	0.07	0.07	0.04	0.04	0.11	0.43	1.73e-18	0.11	0.19	0.66	0.11	0.39	0.14	0.07	0.84	0.68	0.26	1.80774	0.018221	0.1655
MGLL	0.26	0.54	0.25	0.25	0.43	0.52	0.28	0.28	0.61	0.56	0.68	2.09	2.53	1.23	0.7	0.65	1.78	4.86	2.86	1.18	1.91313	7.54e-05	0.00798274
MIR1227	1.04	1.02	1.03	1.73e-18	1.02	1.73e-18	1.05	2.13	1.73e-18	1.73e-18	1.73e-18	1.73e-18	1.73e-18	1.73e-18	1.73e-18	1.73e-18	1.06	1.73e-18	3.19	1.73e-18	-3.90185	0.00933957	0.116614
MIR1233-1	1.17	1.73e-18	0.58	1.71	1.73e-18	0.59	5.32	1.73e-18	0.63	0.61	2.38	1.85	0.59	1.76	0.62	1.74	0.6	0.58	1.8	1.8	2.3563	0.0421453	0.255276
MIR1233-2	1.17	1.73e-18	0.58	1.71	1.73e-18	0.59	5.32	1.73e-18	0.63	0.61	2.38	1.85	0.59	1.76	0.62	1.74	0.6	0.58	1.8	1.8	2.3563	0.0421453	0.255276
MIR1237	1.73e-18	0.81	1.73e-18	1.73e-18	0.8	0.82	1.65	1.73e-18	1.73e-18	1.73e-18	1.73e-18	1.73e-18	1.73e-18	1.63	1.73e-18	1.73e-18	1.73e-18	1.73e-18	1.73e-18	1.73e-18	-2.69281	0.0403762	0.250318
MIR1279	2.08	4.09	1.73e-18	2.01	4.06	6.28	2.09	1.73e-18	1.73e-18	1.73e-18	1.73e-18	1.73e-18	1.73e-18	2.07	1.73e-18	1.73e-18	1.73e-18	1.73e-18	1.73e-18	2.12	-4.92937	0.00370242	0.0692505
MIR210	1.73e-18	0.72	1.73e-18	0.71	0.71	0.74	0.73	1.73e-18	1.73e-18	1.73e-18	1.73e-18	1.73e-18	1.73e-18	0.73	1.73e-18	0.72	1.73e-18	1.73e-18	1.73e-18	1.73e-18	-2.83772	0.0307131	0.218626
MIR2861	6	8.86	2.97	2.91	8.8	13.11	8.05	11.26	4.31	4.15	5.07	2.1	3	2	5.27	0.99	3.05	1	5.12	6.13	-1.1776	0.00677339	0.0975506
MIR3174	1.73e-18	1.73e-18	1.73e-18	1.73e-18	1.73e-18	1.73e-18	1.73e-18	1.73e-18	1.73e-18	1.1	1.07	1.11	1.73e-18	1.73e-18	1.73e-18	1.04	1.73e-18	1.73e-18	1.73e-18	1.08	2.81992	0.0303359	0.217822
MIR3180-4	1.73e-18	1.73e-18	0.46	1.73e-18	0.45	0.47	1.73e-18	1.73e-18	1.73e-18	1.73e-18	1.73e-18	1.73e-18	1.73e-18	1.73e-18	1.73e-18	1.73e-18	1.73e-18	1.73e-18	1.73e-18	1.73e-18	-2.08289	0.0166653	0.158746
MIR378I	1.73e-18	2.66	1.33	1.73e-18	1.73e-18	2.72	1.73e-18	4.14	4.36	1.73e-18	4.11	14.2	1.35	6.74	1.42	1.33	2.74	2.69	2.77	5.52	3.68152	0.0230655	0.187189
MIR4426	197.72	102	135.87	271.24	108.32	202.39	184.78	201.15	23.47	55.1	141.91	139.95	34.82	75.65	252.71	186.45	13.18	53.89	35.63	68.4	-1.36496	0.00818802	0.108822
MIR4435-2HG	4.09	5.08	0.74	3.76	6.6	1.92	3.98	1.94	15.25	8.13	1.35	2.41	12.53	4.27	2.76	5.53	10.76	10.52	11.72	7.42	1.07151	0.0354099	0.233253
MIR4520-1	1.59	1.56	1.57	4.62	1.55	1.6	1.6	1.73e-18	1.73e-18	1.73e-18	1.73e-18	1.67	1.59	1.73e-18	1.68	1.73e-18	1.61	3.16	1.73e-18	1.73e-18	-3.44336	0.037733	0.241782
MIR4639	1.73e-18	4.84	1.73e-18	1.73e-18	1.73e-18	1.65	4.94	1.67	1.76	3.4	3.32	1.72	9.82	3.27	1.73	6.45	1.66	3.26	3.35	10.03	4.32601	0.00269792	0.0579751
MIR548I2	0.89	1.03	1.73e-18	1.41	0.45	1.68	1.73e-18	1.73e-18	1.73e-18	1.73e-18	1.73e-18	1.73e-18	1.73e-18	0.32	1.73e-18	1.73e-18	1.73e-18	1.73e-18	0.47	1.73e-18	-3.27253	0.0133181	0.140748
MIR548L	1.73e-18	1.06	1.73e-18	5.23	1.06	1.73e-18	1.73e-18	1.73e-18	1.73e-18	1.73e-18	1.73e-18	1.73e-18	1.73e-18	1.73e-18	1.73e-18	1.73e-18	1.73e-18	1.73e-18	1.73e-18	1.73e-18	-2.81454	0.0181793	0.165482
MIR650	2.7	6.21	2.67	2.62	0.88	1.73e-18	3.62	4.6	10.67	12.14	3.65	15.14	26.99	12.58	44.62	7.98	239.65	33.14	65.45	29.42	3.94581	0.00081725	0.0296665
MKI67	1.7	2.59	2.34	2.23	3.41	2.81	1.47	1.71	12.67	12.52	2.87	4.01	15.6	3.82	3.43	5.64	11.63	10.09	13.38	6.98	1.7253	4.51e-05	0.00620762
MLC1	0.74	0.4	0.25	0.18	0.31	0.57	0.2	0.22	0.77	1.4	0.32	0.43	1.77	0.76	0.13	0.67	1.43	2.23	1.16	0.56	1.23198	0.0116777	0.131949
MMD	2.49	2.55	3.28	2.59	3.48	2.8	2.75	3.06	5.28	3.63	3.96	6.91	9.48	3.25	5.98	4.2	6.96	24.8	9.3	3.74	1.08228	0.00153163	0.0420285
MMP1	1.73e-18	1.73e-18	1.73e-18	1.73e-18	1.73e-18	1.73e-18	1.73e-18	1.73e-18	0.03	1.73e-18	0.06	0.03	0.03	1.73e-18	1.73e-18	1.73e-18	1.73e-18	0.03	0.03	1.73e-18	1.06728	0.0141285	0.145618
MMP17	0.27	0.71	0.38	0.22	0.35	0.39	0.41	0.65	0.68	1.97	0.34	0.95	1.56	1.69	1.05	0.4	2.2	1.26	0.49	2.33	1.37168	0.00140187	0.0399471
MMP8	1.73e-18	1.73e-18	1.73e-18	1.73e-18	1.73e-18	1.73e-18	1.73e-18	1.73e-18	1.73e-18	0.02	1.73e-18	1.73e-18	0.2	1.73e-18	0.25	0.02	0.04	1.73e-18	0.33	0.27	2.03995	0.0129681	0.138812
MND1	0.35	0.69	0.5	0.6	0.88	0.17	0.3	0.45	2.15	1.65	0.54	1.14	2.65	0.91	1.57	0.6	1.59	1.13	2.71	1.01	1.53718	0.000175486	0.0125998
MORC2-AS1	4.71	0.69	0.13	0.4	0.6	0.16	0.47	0.37	0.17	0.22	0.45	0.13	0.19	0.22	0.17	0.21	0.14	0.18	0.13	0.57	-1.18521	0.0239425	0.190361
MPIG6B	2.23	2.73	3	2.57	3.01	3.72	2.85	3.27	5.37	4.52	3.18	8.29	14.63	3.4	7.94	3.55	6.93	18.44	9.24	6.03	1.17961	0.000614755	0.0254633
MPO	0.02	0.22	0.29	0.08	0.05	0.03	0.07	0.17	0.16	0.32	0.09	0.23	0.48	0.39	0.29	0.05	0.57	0.61	2.8	0.33	1.79925	0.00641306	0.0947288
MS4A4A	0.36	0.59	0.43	0.51	0.76	0.33	0.21	0.27	0.75	1.94	0.27	2.99	1.47	3.21	0.84	0.54	7.97	8.39	8.12	0.8	2.13651	0.00189404	0.047561
MSLN	0.05	0.06	1.73e-18	0.03	0.05	0.1	0.03	0.16	0.08	1.73e-18	1.73e-18	1.73e-18	1.73e-18	0.05	1.73e-18	0.03	1.73e-18	0.05	1.73e-18	1.73e-18	-1.57887	0.0109928	0.127826
MSR1	0.32	0.77	0.51	0.44	0.49	0.56	0.18	0.51	1.42	1.33	0.26	1.62	2.17	2.78	0.39	0.7	4.93	4.87	5.09	0.71	1.73468	0.00346427	0.0671437
MSTN	0.02	1.73e-18	0.02	1.73e-18	0.08	0.04	0.06	0.08	0.06	0.1	0.04	0.12	0.12	0.12	0.1	0.06	0.08	0.04	0.06	0.02	1.15687	0.013722	0.14338
MT1E	4.94	2.97	3.41	3.04	5.83	3.16	2.18	1.7	14.59	8.37	1.8	6.14	8.88	3.28	6.72	12.14	9.21	8.77	14.8	6.41	1.20615	0.00228169	0.0526133
MT2A	39.33	38.88	31.47	29.89	42.87	20.4	22.17	22.8	105.54	93.17	35.41	86.72	77.51	85.37	66.83	105.55	100.84	124.92	135.73	39.21	1.45866	8.02e-06	0.00254641
MTARC2	0.07	0.07	1.73e-18	1.73e-18	0.07	1.73e-18	0.03	0.03	1.73e-18	1.73e-18	0.03	0.04	0.03	1.73e-18	1.73e-18	1.73e-18	1.73e-18	1.73e-18	1.73e-18	1.73e-18	-1.09817	0.0449287	0.263768
MTHFD1L	1.41	1.93	1.44	1.24	2.19	2.11	1.88	1.97	3.47	4.26	3.26	3.64	4.21	2.69	3.66	3.11	3.88	3.75	5.71	4.64	1.11948	1.01e-07	0.000192117
MTRNR2L6	1.73e-18	1.73e-18	0.03	0.08	0.16	0.16	0.04	0.08	1.73e-18	1.73e-18	1.73e-18	1.73e-18	0.04	1.73e-18	1.73e-18	0.08	0.04	0.01	1.73e-18	0.08	-1.35595	0.0499241	0.279604
MTUS2	0.02	0.08	0.11	0.08	0.07	0.26	0.02	0.01	0.01	0.03	0.01	0.02	0.04	0.05	0.03	1.73e-18	0.01	0.01	0.04	0.02	-1.19797	0.0124375	0.136335
MTX2	1.73e-18	1.42	0.89	2.14	2.83	1.73e-18	2.69	0.53	2.37	1.05	1.48	1.44	2.91	2.58	1.61	4.22	2.92	3.48	2.5	2.53	2.4019	0.0230105	0.186926
MX1	18.73	32.61	33.23	16.98	61.06	27.01	16.67	24.08	176.43	213.47	86.22	183.82	84.82	184.03	102.82	248.01	257.12	217.15	306.99	71.08	2.6084	5.79e-08	0.000153036
MX2	22.62	31.01	28.75	23	33.45	26.83	21.69	26.39	68.17	77.88	44.35	80.25	41.52	85.72	53.81	86.35	123.77	117.12	158.66	32.27	1.46678	1.13e-05	0.00304076
MYB	1.2	1.15	2.01	1.53	1.67	1.5	1.4	1.55	3.09	14.37	2.34	6.78	16.31	2.07	13.59	3.49	2.14	2.34	4.64	12.79	1.78789	0.000410976	0.0205197
MYBL2	0.98	1.56	1.35	0.91	1.63	1.05	0.77	0.92	7.51	8.88	1.91	2.57	10.76	3.2	2.47	3.12	8	8.69	7.18	3.91	2.11982	2.84e-06	0.00139826
MYCN	0.02	0.04	0.06	0.04	0.08	0.02	0.04	0.02	0.02	1.73e-18	0.02	0.02	0.02	0.02	0.02	1.73e-18	1.73e-18	0.04	1.73e-18	1.73e-18	-1.22627	0.00250648	0.0557889
MYCT1	1.73e-18	0.04	1.73e-18	0.03	0.03	0.02	0.04	1.73e-18	0.08	0.02	1.73e-18	0.36	0.21	0.04	0.02	0.04	0.42	0.32	0.31	1.73e-18	1.73167	0.0332376	0.225802
MYEOV	1.73e-18	0.05	1.73e-18	1.73e-18	0.02	0.02	1.73e-18	0.05	0.13	0.05	1.73e-18	0.3	0.07	0.02	0.08	0.05	0.27	0.54	0.22	0.1	2.31236	0.00184147	0.0468003
MYL6B	2.42	2.71	2.37	2.64	3.22	2.27	1.92	2.8	8.4	5.45	2.85	4.21	7.72	3.48	3.69	5.34	6.38	6.86	7.39	5.63	1.08021	1.47e-05	0.0033875
MYL9	0.32	1.73e-18	0.16	0.15	0.6	0.55	0.08	0.05	2.12	0.99	2.21	9.43	18.78	0.9	9.01	2.39	1.73	18.12	7.55	6.5	4.8668	3.52e-06	0.00153595
MYLK	0.09	0.14	0.28	0.24	0.22	0.23	0.16	0.18	0.26	0.19	0.17	1.08	0.76	0.22	0.58	0.31	0.69	1.64	0.79	0.44	1.31129	0.00291418	0.0607995
MYLK2	0.04	1.73e-18	1.73e-18	1.73e-18	1.73e-18	1.73e-18	1.73e-18	1.73e-18	0.04	0.04	0.04	0.02	0.02	0.1	1.73e-18	1.73e-18	0.06	1.73e-18	0.1	1.73e-18	1.36492	0.0168765	0.159523
MYO7A	0.26	0.35	0.32	0.2	0.33	0.54	0.62	0.31	1.69	0.81	0.68	1.07	1.96	0.54	0.55	0.58	1.3	2	1.73	2.03	1.64268	3.29e-05	0.00528327
MYOF	0.7	1.14	1.63	0.63	1.26	0.52	0.64	0.76	0.98	2.2	0.72	3.66	3.47	4.31	0.72	0.93	6.29	8.58	3.9	1.84	1.43494	0.00527969	0.0850862
MZB1	1.07	3.68	4.09	2.33	1.63	1.21	1.81	1.91	3.24	4.22	3.59	2.95	6.74	4.86	4.86	2.37	35	12.82	14.08	4.16	1.53021	0.00233898	0.0534388
NALF2	0.01	1.73e-18	1.73e-18	1.73e-18	0.04	1.73e-18	1.73e-18	1.73e-18	1.73e-18	0.15	1.73e-18	0.2	0.08	0.13	0.45	0.05	0.07	0.04	0.11	0.21	2.65513	0.000443499	0.0213374
NAP1L3	2.08	1.78	2.51	1.82	1.71	1.92	1.66	1.46	0.98	0.37	2.07	1.15	1.05	1.78	1.78	1.07	0.56	0.18	1.1	0.79	-1.02884	0.00864325	0.111918
NAT8B	1.73e-18	1.73e-18	0.07	1.73e-18	0.07	0.2	1.73e-18	1.73e-18	0.14	0.14	0.14	1.97	0.93	0.6	1.06	0.07	0.81	2.72	1.71	0.61	4.48493	1.42e-05	0.00332294
NCAPG	0.67	0.73	0.65	0.83	1.11	0.75	0.61	0.71	3.48	2.52	0.72	1.28	3.52	1.15	1.02	1.23	3.11	2.42	2.77	1.24	1.25156	0.000316216	0.017777
NDN	0.03	0.14	0.34	0.11	0.11	1.73e-18	0.12	0.03	0.59	0.36	0.09	0.12	0.17	0.2	0.15	0.2	0.62	0.23	0.21	0.68	1.69697	0.00540988	0.0861587
NDUFC2-KCTD14	0.2	0.18	1.73e-18	0.12	0.23	0.12	0.18	0.2	0.34	0.23	0.16	0.25	0.44	0.37	0.06	0.35	1.39	0.53	2.17	0.06	1.39829	0.0471505	0.270533
NECAB1	0.32	0.18	0.14	0.26	0.25	0.16	0.21	0.28	0.14	0.09	0.14	0.08	0.01	0.1	0.08	0.18	0.06	0.04	0.17	0.11	-1.25184	0.0013559	0.0392436
NECTIN2	0.17	0.44	0.13	0.13	0.17	0.17	0.17	0.14	0.61	0.67	0.19	0.65	0.95	0.47	0.22	0.08	1.12	2.36	0.94	0.58	1.57442	0.00301412	0.0621142
NEFH	0.41	0.59	0.45	0.5	0.51	0.63	0.34	0.33	1.05	1.12	0.79	1.01	1.06	0.81	0.92	0.94	1.13	0.93	1.49	1.04	1.12187	5.69e-08	0.000153036
NEFL	1.44	3.44	1.31	1.33	2.75	2.52	3.03	1.3	0.5	0.45	0.67	0.7	0.9	4.89	1.45	0.92	1.48	0.25	0.77	0.95	-1.187	0.00815313	0.108426
NEFM	0.23	0.15	0.05	0.28	0.15	0.56	0.35	0.49	0.03	0.06	1.73e-18	0.21	0.08	0.16	0.19	0.06	0.09	0.06	0.02	0.16	-1.62973	0.00666387	0.0966444
NEU4	1.73e-18	0.03	1.73e-18	0.04	1.73e-18	1.73e-18	0.03	0.05	0.17	0.13	0.04	0.02	0.03	0.03	0.03	1.73e-18	0.03	0.05	0.08	0.03	1.18989	0.0284027	0.209991
NEUROG3	1.73e-18	1.73e-18	1.73e-18	1.73e-18	1.73e-18	1.73e-18	1.73e-18	1.73e-18	0.05	1.73e-18	0.04	0.09	0.09	1.73e-18	1.73e-18	0.04	0.09	0.04	1.73e-18	1.73e-18	1.62638	0.0051284	0.0836901
NEXN	0.24	0.8	0.29	0.12	0.42	0.1	0.15	0.33	0.97	2.13	0.72	2.56	1.48	1.76	0.95	0.82	4.7	4.96	4.25	0.9	2.74427	5.81e-06	0.0020313
NFIL3	1.52	1.34	0.88	0.94	1.38	1.47	0.95	0.96	6.08	8.72	1.11	2.22	5.19	1.96	1.05	2.01	4.46	4.26	3.58	3.95	1.4149	0.000592184	0.0249437
NFKBIZ	17.35	20.52	26.09	18.89	25.44	15.59	23.06	25.56	67.41	41.75	26.56	64.94	65.35	26.14	80.34	34.69	29.41	38.59	53.61	44.76	1.0736	6.99e-05	0.00775405
NID1	0.37	0.55	0.71	0.42	0.17	0.31	0.27	0.65	0.84	0.65	0.25	1.4	2.63	2.11	0.19	0.47	2.91	4.68	1.3	0.5	1.31103	0.0230149	0.186926
NKAIN1	1.73e-18	1.73e-18	1.73e-18	1.73e-18	1.73e-18	1.73e-18	1.73e-18	1.73e-18	0.02	0.02	1.73e-18	0.04	0.02	0.06	1.73e-18	1.73e-18	0.04	0.07	0.13	1.73e-18	1.58445	0.00283833	0.0596586
NKG7	89.66	10.99	7.68	16.89	3.17	110.39	0.06	11.45	321.85	157.9	80.71	23.8	96.74	20.23	2.16	25.92	92.76	136.95	129.9	126.55	2.77259	0.024148	0.191323
NOG	22.97	17.22	32.05	18.95	17.16	17.01	19.07	36.68	3.67	1.69	19.17	6.46	2.36	15.31	5.25	17.78	3.4	4.66	4.02	4.28	-1.9869	0.000106571	0.00946821
NOSTRIN	1.73e-18	1.73e-18	1.73e-18	1.73e-18	1.73e-18	1.73e-18	1.73e-18	1.73e-18	0.13	0.15	1.73e-18	1.73e-18	0.12	0.02	0.09	1.73e-18	0.06	0.02	0.09	0.03	2.17741	0.000655325	0.0263356
NPDC1	18.44	22.55	9.92	8.58	23.61	17.75	18.01	14.22	54.53	24.79	16.42	43.94	36.52	22.21	37.56	16.47	36.12	36.25	45.65	53.41	1.05819	0.000600141	0.0250955
NPTX1	0.26	0.06	0.1	0.07	0.24	0.14	0.18	0.16	0.49	1.45	0.09	0.33	0.13	0.3	0.19	0.56	0.37	0.52	0.3	0.39	1.25414	0.00569019	0.0886981
NR4A1	0.82	0.98	0.64	0.3	1.29	0.91	0.58	1.56	9.26	1.1	0.9	5.97	2.22	3.36	1.1	2.25	3.84	9.71	7.2	0.9	1.80447	0.00167756	0.044445
NR4A2	0.45	0.41	0.26	0.36	0.44	0.47	0.29	0.43	15.15	0.51	0.44	2.18	1.09	0.51	0.32	1.15	0.95	1.1	3.01	0.27	1.40478	0.0218136	0.181952
NR4A3	0.03	0.02	0.04	0.02	0.02	0.01	0.06	0.02	0.57	0.1	0.02	0.37	0.13	0.13	0.09	0.1	0.23	0.28	0.32	0.06	2.17811	8.83e-05	0.00868063
NRGN	2.47	5.67	4.49	3.57	8.05	10.03	4.26	4.74	16	11.95	10.83	56.78	100.73	10.02	22.25	12.23	28.59	150.24	46.27	32.96	2.4835	6e-05	0.00718463
NRP2	0.07	0.06	0.1	0.08	0.12	0.08	0.06	0.12	0.35	0.57	0.15	0.46	0.42	0.32	0.11	0.21	0.34	0.31	0.32	0.3	1.70859	1.27e-06	0.000790305
NSUN7	1.73e-18	0.03	1.73e-18	0.01	0.01	1.73e-18	0.01	0.05	0.09	0.05	1.73e-18	0.09	0.03	0.03	0.09	0.03	0.04	0.03	0.02	1.73e-18	1.09002	0.0322385	0.222595
NT5C3A	3.8	5.42	5.24	4.43	5.13	4.47	2.2	4.74	11.43	16.29	9.63	14.46	10.84	13.88	8.04	19.52	22.49	16.22	22.94	5.69	1.62472	2.15e-06	0.00109511
NT5M	0.71	0.83	0.47	0.72	0.56	1.7	0.31	0.52	1.02	1.23	0.62	1.96	2.57	1.01	1.39	0.9	0.89	4.17	2.67	1.28	1.11365	0.00390877	0.0714664
NTN4	1.44	0.96	0.18	0.49	0.68	1.59	0.65	0.88	0.19	0.31	1.29	0.14	0.26	0.58	0.27	0.56	0.79	0.09	0.18	0.63	-1.08438	0.0313391	0.220107
NTRK1	0.06	0.08	0.06	0.02	0.1	0.15	1.73e-18	0.09	0.21	0.13	0.06	0.04	0.13	0.14	0.16	0.16	0.19	0.12	0.26	0.13	1.17862	0.0118788	0.133003
NUSAP1	2.29	2.64	2.13	2.99	3.12	2.78	2.1	2.18	11.67	7.97	2.69	3.73	10.42	3.19	3.07	4.92	9.45	7.68	8.52	5.08	1.21262	0.000250433	0.0156207
OAS1	15.77	24.14	14.58	13.36	31.48	14.68	11.07	13.25	77.16	119.76	42.21	80.49	56.65	114.59	64.42	110.32	195.02	180.22	173.41	37.37	2.48142	1.77e-07	0.000234278
OAS2	43.07	58.61	47.18	44.87	67.51	51.05	45.07	48.2	115.1	161.18	88.58	127.08	83.78	147.53	101.24	166.54	212.88	197.16	236.85	75.11	1.41402	1.33e-06	0.000791601
OAS3	11.71	20.94	15.2	8.39	29.71	14.33	12.65	17.22	93.95	87.75	39.54	80.61	46.34	89.94	51.27	91.74	121.69	127.31	150.16	34.65	2.33138	1.23e-07	0.000192117
OASL	8.89	5.08	2.94	4.03	6.61	8.1	3.04	3.56	26.95	32.28	9.54	17.35	12.55	20.23	10.39	25.31	45.27	37.14	51.85	9	2.11267	9.38e-06	0.00281387
ODF3B	3.76	9.11	5.09	2.63	7.41	5.3	3.55	6.69	23.36	24.59	8.04	25.84	16.36	27.82	7.56	10.31	45.13	54.37	38.55	7.44	1.94324	8.89e-05	0.00872202
OLFM4	1.73e-18	1.73e-18	1.73e-18	1.73e-18	1.73e-18	1.73e-18	1.73e-18	1.73e-18	1.73e-18	0.02	1.73e-18	1.73e-18	0.07	1.73e-18	0.04	0.02	0.04	1.73e-18	0.08	0.06	1.39926	0.00659396	0.0961779
OLFML2B	0.03	0.12	0.1	0.1	0.1	0.12	0.03	0.14	0.13	0.14	0.15	0.25	0.27	0.17	0.16	0.12	0.36	0.74	0.29	0.34	1.34377	0.000761169	0.0286387
OLR1	1.73e-18	1.73e-18	1.73e-18	1.73e-18	1.73e-18	1.73e-18	1.73e-18	1.73e-18	1.73e-18	0.02	1.73e-18	1.73e-18	0.09	0.05	0.02	1.73e-18	0.02	0.05	0.09	0.05	1.59614	0.00242762	0.0546775
OR2B2	1.73e-18	1.73e-18	1.73e-18	1.73e-18	1.73e-18	1.73e-18	1.73e-18	1.73e-18	1.73e-18	1.73e-18	1.73e-18	0.05	1.73e-18	1.73e-18	0.05	1.73e-18	0.23	0.05	0.61	0.05	1.73992	0.0249175	0.194607
OR2B6	1.73e-18	1.73e-18	1.73e-18	1.73e-18	0.06	1.73e-18	1.73e-18	1.73e-18	1.73e-18	0.12	1.73e-18	0.44	0.36	1.73e-18	0.19	1.73e-18	1.09	0.3	1.34	1.73e-18	2.77708	0.0152394	0.151179
OR2W3	1.73e-18	1.73e-18	1.73e-18	1.73e-18	0.06	0.12	0.06	1.73e-18	1.73e-18	0.12	1.73e-18	0.25	0.77	0.18	0.13	0.06	0.18	1.12	0.06	0.06	2.35492	0.0119598	0.133495
OR52H1	1.73e-18	0.06	0.06	0.11	0.06	0.35	0.06	0.06	0.31	0.24	0.3	0.18	0.23	0.23	0.31	0.23	0.83	0.12	0.89	0.12	1.97487	0.000782547	0.0289197
OR52N4	1.19	1.54	1.71	1.05	0.58	0.65	0.38	0.55	2.44	1.73	0.6	2.33	1.78	1.13	3.19	2.82	3.13	2.95	2.82	1.1	1.19764	0.00218078	0.0512932
OR56B1	0.15	0.05	0.25	0.05	0.15	0.1	0.05	0.1	0.55	0.16	0.1	0.48	0.15	0.15	0.32	0.2	0.26	0.31	0.52	0.1	1.19055	0.00417218	0.0743225
OR5K2	0.65	0.47	0.58	0.29	1.28	0.83	1.37	0.42	0.06	0.49	0.54	0.49	0.12	0.41	0.12	0.87	0.3	0.35	0.54	0.12	-1.15007	0.0185268	0.166738
OTOF	0.99	0.57	0.3	0.42	0.86	0.49	0.52	0.19	25.55	36.44	1.45	18.07	10.32	13.26	3.17	7.79	45.95	45.23	41.66	9.02	4.84106	1e-07	0.000192117
P2RY1	0.09	0.21	0.26	0.05	0.14	0.14	0.14	0.22	0.28	0.42	0.11	0.61	0.58	0.3	0.17	0.29	0.61	0.73	0.38	0.56	1.3309	0.000921508	0.0317868
P2RY12	0.04	1.73e-18	0.04	0.11	0.36	0.19	0.19	0.19	0.04	1.34	0.27	0.95	0.77	0.56	0.55	0.3	2.55	2.69	1.36	0.71	2.78413	0.000958684	0.0325383
PADI6	0.28	1.73e-18	0.02	1.73e-18	0.02	0.26	1.73e-18	1.73e-18	0.28	0.7	1.73e-18	0.07	0.05	0.16	0.02	0.16	0.29	0.16	0.17	0.24	2.08221	0.0193769	0.171241
PAK3	0.28	0.37	0.1	0.31	0.43	0.42	0.62	0.28	0.3	0.21	0.18	0.25	0.08	0.2	0.17	0.12	0.18	0.06	0.14	0.1	-1.01777	0.00319182	0.0641244
PALM3	0.1	0.14	0.07	0.12	0.05	0.15	0.05	0.07	1.73e-18	0.03	0.12	0.03	1.73e-18	0.02	1.73e-18	0.17	0.05	1.73e-18	0.02	0.02	-1.67873	0.00443892	0.0771249
PAQR4	1.38	1.56	1.2	1.02	1.41	1.96	1.08	1.26	5.92	5.47	1.23	2.02	5.21	2.49	1.41	2.66	4.82	5.22	5.19	3.42	1.3086	0.000256926	0.0158218
PARD3	0.08	0.05	0.08	0.21	0.14	0.18	0.07	0.3	0.3	0.08	0.11	0.46	0.17	0.19	0.2	0.35	0.32	0.34	1	0.67	1.16644	0.0111166	0.128518
PARD6G-AS1	0.15	0.16	0.15	0.07	0.19	0.28	0.27	0.12	0.02	0.13	0.04	0.08	1.73e-18	0.13	1.73e-18	0.08	0.04	0.09	0.07	0.13	-1.57084	0.00534966	0.0857126
PARP12	22.89	26.93	24.32	22.89	29.52	25.38	24.71	24.89	62.34	58.22	36.13	60.54	34.27	45.6	41.94	55.28	72.71	58.76	73.1	36.88	1.02999	9e-07	0.000679834
PARP9	20.01	29.16	19.66	17.08	26.97	18.33	14.98	16.72	60.12	74.55	41.42	60.97	41.32	57.63	43.89	75.29	104.12	84.29	108.52	35.19	1.63212	2.72e-07	0.000325482
PAX5	0.06	0.41	0.17	0.12	0.1	0.3	0.21	0.12	0.22	0.08	0.2	0.2	0.54	0.36	1.03	0.18	2.05	0.56	0.23	0.75	1.15036	0.0312132	0.219857
PBK	0.09	0.4	0.11	0.17	0.37	0.2	0.23	0.12	1.56	1.11	0.18	0.18	1.62	0.38	0.21	0.43	0.94	0.92	1.63	0.47	1.63853	0.0023682	0.0538804
PCAT6	1.73e-18	1.73e-18	0.15	1.73e-18	1.73e-18	0.3	1.73e-18	1.73e-18	1.73e-18	0.31	0.23	0.23	0.3	0.15	0.31	0.16	1.73e-18	0.07	1.73e-18	0.49	2.28535	0.0253743	0.197112
PCDHGA1	0.14	0.04	0.06	0.08	0.08	0.09	0.12	0.14	0.06	0.15	0.13	0.02	1.73e-18	0.03	0.05	0.05	1.73e-18	1.73e-18	1.73e-18	0.07	-1.42403	0.0179518	0.16472
PCDHGA7	0.09	0.18	0.08	0.16	0.06	0.09	0.1	0.04	0.07	0.13	0.08	0.02	0.08	1.73e-18	1.73e-18	1.73e-18	0.09	0.02	1.73e-18	0.02	-1.57357	0.00961556	0.118244
PCLAF	1.93	2.82	2.71	3.05	2.69	2.13	2.83	2.15	10.56	8.52	2.81	5.05	12.68	4.25	3.76	4.11	9.48	7.7	9.2	4.75	1.30817	5.48e-05	0.00692979
PCOLCE-AS1	1.73e-18	1.73e-18	0.38	0.25	1.73e-18	1.73e-18	0.32	0.15	1.73e-18	1.73e-18	1.73e-18	1.73e-18	1.73e-18	1.73e-18	1.73e-18	1.73e-18	0.2	1.73e-18	1.73e-18	1.73e-18	-2.01275	0.0260422	0.200023
PCSK6	0.14	0.14	0.11	0.06	0.09	0.11	0.12	0.14	0.16	0.09	0.23	0.69	1.25	0.17	0.64	0.27	0.27	1.57	0.54	0.58	1.73294	0.000786936	0.0289639
PDCD1	16.97	9.62	6.32	7.65	7.54	9.19	6.67	7.5	26.36	34.68	9.86	23.41	34.61	11.33	9.01	15.79	29.38	26.78	26.36	46.49	1.35527	0.000213053	0.014416
PDE8B	0.1	0.12	0.04	0.01	0.01	0.11	0.07	0.08	0.1	0.16	0.12	0.19	0.17	0.13	0.12	0.1	0.08	0.16	0.15	0.12	1.15077	0.00244002	0.0548875
PDGFRA	1.73e-18	1.73e-18	1.73e-18	1.73e-18	1.73e-18	1.73e-18	1.73e-18	1.73e-18	0.01	0.03	1.73e-18	0.08	0.02	0.02	0.01	1.73e-18	0.02	0.07	0.01	0.01	1.4104	0.000598764	0.025071
PDGFRB	0.34	0.03	0.03	0.02	0.01	0.13	0.01	0.03	0.33	0.85	0.05	0.24	0.07	0.09	0.04	0.42	0.57	0.51	0.7	0.47	2.36028	0.00167087	0.0443036
PDIA2	0.03	0.06	0.09	0.03	0.06	0.03	0.03	1.73e-18	1.73e-18	1.73e-18	0.06	1.73e-18	1.73e-18	1.73e-18	1.73e-18	1.73e-18	0.03	1.73e-18	1.73e-18	1.73e-18	-1.71647	0.000780436	0.0288754
PDK4	0.59	0.74	0.97	0.7	0.91	1.87	0.25	0.45	0.71	1.28	0.61	2.64	0.91	2.1	0.73	0.71	3.41	13.19	3.49	1.53	1.20899	0.0285153	0.210274
PDLIM1	0.8	0.92	0.82	0.6	0.87	1.67	1.04	1.03	4.85	2.87	0.53	4.6	7.3	1.62	2.81	1.6	6.99	13.06	8.62	2.51	1.90734	0.00052466	0.0234432
PDZD2	0.26	0.24	0.38	0.19	0.23	0.32	0.32	0.64	0.12	0.13	0.25	0.19	0.1	0.26	0.13	0.28	0.11	0.04	0.09	0.2	-1.04353	0.00215432	0.0510144
PDZD3	1.73e-18	0.05	1.73e-18	1.73e-18	1.73e-18	1.73e-18	1.73e-18	0.03	0.03	1.73e-18	0.02	1.73e-18	0.02	1.73e-18	0.08	0.02	0.05	0.05	0.05	0.02	1.03227	0.045565	0.265664
PDZK1IP1	0.06	0.06	0.06	1.73e-18	0.37	0.19	0.13	1.73e-18	0.14	0.52	0.13	2.12	0.88	0.25	0.27	0.25	0.45	5.07	1.35	0.26	2.95971	0.000960684	0.0325718
PEAR1	0.1	0.06	0.12	0.05	0.13	0.2	0.19	0.31	0.18	0.24	0.1	0.99	1.17	0.32	0.41	0.3	0.3	1.74	0.7	0.53	1.70567	0.00151224	0.0416731
PF4	0.71	1.33	0.82	1.68	3.43	2	1.23	1.02	6.43	2.79	3.71	39.95	60.95	3.95	11.76	6.63	28.2	70.59	42.02	13.19	3.35822	2.66e-05	0.00471098
PF4V1	1.73e-18	1.73e-18	0.31	1.73e-18	0.55	1.73e-18	1.73e-18	0.19	1.73e-18	0.56	1.73e-18	4.23	4.31	0.09	0.98	1.9	0.89	3.27	0.34	0.21	3.54905	0.0121809	0.13475
PGAP1	2.08	2.72	2.27	1.99	3.15	2.47	2.26	2.2	7.26	5.6	3.62	7.88	5.75	5.17	6.64	6.65	6.52	5.78	8.96	4.73	1.3509	9.36e-09	5.66e-05
PGM5-AS1	1.73e-18	1.73e-18	0.11	1.73e-18	1.73e-18	1.73e-18	1.73e-18	1.73e-18	1.73e-18	0.11	0.03	0.24	1.73e-18	0.11	0.02	1.73e-18	0.22	0.21	0.09	1.73e-18	1.86052	0.0235518	0.189328
PHLDA3	0.39	0.83	0.07	0.28	0.43	0.27	0.59	0.15	1.06	1.29	0.59	0.94	0.88	1.02	0.31	1.01	1.22	0.98	1.46	1.01	1.57503	0.000330759	0.0181535
PIF1	0.31	0.3	0.2	0.26	0.36	0.21	0.19	0.08	1.42	1.39	0.48	0.41	1.48	0.33	0.56	0.73	1.38	1.04	1.43	0.78	1.8799	1.37e-05	0.00322605
PIMREG	0.18	0.25	0.07	0.28	0.36	0.33	0.18	0.19	0.86	0.44	0.36	0.27	1.2	0.42	0.52	0.56	0.96	0.35	0.98	0.29	1.3045	0.000604115	0.025121
PKHD1L1	1.73e-18	0.02	1.73e-18	1.73e-18	0.01	0.01	1.73e-18	1.73e-18	1.73e-18	0.01	0.03	0.13	0.25	0.02	0.09	0.03	0.07	0.27	0.15	0.05	2.2858	0.000482532	0.0222776
PKMYT1	0.7	0.79	0.78	0.44	0.98	0.7	0.63	0.67	4.53	4.79	0.73	1.79	5.87	1.7	1.52	2.01	3.91	3.95	5.2	3.11	1.98514	8.48e-06	0.00263664
PLAAT1	1.73e-18	1.73e-18	1.73e-18	1.73e-18	0.05	0.1	1.73e-18	1.73e-18	0.06	1.73e-18	0.05	0.22	0.73	0.1	0.05	0.05	1.73e-18	0.26	0.11	0.21	2.37395	0.00479453	0.0806847
PLAAT2	0.14	0.07	1.73e-18	0.14	1.73e-18	1.73e-18	1.73e-18	1.73e-18	0.23	0.15	1.73e-18	0.08	0.14	0.36	0.15	0.07	0.88	0.93	0.3	0.37	2.90692	0.00175012	0.0455743
PLCXD3	1.73e-18	0.08	0.03	0.01	0.06	0.03	0.05	0.01	0.06	0.06	0.04	0.1	0.08	0.06	0.1	0.06	0.05	0.05	0.09	0.03	1.02405	0.00679453	0.0977495
PLK1	1.47	1.69	1.9	1.64	1.56	1.63	1.58	1.17	3.97	6.33	1.95	1.75	7.32	2.71	2.68	2.95	5.04	4.19	5.97	2.72	1.19174	9.54e-05	0.00899819
PLLP	2.45	1.73	3.03	1.98	1.14	1.03	1.73	1.98	0.39	0.49	1.41	1.5	0.69	1.86	1.43	1.87	0.33	0.4	0.71	1.64	-1.00895	0.011721	0.132112
PLPP3	1.73e-18	1.73e-18	1.73e-18	1.73e-18	1.73e-18	1.73e-18	1.73e-18	1.73e-18	1.73e-18	0.09	1.73e-18	0.02	0.15	0.02	1.73e-18	0.05	1.73e-18	0.05	0.07	0.12	1.86352	0.00256759	0.0564109
PLPP7	0.16	0.03	0.05	0.03	0.03	0.08	1.73e-18	0.05	0.08	0.16	0.08	0.08	0.1	0.08	0.08	0.1	0.21	0.21	0.13	0.03	1.16177	0.0094008	0.11699
PLS1	1	0.68	0.62	0.84	0.59	0.83	0.71	0.97	0.32	0.15	0.71	0.37	0.47	0.41	0.42	0.42	0.25	0.26	0.24	0.33	-1.15643	2.75e-05	0.00478857
PLS3	0.17	0.22	0.28	0.16	0.5	0.28	0.15	0.23	1.7	1.82	0.43	0.37	1.46	0.48	0.21	0.37	2.89	0.94	1.14	0.88	1.75852	0.000529317	0.0234669
PLSCR1	5.87	10.65	7.48	4.92	8.99	5.71	4.31	5.27	24.37	35.01	13.4	29.14	27.58	32.24	19.8	31.49	54.21	53.1	59.07	15.43	2.22458	1.05e-07	0.000192117
PLSCR2	0.12	1.73e-18	0.18	0.09	0.04	0.1	0.14	0.09	0.3	0.32	1.73e-18	0.25	0.31	0.17	0.26	0.2	0.27	0.24	0.28	0.21	1.28034	0.0485112	0.275262
PLSCR4	1.73e-18	1.73e-18	1.73e-18	1.73e-18	1.73e-18	1.73e-18	1.73e-18	1.73e-18	1.73e-18	1.73e-18	1.73e-18	0.04	0.07	0.02	1.73e-18	1.73e-18	0.09	0.07	0.03	0.03	1.43573	0.00652392	0.0956315
PMAIP1	2.45	1.65	1.7	1.91	2.29	1.5	1.59	1.71	14.82	3.71	1.89	4.09	4.65	2.84	4.27	2.57	4.52	2.62	5.71	1.74	1.02826	0.00247379	0.0552358
PMCH	0.67	0.32	0.25	0.65	0.37	0.83	0.23	0.77	1.53	0.78	1.14	1.26	1.57	0.67	0.32	1.07	0.99	1.64	0.69	1.53	1.11838	0.00208457	0.0498104
PNCK	1.73e-18	1.73e-18	1.73e-18	1.73e-18	0.04	1.73e-18	1.73e-18	1.73e-18	1.73e-18	0.04	0.04	0.04	0.04	0.04	1.73e-18	0.04	1.73e-18	1.73e-18	0.04	0.04	1.25771	0.0127021	0.137405
PODN	0.3	1.73e-18	0.02	0.02	1.73e-18	0.16	0.04	1.73e-18	0.29	1.09	0.05	0.04	0.05	0.05	0.04	0.32	0.18	0.06	0.15	0.22	1.90916	0.0155604	0.153208
POLQ	0.15	0.22	0.23	0.23	0.27	0.21	0.14	0.23	0.92	0.84	0.28	0.33	1.38	0.27	0.22	0.27	0.95	0.73	0.88	0.47	1.31901	0.000673549	0.0266209
PPBP	0.55	1.38	0.42	0.74	3.12	2.57	2.14	1.52	9.16	3.92	4.44	34.76	46.21	1.82	13.76	6.87	19.13	51.03	22.24	10.5	3.25905	2.7e-05	0.00472414
PPEF1	0.08	0.06	0.08	0.1	0.15	0.06	0.16	0.19	0.02	1.73e-18	0.08	0.06	1.73e-18	0.1	0.09	0.04	0.06	0.04	0.06	0.04	-1.23425	0.0108004	0.126453
PPP1R14A	0.41	0.29	0.72	0.07	1.73e-18	0.22	0.36	0.22	0.55	0.51	0.59	0.61	0.43	0.65	0.38	0.29	1.69	2.31	1.41	0.52	1.88264	0.00663786	0.0963834
PPP1R14D	0.07	0.19	0.07	0.06	0.13	0.19	0.22	0.15	1.73e-18	1.73e-18	0.08	0.07	0.15	0.06	0.13	1.73e-18	0.15	0.06	1.73e-18	0.13	-1.43949	0.0343603	0.229921
PPP4R4	0.21	0.19	0.1	0.29	0.43	0.46	0.27	0.25	0.03	0.06	0.19	0.03	0.01	0.37	0.01	0.07	0.03	0.06	0.12	0.06	-1.98432	0.000502698	0.0228838
PRKAR2B	0.33	0.57	0.56	0.62	0.81	1.17	0.66	0.49	1.71	1.18	1.14	5.75	8.29	0.93	2.31	1.23	3.45	11.38	3.84	2.68	2.09083	0.00012542	0.0104
PROS1	0.02	0.06	0.03	0.01	0.01	0.03	0.06	1.73e-18	0.23	0.03	0.05	0.14	0.68	0.03	0.13	0.19	0.12	0.3	0.03	0.19	2.04097	0.00101232	0.0334984
PRRG2	0.35	0.15	0.27	0.23	0.23	0.4	0.32	0.24	0.13	1.73e-18	0.2	0.12	1.73e-18	0.27	0.29	0.12	0.04	0.08	0.12	0.12	-1.59017	0.0129176	0.138601
PRRT1	1.43	1.18	1.52	1.41	1.28	1.01	1.55	1.49	0.37	0.27	1.19	1.38	0.31	1.31	1.83	0.98	0.14	0.34	0.73	0.41	-1.17402	0.00860339	0.111595
PRSS22	0.16	0.08	0.2	0.19	0.08	0.12	0.08	0.12	0.13	1.73e-18	0.08	0.04	1.73e-18	0.08	1.73e-18	1.73e-18	1.73e-18	1.73e-18	0.16	1.73e-18	-2.33433	0.00137558	0.0394932
PRSS27	0.11	0.11	0.19	0.07	0.26	0.61	1.73e-18	0.23	0.49	0.39	0.19	0.32	0.3	0.3	0.48	0.22	0.31	0.3	0.19	0.31	1.248	0.0238034	0.190026
PRSS50	1.73e-18	1.73e-18	0.04	0.04	0.04	0.04	1.73e-18	0.08	1.73e-18	0.04	0.08	0.09	0.12	0.08	0.13	0.12	0.04	0.08	0.08	1.04	1.65679	0.0175601	0.162942
PRSS57	1.73e-18	1.73e-18	1.73e-18	1.73e-18	1.73e-18	1.73e-18	1.73e-18	1.73e-18	0.17	0.16	1.73e-18	1.73e-18	0.05	0.05	1.73e-18	1.73e-18	1.73e-18	0.21	0.05	0.05	1.92139	0.00658218	0.0960855
PRTN3	1.73e-18	1.73e-18	1.73e-18	1.73e-18	1.73e-18	1.73e-18	1.73e-18	1.73e-18	0.12	0.17	1.73e-18	1.73e-18	0.06	0.06	0.18	0.11	1.73e-18	1.73e-18	0.97	0.69	2.8385	0.00270145	0.0580215
PSD3	0.12	0.23	0.12	0.19	0.13	0.31	0.14	0.19	0.59	0.5	0.23	0.59	0.53	0.45	0.79	0.41	0.45	0.46	0.76	0.29	1.44165	2.76e-06	0.00137553
PTCRA	0.4	1.55	1.66	0.5	0.8	0.44	0.36	0.68	0.86	0.74	1.04	2.76	3.14	1.78	2.31	0.72	3.11	6.07	3.96	1.49	1.45438	0.00266981	0.0575465
PTGDR2	2.71	1.46	3.47	3.71	7.64	2.67	2.27	3.04	0.61	0.58	1.7	0.77	1.03	3.23	0.73	1.07	3.25	1.46	1.5	2.38	-1.23066	0.0026617	0.0574596
PTGFR	1.73e-18	1.73e-18	1.73e-18	1.73e-18	1.73e-18	1.73e-18	1.73e-18	1.73e-18	0.02	1.73e-18	0.01	1.73e-18	0.01	0.04	0.02	0.01	0.05	0.07	0.05	1.73e-18	1.38848	0.00143212	0.040484
PTGS1	0.5	1.45	0.96	0.96	0.84	1.38	0.59	1.62	1.02	1.39	0.98	4.87	11.82	1.95	3.45	1.68	3.14	15.03	5.45	3.19	1.66948	0.00219192	0.051498
PTH2R	0.02	0.09	0.02	0.02	1.73e-18	0.1	0.06	1.73e-18	0.28	0.04	0.06	0.18	0.1	0.06	0.02	0.22	0.37	0.28	0.12	0.29	1.98403	0.00199816	0.0486291
PTPRH	1.73e-18	1.73e-18	0.01	1.73e-18	1.73e-18	1.73e-18	1.73e-18	1.73e-18	1.73e-18	1.73e-18	0.02	0.07	0.07	0.03	0.03	0.02	0.08	0.1	0.07	0.03	1.94161	0.0001595	0.0119385
PTPRN	1.73e-18	0.02	1.73e-18	1.73e-18	1.73e-18	0.03	1.73e-18	1.73e-18	1.73e-18	0.02	0.02	0.05	1.73e-18	0.02	0.05	0.02	0.02	0.03	0.09	1.73e-18	1.0866	0.0229421	0.186767
PTX3	0.17	0.25	0.28	0.3	0.06	0.28	0.06	0.23	0.45	0.18	0.11	0.36	0.68	0.45	0.27	0.17	1.6	1.06	0.61	0.32	1.13633	0.0212363	0.17984
PVALB	1.73e-18	1.73e-18	1.73e-18	1.73e-18	1.73e-18	1.73e-18	1.73e-18	1.73e-18	1.73e-18	0.1	0.1	0.83	0.29	1.73e-18	0.21	0.39	0.3	0.39	0.2	0.2	3.92168	1.8e-05	0.00365293
PXDC1	0.1	0.07	0.02	0.12	0.02	0.18	0.02	0.08	0.16	0.08	0.03	0.08	0.2	0.17	0.21	0.05	0.38	0.42	0.18	0.23	1.1733	0.0208326	0.177659
PYCR1	0.41	0.64	0.61	0.21	0.34	0.3	0.38	0.66	0.69	0.94	0.89	0.51	1.47	0.83	0.53	1	0.87	0.8	1.48	1.36	1.09399	0.000201258	0.0138845
RAB38	0.22	0.29	0.11	0.4	0.37	0.11	0.3	0.23	0.44	0.78	0.46	0.31	0.52	0.45	0.36	0.26	1.33	1.01	0.84	0.19	1.07653	0.00521288	0.0843677
RAB3IL1	1.73e-18	1.73e-18	0.03	0.02	1.73e-18	1.73e-18	1.73e-18	1.73e-18	0.07	0.05	1.73e-18	0.08	0.23	1.73e-18	0.03	0.05	0.16	0.58	0.63	0.12	2.68483	0.00117219	0.0364768
RAB40A	1.73e-18	0.15	0.1	0.04	0.08	1.73e-18	0.11	0.15	0.14	0.21	0.28	0.26	0.15	0.18	0.17	0.24	0.18	0.12	0.24	0.09	1.67922	0.00277352	0.0587946
RAB40AL	0.45	0.26	0.08	0.05	0.17	0.11	0.08	0.14	0.11	1.73e-18	0.13	1.73e-18	0.08	1.73e-18	1.73e-18	1.73e-18	0.1	1.73e-18	0.2	0.23	-1.94155	0.0182552	0.165667
RAD51	0.78	0.6	0.5	0.65	0.74	0.96	0.53	0.78	3.04	2.77	0.88	1	3.5	1.02	0.82	1.1	2.54	2.3	2.48	1.56	1.30495	0.000193581	0.0135763
RAD51AP1	0.45	0.4	0.39	0.72	0.63	0.8	0.32	0.51	2.24	2.33	0.44	0.88	2.12	0.74	0.89	0.78	1.86	2.09	1.54	0.99	1.28131	0.000453173	0.0214131
RAD54L	0.58	0.38	0.55	0.41	0.63	0.65	0.32	0.41	1.49	2.12	0.45	0.87	1.58	0.6	0.5	0.9	1.44	1.36	1.35	0.96	1.08854	0.000625446	0.0256797
RADIL	1.73e-18	1.73e-18	1.73e-18	1.73e-18	1.73e-18	1.73e-18	1.73e-18	1.73e-18	1.73e-18	0.02	1.73e-18	1.73e-18	0.01	1.73e-18	1.73e-18	0.01	0.05	0.04	0.03	0.03	1.04099	0.00886329	0.11331
RAI14	0.06	0.21	0.07	0.07	0.1	0.3	0.19	0.1	1.73e-18	0.02	0.21	1.73e-18	1.73e-18	0.19	0.01	1.73e-18	0.06	0.01	0.02	0.06	-2.05222	0.003159	0.0637376
RASA4B	2.96	0.29	1.55	2.02	2.14	1.59	3.11	10.05	4.27	4.9	1.75	2.54	3.03	7.19	2.32	3.16	3.5	17.07	6.56	6.84	1.07645	0.0441721	0.261495
RASL11A	0.72	0.5	0.57	0.6	0.44	0.68	0.82	0.92	0.19	0.23	0.44	0.11	0.29	0.36	0.19	0.33	0.7	0.39	0.48	0.3	-1.05819	0.000642574	0.0260791
RBBP8	0.94	1.39	0.75	1	1.19	1.2	1.15	1.21	3.13	3.1	1.04	1.56	3.48	2.18	1.17	1.6	3.75	4.69	3.29	1.89	1.08811	0.000463203	0.0216832
RBPMS2	0.08	1.73e-18	1.73e-18	0.11	1.73e-18	0.03	0.05	1.73e-18	0.15	0.06	1.73e-18	0.06	0.25	1.73e-18	0.03	0.62	0.22	0.16	0.03	0.14	1.65005	0.0455709	0.265664
RDH12	0.06	1.73e-18	0.06	0.03	0.03	0.09	1.73e-18	0.03	0.25	0.09	0.03	0.15	0.09	0.03	0.21	0.03	0.14	0.06	0.23	0.06	1.45878	0.00810131	0.108077
RFX8	0.13	0.22	0.28	0.22	0.47	0.16	0.13	0.36	0.62	0.26	0.71	0.47	0.83	0.38	0.37	0.25	0.39	0.7	0.62	0.39	1.02346	0.0010775	0.0348171
RGS1	9.41	6.3	3.59	7.12	11.32	5.06	2.66	9.86	168.67	18.07	4.41	12	48.18	6.98	10.87	6.62	20.96	19.18	21.65	12.51	1.40834	0.014963	0.149453
RGS13	0.11	1.73e-18	1.73e-18	0.07	0.07	0.04	0.04	1.73e-18	0.23	0.22	0.04	0.11	0.32	0.03	0.11	0.07	0.71	0.36	0.36	0.29	2.39977	0.000902071	0.0315513
RGS18	2.55	3.26	3.12	4.02	3.83	4	1.67	3.33	2.69	3.85	2.71	23.92	20.05	7.19	5.29	3.36	50.28	50.98	26.69	7.28	1.66124	0.00864112	0.111918
RGS6	0.04	0.04	0.04	0.07	0.14	0.07	0.07	0.04	0.08	0.04	0.04	0.56	0.68	0.07	0.18	0.1	0.22	1.52	0.29	0.04	1.34837	0.0343888	0.230002
RHOB	6.97	14.57	7.94	5.39	6.88	8.93	4.44	11.72	10.18	17.08	4.11	23.6	40.88	30.97	16.79	5.78	38.92	60.49	27.54	17.27	1.28667	0.00744304	0.103212
RHOBTB1	0.06	0.04	0.04	0.01	0.17	0.1	1.73e-18	0.01	0.08	0.09	0.04	0.53	0.39	0.05	0.19	0.12	0.36	1.08	0.4	0.2	2.21705	0.00176706	0.0456499
RHOXF2	0.04	0.08	0.08	0.12	1.73e-18	0.04	0.13	0.09	0.23	0.04	0.09	0.14	0.3	0.09	0.05	0.13	0.22	4.18	0.18	0.39	1.57402	0.0291867	0.213179
RIBC2	1.73e-18	1.73e-18	0.08	1.73e-18	1.73e-18	0.04	1.73e-18	0.08	0.08	0.12	1.73e-18	0.08	0.28	0.16	0.04	1.73e-18	0.16	0.08	0.08	0.28	1.96669	0.010751	0.126119
RIN2	0.24	0.79	0.54	0.33	0.3	0.35	0.23	0.55	0.62	1.14	0.39	1.27	1.16	2.47	0.24	0.28	3.08	3.86	1.87	0.61	1.36008	0.0116785	0.131949
RIPOR3	0.22	0.15	0.13	0.07	0.14	0.1	0.14	0.18	0.37	0.21	0.3	0.37	0.48	0.16	0.24	0.24	0.28	0.2	0.66	0.22	1.03844	0.000320887	0.0179594
RMI2	1.1	1.34	2.13	1.03	1.15	1.18	0.99	1.86	3.71	3.18	2.38	2.11	3.63	2.57	1.84	2.65	3.5	2.6	3.68	4.06	1.15713	2.1e-06	0.00108487
RNASE1	0.28	1.73e-18	0.27	1.73e-18	0.13	0.07	1.73e-18	0.07	1.01	0.92	1.73e-18	0.43	2.62	0.25	0.87	1.73e-18	1.02	1.51	4.84	1.2	3.20299	0.0115069	0.131226
RNASE2	0.74	0.91	1.57	1.2	0.53	0.77	0.16	0.93	2.31	3.29	0.16	1.14	10.36	7.36	2.77	0.84	11.35	14.78	13.47	3.95	2.20411	0.00637169	0.094305
RNASE3	1.73e-18	1.73e-18	0.09	1.73e-18	1.73e-18	0.09	1.73e-18	0.1	0.18	1.73e-18	1.73e-18	0.08	0.24	0.16	0.17	1.73e-18	0.08	0.58	0.34	0.24	1.99916	0.0334392	0.226562
RNF182	0.12	0.03	1.73e-18	0.03	0.07	0.05	0.03	1.73e-18	1.73e-18	1.73e-18	1.73e-18	1.73e-18	1.73e-18	0.07	0.02	1.73e-18	0.05	0.02	1.73e-18	1.73e-18	-1.1811	0.0407377	0.25143
RNF224	0.15	0.22	0.33	0.46	0.18	0.18	0.4	0.19	0.28	0.11	0.33	0.04	0.04	0.15	0.08	0.07	0.04	0.07	0.04	0.15	-1.33528	0.00226491	0.0523119
RNU1-1	1.63	6.89	1.79	0.76	1.83	3.4	1.88	1.05	0.76	0.53	1.16	0.76	1.2	1.14	0.64	0.65	0.67	1.14	1.3	0.57	-1.19556	0.00124594	0.0375023
RNU1-2	1.63	6.89	1.79	0.76	1.83	3.4	1.88	1.05	0.76	0.53	1.16	0.76	1.2	1.14	0.64	0.65	0.67	1.14	1.3	0.57	-1.19556	0.00124594	0.0375023
RNU1-3	1.63	6.89	1.79	0.76	1.83	3.4	1.88	1.05	0.76	0.53	1.16	0.76	1.2	1.14	0.64	0.65	0.67	1.14	1.3	0.57	-1.19556	0.00124594	0.0375023
RNU1-4	1.63	6.89	1.79	0.76	1.83	3.4	1.88	1.05	0.76	0.53	1.16	0.76	1.2	1.14	0.64	0.65	0.67	1.14	1.3	0.57	-1.19556	0.00124594	0.0375023
RNVU1-18	1.63	6.89	1.79	0.76	1.83	3.4	1.88	1.05	0.76	0.53	1.16	0.76	1.2	1.14	0.64	0.65	0.67	1.14	1.3	0.57	-1.19556	0.00124594	0.0375023
RNVU1-7	1.73e-18	1.73e-18	1.73e-18	1.73e-18	1.73e-18	1.73e-18	1.73e-18	1.73e-18	0.76	0.53	1.73e-18	1.73e-18	1.73e-18	1.73e-18	0.64	1.73e-18	0.67	1.73e-18	1.73e-18	0.57	2.49912	0.0304693	0.218167
RPH3A	0.21	0.29	0.53	0.37	0.15	0.59	0.16	0.07	0.03	0.11	0.04	0.1	0.37	0.11	0.06	0.02	0.14	0.5	0.16	0.16	-1.14162	0.0350608	0.232329
RRM2	2.58	3.51	3.03	3.11	4.07	3.78	2.41	3.21	20.63	20.3	3.95	7.03	22.82	6.95	5.99	6.75	17.57	13.97	18.44	8.09	1.77589	1.68e-05	0.00355098
RSAD2	3.44	5.07	5.24	3.47	8.34	4.19	2.93	4.23	21.59	52.87	15.65	29.94	15.39	42.4	21.01	48.7	81.03	59.51	84.18	12.58	2.91879	1.32e-07	0.000193027
RSPH9	0.18	1.73e-18	0.22	0.06	0.05	0.12	0.12	0.06	0.13	0.12	0.12	0.25	0.17	0.06	0.12	0.17	0.36	0.23	0.18	0.17	1.03421	0.0318036	0.221282
RTP5	1.38	0.24	0.24	0.77	0.3	0.77	0.12	0.41	2.34	4.67	0.72	0.55	1.53	0.28	0.42	0.94	1.65	1.59	0.88	2.6	1.46074	0.00976268	0.119256
RUFY4	0.34	0.42	0.4	0.1	0.23	0.22	1.73e-18	0.22	2.36	2.23	0.78	3.18	1.05	1.48	0.17	1.27	3.88	5.05	4.61	0.46	3.16003	0.000236256	0.0151269
S100A1	0.28	0.09	0.28	0.09	0.37	0.86	0.38	0.48	1.02	0.98	0.67	0.8	0.47	0.66	1.5	0.56	1.83	1.04	0.68	0.68	1.54118	0.00038798	0.0198883
SAMD4A	0.21	0.46	0.2	0.37	0.63	0.47	0.22	0.43	0.51	0.77	0.43	1.18	0.66	1.41	0.29	0.5	2.32	3.57	1.57	0.54	1.31125	0.00472421	0.0799787
SAMD9L	21.39	26.04	20.85	19.21	29.47	21.5	19	21.36	60.12	67.57	42.6	56.07	35.6	61.76	39.09	77.68	89.38	75.08	91.12	31.62	1.37262	9.5e-07	0.000692964
SAP30	4.51	4.54	3.04	3.46	3.05	5.04	3.04	2.64	8.27	35.98	3.07	7.45	20.55	4.6	5.85	4.39	7.45	7.74	6.5	16.75	1.21028	0.00359334	0.068575
SAPCD2	0.31	0.57	0.32	0.54	0.59	0.47	0.38	0.47	1.01	1.04	0.34	0.92	2.23	0.86	0.8	0.53	1.39	1.95	1.33	1	1.14996	0.000512571	0.0231422
SAT1	25.21	26.54	27.2	24.09	30.94	21.12	20.02	21.97	47.46	50.67	20.64	60.15	73.26	52.11	31.63	34.26	72.5	132.46	94.64	40.69	1.10954	0.00045239	0.0214117
SATB2	0.04	0.03	0.03	0.01	1.73e-18	0.14	0.03	0.05	0.14	0.23	0.03	0.03	0.13	0.05	0.03	0.01	0.14	0.13	0.12	0.08	1.06234	0.0441741	0.261495
SCARA5	0.04	0.21	0.28	0.05	0.1	0.13	0.03	0.05	1.73e-18	0.08	0.08	1.73e-18	1.73e-18	0.12	0.04	1.73e-18	0.11	0.14	0.03	1.73e-18	-1.43833	0.0403818	0.250318
SCARNA18	1.73e-18	1.73e-18	1.73e-18	1.73e-18	1.73e-18	1.73e-18	1.73e-18	1.73e-18	1.73e-18	0.57	1.73e-18	1.73e-18	1.73e-18	0.55	1.16	1.09	0.56	1.73e-18	0.56	1.73e-18	3.0819	0.0126399	0.137405
SCARNA22	0.61	1.73e-18	1.73e-18	1.73e-18	1.73e-18	1.73e-18	1.73e-18	1.73e-18	2.61	1.89	0.62	0.64	1.82	1.73e-18	0.64	1.73e-18	0.62	1.73e-18	1.73e-18	1.73e-18	3.18225	0.0295421	0.214796
SCD	1.35	1.07	1.11	0.72	0.83	1.15	1.07	1.11	2.22	2.58	1.71	1.18	3.41	2.56	1.11	1.93	2.42	3.19	3.39	3.59	1.13662	4.35e-05	0.00602643
SCGB1C1	1.73e-18	1.73e-18	1.73e-18	1.73e-18	1.73e-18	1.73e-18	1.73e-18	1.73e-18	1.73e-18	1.73e-18	1.73e-18	0.29	0.19	0.14	1.73e-18	1.73e-18	0.14	0.27	1.73e-18	1.73e-18	1.82083	0.0316661	0.221081
SDC1	1.73e-18	1.73e-18	0.02	0.02	0.02	1.73e-18	0.02	1.73e-18	0.04	1.73e-18	1.73e-18	0.05	0.08	0.03	0.43	0.02	0.53	0.02	0.42	0.17	2.04562	0.011595	0.131674
SDC3	0.21	0.36	0.16	0.24	0.3	0.29	0.26	0.2	0.61	0.51	0.23	0.98	0.79	0.77	0.18	0.26	1.89	5.81	4.24	0.42	1.60656	0.00867593	0.112145
SECTM1	3.63	11.68	6.06	3.84	6.33	4.78	5.74	6.3	7.15	12.05	4.17	14.82	17.14	21.77	3.88	5.54	22.65	48.57	17.34	9.11	1.05655	0.0178156	0.163889
SELP	1.39	0.93	0.73	0.65	1.17	1.16	0.78	1.3	2.49	1.97	1.08	3.99	2.45	0.92	1.1	1.2	2.88	5.14	2.95	2.33	1.07695	0.00188376	0.0473686
SEMA3A	0.03	0.1	0.11	0.03	0.03	0.05	0.08	0.04	0.01	1.73e-18	0.15	1.73e-18	0.01	0.02	0.08	0.03	0.02	0.02	0.03	1.73e-18	-1.14642	0.0240907	0.191072
SEMA3G	0.64	0.66	0.49	0.53	0.8	0.77	0.79	0.59	7.32	2.83	1.09	4.12	5.61	1.41	2.08	1.87	3.45	3.73	3.7	7.64	2.27243	8.22e-07	0.00064341
SEPTIN5	0.08	0.31	0.08	0.05	0.24	0.34	0.11	0.13	0.6	0.14	0.41	0.61	1.67	0.18	0.44	0.15	0.43	4.37	1.17	1.13	1.96922	0.0025219	0.0559593
SERPING1	0.51	1.81	0.65	0.47	1.38	0.28	0.18	0.74	2.92	8.27	1.89	9.55	4.93	9.98	0.63	2.98	14.98	31.32	15.31	1.26	3.10765	0.000122542	0.0102417
SERPINI2	0.07	0.03	0.03	1.73e-18	0.13	0.13	0.03	0.07	1.73e-18	0.03	0.07	1.73e-18	1.73e-18	1.73e-18	1.73e-18	1.73e-18	0.13	0.13	1.73e-18	1.73e-18	-1.40061	0.0463869	0.268215
SGMS2	0.17	0.26	0.49	0.31	0.1	0.26	0.18	0.25	0.35	1.1	0.17	0.56	2.03	0.5	0.33	0.11	0.9	0.99	0.38	1.09	1.17548	0.0167029	0.158746
SH2B2	0.46	1.33	1.01	0.62	1.15	0.92	0.92	0.96	1.48	1.43	1.03	1.39	2.32	3.02	0.86	1.28	4.92	5.73	3.52	2.08	1.19597	0.00200489	0.0486722
SH2D4A	0.11	0.04	0.23	0.05	0.11	0.04	0.15	0.17	0.19	0.52	0.24	0.14	0.1	0.13	0.26	0.15	0.36	0.3	0.34	0.7	1.27788	0.00284181	0.0596723
SH3BGRL2	0.1	0.24	0.43	0.21	0.32	0.65	0.16	0.27	0.56	0.35	0.52	1.75	2.84	0.41	1.26	0.63	1.09	3.71	1.41	1.24	1.92945	0.000270451	0.016433
SHBG	0.06	0.06	0.02	1.73e-18	1.73e-18	0.06	1.73e-18	1.73e-18	0.06	1.73e-18	1.73e-18	1.73e-18	1.73e-18	1.73e-18	1.73e-18	1.73e-18	1.73e-18	1.73e-18	1.73e-18	1.73e-18	-1.01693	0.0466202	0.268936
SHC2	0.04	0.13	0.17	1.73e-18	0.04	0.02	1.73e-18	0.02	0.14	0.27	0.02	0.41	0.07	1.73e-18	0.21	0.17	0.07	0.09	0.27	0.11	1.52904	0.0348056	0.231618
SHCBP1	0.81	0.9	0.91	0.61	0.74	0.71	0.56	0.54	3.08	2.45	0.85	1.09	3.76	1.03	1.05	1.35	2.79	2.6	2.97	1.55	1.34362	0.000101864	0.00930418
SHISA8	1.73e-18	1.73e-18	1.73e-18	1.73e-18	0.04	0.04	1.73e-18	0.04	0.17	0.12	0.12	0.3	0.24	0.11	0.04	1.73e-18	0.13	0.24	0.04	0.11	2.5821	0.000255153	0.0157986
SIGLEC1	0.44	1.52	0.63	0.34	1.78	0.5	0.19	1.1	6.63	17.83	2.23	14.15	10.08	19.71	4.06	3.61	34.01	48.83	25.2	6.2	4.07345	7.76e-07	0.000619118
SIGLEC12	0.16	0.28	0.2	0.13	0.48	0.08	1.73e-18	0.19	0.31	0.78	0.24	0.34	0.81	0.68	0.27	0.53	1.03	2.97	1.64	2.14	2.39682	0.00103006	0.0337945
SIK1	0.88	1.1	1.29	1.05	1.26	1.2	1.23	1.04	18.1	1.88	1.38	2.63	2.65	1.73	1.35	1.86	4.59	5.13	4.74	1.42	1.30741	0.0030658	0.0626487
SIPA1L2	0.54	0.59	0.41	0.7	0.5	0.79	0.63	0.64	1.81	1.53	0.92	1.19	1.19	1.09	0.5	0.92	1.54	1.9	1.33	2.18	1.0787	8.45e-05	0.0085115
SKA3	0.04	0.13	0.07	0.25	0.22	0.17	0.21	0.18	0.74	0.89	0.49	0.39	1.4	0.35	0.27	0.56	1.16	1.06	0.94	0.56	2.15041	5.3e-06	0.00193148
SLC10A5	1.73e-18	1.73e-18	1.73e-18	1.73e-18	1.73e-18	1.73e-18	1.73e-18	1.73e-18	1.73e-18	0.13	0.16	0.12	0.17	0.09	0.04	1.73e-18	1.73e-18	0.11	0.09	1.73e-18	2.35966	0.00126521	0.0378187
SLC16A11	0.4	0.45	1	0.89	0.51	0.62	0.52	0.78	0.13	0.22	0.19	0.29	0.15	0.55	0.39	0.51	0.12	0.18	0.41	0.37	-1.2194	0.000491639	0.0225994
SLC16A2	0.12	0.1	0.01	0.09	0.05	1.13	0.15	0.12	0.1	0.01	0.11	0.03	0.01	0.01	0.03	0.06	0.03	0.05	0.01	0.03	-1.53862	0.0120198	0.133845
SLC1A3	0.01	0.01	0.08	0.06	0.05	0.04	1.73e-18	1.73e-18	0.05	3.1	0.08	0.25	1.52	0.07	0.05	0.03	0.14	0.32	0.33	2.83	3.03672	0.00183466	0.0467114
SLC1A7	0.43	1.73e-18	0.04	0.08	1.73e-18	0.37	1.73e-18	1.73e-18	0.15	2.5	0.08	0.17	0.06	1.73e-18	0.11	0.4	0.21	0.1	0.1	0.4	1.95819	0.0475591	0.271652
SLC22A31	1.27	0.08	0.19	0.46	0.09	0.09	0.54	0.39	0.99	18.01	0.42	2.07	1.34	1.35	2.32	1.19	0.58	0.73	1.07	0.81	2.33629	0.00118955	0.0366454
SLC24A3	1.73e-18	0.03	1.73e-18	0.01	1.73e-18	0.01	1.73e-18	0.01	0.03	0.03	0.01	0.19	0.5	0.01	0.16	0.06	0.1	0.4	0.2	0.19	2.74337	0.000169675	0.0123196
SLC25A2	1.73e-18	1.73e-18	0.04	1.73e-18	1.73e-18	1.73e-18	1.73e-18	1.73e-18	0.08	0.08	0.08	0.08	1.73e-18	1.73e-18	0.04	0.12	1.73e-18	1.73e-18	1.73e-18	0.12	1.57663	0.0207875	0.177561
SLC25A27	0.04	0.11	0.14	0.12	0.04	0.09	1.73e-18	0.02	0.09	0.21	0.1	0.39	0.15	0.18	0.32	0.36	0.12	0.16	0.12	0.04	1.48002	0.00567538	0.0886178
SLC26A5	0.04	0.08	0.12	0.11	1.73e-18	0.02	0.12	0.04	0.17	0.12	0.12	0.08	0.06	0.04	0.18	0.15	0.19	0.03	0.12	0.31	1.04695	0.0376886	0.241712
SLC27A2	0.37	0.34	0.32	0.22	0.58	0.54	0.14	0.16	2.11	1.46	0.47	0.51	1.89	0.63	0.6	0.67	1.34	0.91	1.33	1.14	1.65898	6.68e-05	0.00756119
SLC29A1	1.52	1.67	1.36	1.16	1.41	1.22	0.68	1.2	2.52	2.72	1.22	2.5	3.97	3.05	0.88	1.91	4.69	6.85	3.57	2.37	1.08459	0.00186876	0.0470995
SLC31A2	1.69	4.15	1.42	1.95	3.09	3.75	0.88	2.12	1.32	4.21	1.81	7.77	5.69	4.12	2.77	4.12	6.74	14.74	7.07	3.74	1.04973	0.0141757	0.145959
SLC34A1	0.12	0.04	0.02	0.05	0.08	0.25	0.03	0.11	0.02	0.03	0.11	1.73e-18	0.06	0.05	0.03	0.02	0.03	0.02	1.73e-18	0.02	-1.17953	0.0180216	0.165029
SLC44A3	0.1	0.17	0.07	0.16	0.2	0.13	0.13	0.15	1.73e-18	0.03	0.13	0.05	0.08	0.12	1.73e-18	0.07	0.23	1.73e-18	0.05	0.17	-1.3736	0.0298004	0.215687
SLC4A10	0.44	1.76	0.21	1.34	1.08	2.22	0.93	2.2	0.16	0.21	0.97	0.09	0.16	0.36	0.28	0.45	0.84	0.24	0.33	0.88	-1.61104	0.00362831	0.0688293
SLC6A13	0.06	0.06	0.06	0.03	0.06	0.17	0.07	0.09	1.73e-18	0.06	1.73e-18	0.03	0.03	1.73e-18	0.03	0.11	1.73e-18	0.03	0.08	0.03	-1.33497	0.0126482	0.137405
SLC8A3	1.73e-18	1.73e-18	0.04	1.73e-18	1.73e-18	0.02	1.73e-18	1.73e-18	0.02	0.04	1.73e-18	0.14	0.1	0.06	0.05	0.02	0.1	0.2	0.28	0.1	2.37994	0.000277877	0.0167179
SLC9A2	0.02	0.01	0.03	0.02	0.01	0.02	0.01	0.01	0.02	1.73e-18	1.73e-18	1.73e-18	1.73e-18	1.73e-18	1.73e-18	1.73e-18	1.73e-18	0.01	0.01	1.73e-18	-1.04561	0.000177624	0.0127317
SLCO2B1	0.01	1.73e-18	1.73e-18	0.03	1.73e-18	0.05	0.01	0.03	0.21	0.29	1.73e-18	0.01	0.17	0.08	0.03	0.07	0.25	0.91	0.74	0.17	2.62096	0.00211063	0.05023
SLCO4A1	0.49	0.35	0.21	0.28	0.5	0.32	0.35	0.28	0.63	1.77	0.38	0.45	1.72	0.47	0.78	0.29	0.74	0.58	1.46	1.44	1.14101	0.00249826	0.0556645
SLITRK5	0.1	0.31	0.05	0.13	0.12	0.52	0.01	0.11	0.01	1.73e-18	0.1	1.73e-18	0.07	0.04	0.01	0.01	0.12	0.05	0.01	0.05	-1.80382	0.00702675	0.0994516
SMIM10L2A	0.05	0.09	0.08	0.09	0.12	0.07	0.14	0.15	0.02	0.03	0.1	0.02	0.03	0.08	0.02	0.04	0.01	0.03	0.03	0.06	-1.24963	0.000285653	0.0168195
SMIM24	1.73e-18	0.06	1.73e-18	0.06	0.18	1.73e-18	0.19	0.13	0.2	0.19	0.19	0.07	0.12	0.06	0.13	0.06	0.06	0.06	0.32	0.06	1.3031	0.0450175	0.264085
SMIM43	1.73e-18	0.02	0.09	0.18	0.14	0.02	0.1	0.1	0.26	0.32	0.12	0.15	1.37	0.28	0.17	0.09	0.63	0.94	1.38	0.51	2.49992	0.00058726	0.0248104
SMOX	0.07	0.31	0.14	0.12	0.31	0.34	0.34	0.65	0.54	0.89	0.44	3.12	4.01	0.56	1.72	0.67	2.22	8.99	2.7	1.88	2.6629	9.19e-05	0.0088214
SMPDL3B	1.73e-18	0.03	0.09	0.03	0.11	1.73e-18	1.73e-18	0.12	0.16	0.04	0.03	0.11	0.12	0.03	0.11	0.07	0.22	0.09	0.27	0.06	1.48575	0.015014	0.14975
SMTNL1	0.9	2.01	1.36	0.91	0.88	1.18	1.52	1.1	4.29	2.95	2.75	3.59	2.48	2.21	2.47	2.18	3.54	3.07	4.22	1.44	1.23911	4.99e-06	0.00183369
SNHG11	1.73e-18	1.73e-18	1.73e-18	1.73e-18	1.73e-18	1.73e-18	1.73e-18	1.73e-18	1.54	1.53	1.73e-18	1.73e-18	1.73e-18	0.53	0.6	1.73e-18	0.43	0.26	1.73e-18	0.02	3.16898	0.0087975	0.112912
SNORA24	0.57	2.24	2.81	2.75	0.56	2.29	3.43	5.23	4.9	10.02	6.35	2.39	5.68	1.7	10.19	2.24	4.04	3.96	4.66	4.06	1.14598	0.0143202	0.146517
SNORA36A	1.73e-18	0.82	2.22	0.74	4.4	3.4	1.73e-18	1.15	5.45	3.94	4.57	2.37	3.94	4.49	2.97	2.77	4.57	2.24	2.3	4.02	2.8915	0.00883048	0.113089
SNORA3B	1.73e-18	1.12	2.25	0.55	0.56	4.01	1.14	0.58	4.9	8.26	4.04	6.57	5.11	2.27	4.8	2.24	2.89	6.79	4.08	1.16	2.6548	0.00278518	0.0588632
SNORA47	1.73e-18	0.52	1.73e-18	1.54	0.52	1.73e-18	0.53	1.08	1.73e-18	1.73e-18	1.73e-18	1.73e-18	1.73e-18	1.73e-18	1.73e-18	1.73e-18	1.73e-18	1.73e-18	1.73e-18	1.73e-18	-3.90688	0.00036986	0.019372
SNORD6	1.54	3.04	4.58	1.73e-18	1.73e-18	1.73e-18	1.73e-18	1.73e-18	3.32	3.2	6.26	1.73e-18	3.08	1.73e-18	4.88	1.52	1.57	3.07	3.16	1.58	3.75798	0.03126	0.219862
SOAT2	0.34	0.55	0.84	0.98	0.96	1.1	0.77	0.65	0.06	0.14	0.7	0.14	0.4	0.34	0.45	0.42	0.54	0.05	0.38	0.05	-1.67542	0.00239862	0.0543696
SOBP	1.73e-18	0.01	1.73e-18	1.73e-18	0.03	0.01	0.01	0.02	0.07	0.11	0.04	0.02	0.01	0.09	0.03	0.04	0.11	0.1	0.05	0.1	1.86225	6.52e-05	0.00746941
SOCS1	4.53	4.19	5.75	2	4.65	2.58	3.22	3.93	33.82	38.5	5.06	11.45	30.38	7.58	35.28	5.82	10.37	7.92	12.19	40.86	2.04108	0.000112964	0.00976939
SOCS2	6.31	6.28	7.9	4.04	6.34	6.67	6.94	6.56	5.95	18.31	6.3	10.11	15.27	12.14	38.8	13.78	11.49	7.49	17.55	16	1.00685	0.00160655	0.0430823
SORCS3	0.43	0.38	0.42	0.33	0.18	0.3	0.37	0.33	0.06	0.26	0.3	0.33	0.31	0.31	0.24	0.22	0.01	0.06	0.06	0.04	-1.29051	0.0165243	0.158223
SORT1	0.58	1.55	1.65	0.76	0.65	0.58	0.49	0.85	0.91	1.63	0.63	1.82	3.92	2.49	0.65	0.52	3.08	7.43	2.71	1.89	1.08422	0.0244703	0.192677
SOWAHD	1.79	1.86	1.53	1.73	0.81	1.56	1.83	2.85	0.33	0.39	1.01	0.33	0.45	1.96	0.44	0.95	1.75	2.02	0.6	0.49	-1.21125	0.00398055	0.0722169
SOX18	0.1	0.03	0.03	0.03	1.73e-18	0.03	0.03	0.03	0.03	0.03	0.07	0.03	1.73e-18	1.73e-18	0.03	1.73e-18	1.73e-18	1.73e-18	1.73e-18	1.73e-18	-1.01576	0.0475441	0.271652
SOX5	1.73e-18	0.02	1.73e-18	1.73e-18	1.73e-18	1.73e-18	1.73e-18	1.73e-18	1.73e-18	0.01	1.73e-18	1.73e-18	0.01	0.07	1.73e-18	0.02	0.14	0.08	0.03	0.05	1.32244	0.0181753	0.165482
SP6	0.03	0.01	1.73e-18	0.01	1.73e-18	0.01	0.01	1.73e-18	0.05	0.15	0.01	0.05	0.09	1.73e-18	0.17	0.01	0.03	0.03	0.1	0.15	1.7601	0.00259979	0.05687
SPACA5B	1.73e-18	0.48	0.29	0.37	1.73e-18	1.73e-18	0.19	0.3	1.73e-18	1.73e-18	1.73e-18	1.73e-18	1.73e-18	1.73e-18	0.1	1.73e-18	1.73e-18	1.73e-18	0.1	1.73e-18	-2.55413	0.00782575	0.106244
SPAG6	0.18	0.12	0.17	0.22	0.12	0.1	0.1	0.09	0.24	0.67	0.1	0.38	0.47	0.29	0.31	0.21	1.01	0.44	0.81	0.37	1.44355	0.000317751	0.0178219
SPARC	0.17	0.64	0.28	0.43	1.2	1.84	0.37	0.6	1.99	2.36	1.61	12.56	27.1	1.66	8.22	2.83	5.68	41.96	7.91	7.13	3.40664	2.44e-05	0.00459841
SPATA13-AS1	1.73e-18	0.13	1.73e-18	1.73e-18	1.73e-18	1.73e-18	1.73e-18	1.73e-18	0.15	1.73e-18	0.28	1.73e-18	1.73e-18	0.27	0.29	1.73e-18	0.14	0.14	0.7	0.14	2.56097	0.00946261	0.117284
SPATS2L	2.37	1.76	1.86	1.73	3.25	2.8	1.9	1.92	13.03	11.21	3.73	11.02	7.92	8.44	6.95	9.23	15.74	14.35	19.5	6.15	2.17343	4.32e-08	0.000153036
SPDEF	1.73e-18	1.73e-18	1.73e-18	1.73e-18	1.73e-18	1.73e-18	1.73e-18	1.73e-18	0.22	0.18	1.73e-18	1.73e-18	0.03	1.73e-18	1.73e-18	0.06	0.03	1.73e-18	0.09	1.73e-18	1.57506	0.0205712	0.176426
SPDYC	0.06	1.73e-18	1.73e-18	1.73e-18	0.06	1.73e-18	1.73e-18	1.73e-18	0.07	1.73e-18	0.06	0.07	0.06	1.73e-18	0.07	0.13	0.32	0.06	0.26	0.07	2.13389	0.00345577	0.0671042
SPDYE4	0.18	0.06	0.06	0.12	1.73e-18	1.73e-18	1.73e-18	0.06	1.73e-18	0.06	1.73e-18	1.73e-18	1.73e-18	1.73e-18	1.73e-18	1.73e-18	1.73e-18	1.73e-18	1.73e-18	0.06	-1.57841	0.0193795	0.171241
SPOCD1	0.03	0.03	0.03	0.04	0.07	0.07	1.73e-18	0.01	0.03	0.15	0.06	0.19	0.31	0.03	0.15	0.1	0.16	1.46	0.14	0.14	1.97556	0.00201463	0.048812
SPON2	23.85	2.28	2.58	5.38	2.77	7.29	1.38	1.86	9.64	56.52	5.61	2.42	16.59	2.61	4.88	13.02	16.82	12.22	8.66	15.91	1.34576	0.0297061	0.215225
SPP1	0.04	1.73e-18	1.73e-18	1.73e-18	1.73e-18	1.73e-18	1.73e-18	1.73e-18	0.07	0.04	1.73e-18	0.04	0.55	1.73e-18	1.73e-18	1.73e-18	0.04	1.73e-18	0.46	0.27	1.88768	0.0314251	0.220429
SSTR3	4.52	2.79	5.67	2.18	4.12	2.3	2.69	4.16	4.36	4.95	6.46	8.11	5.95	11	10.78	6.83	7.81	6.94	9.21	5.49	1.06251	5.39e-05	0.00692979
STAB1	0.86	1.7	1.31	0.87	0.54	0.42	0.82	1.49	1.25	1.36	0.88	2.77	4.33	2.26	0.76	0.95	3.49	3.02	2.31	2.66	1.03823	0.00795222	0.107273
STAC3	0.74	1.62	1.16	1.07	1.15	1.02	0.68	1.17	1.48	2.3	1.3	2.51	3.26	2.89	1.17	1.26	4.37	6.55	3.61	1.37	1.13492	0.00136786	0.0394267
STARD13	0.04	0.08	1.73e-18	0.04	0.02	0.02	1.73e-18	0.04	0.12	0.38	0.07	0.09	0.21	0.04	1.73e-18	0.05	0.08	0.15	0.08	0.38	1.69507	0.00928164	0.116229
STBD1	1.44	0.78	1.06	0.93	1.01	1.9	1.43	1.43	0.46	0.48	0.81	0.25	0.28	1.05	0.37	0.42	1.01	0.53	0.2	0.97	-1.26104	0.000501449	0.0228721
STEAP1B	1.73e-18	1.73e-18	1.73e-18	1.73e-18	1.73e-18	0.04	1.73e-18	1.73e-18	0.05	0.04	1.73e-18	0.04	1.73e-18	0.09	1.73e-18	1.73e-18	0.09	0.13	0.13	0.04	1.69387	0.00928544	0.116229
STIMATE-MUSTN1	1.73e-18	1.73e-18	1.73e-18	1.73e-18	0.16	1.73e-18	1.73e-18	1.73e-18	0.1	0.14	1.73e-18	0.86	0.06	1.96	3.26	1.73e-18	1.73e-18	1.73e-18	1.4	1.73e-18	2.80001	0.0341953	0.22927
STRA6	1.73e-18	0.03	1.73e-18	1.73e-18	1.73e-18	1.73e-18	1.73e-18	1.73e-18	1.73e-18	1.73e-18	1.73e-18	0.06	0.03	0.02	1.73e-18	0.06	0.02	0.03	0.04	1.73e-18	1.00888	0.0378819	0.242108
SVOPL	0.04	0.04	0.08	0.11	0.19	0.04	0.12	0.12	0.04	0.04	0.12	0.04	1.73e-18	0.08	1.73e-18	0.15	1.73e-18	0.08	1.73e-18	1.73e-18	-1.42993	0.0286118	0.210647
SYCE3	1.73e-18	1.73e-18	1.73e-18	1.73e-18	1.73e-18	1.73e-18	1.73e-18	1.73e-18	1.73e-18	1.73e-18	1.73e-18	0.14	1.73e-18	0.13	1.73e-18	0.13	0.14	0.13	1.73e-18	1.73e-18	1.60299	0.0305449	0.218311
SYN2	1.73e-18	1.73e-18	1.73e-18	1.73e-18	1.73e-18	1.73e-18	1.73e-18	1.73e-18	0.02	0.1	1.73e-18	0.04	0.02	0.03	0.02	0.07	1.73e-18	0.01	0.03	1.73e-18	1.54469	0.000948829	0.0322815
TAL1	0.02	0.04	1.73e-18	0.02	0.08	0.05	0.05	0.08	0.15	0.1	0.02	0.59	0.53	0.1	0.24	0.11	0.38	0.83	0.5	0.29	2.42908	0.00035363	0.0188536
TARM1	1.73e-18	1.73e-18	1.73e-18	1.73e-18	1.73e-18	1.73e-18	1.73e-18	1.73e-18	1.73e-18	1.73e-18	1.73e-18	1.73e-18	0.76	0.06	1.73e-18	1.73e-18	0.14	0.06	0.06	1.73e-18	1.54965	0.048036	0.273558
TBC1D3P1-DHX40P1	1.73e-18	1.73e-18	0.06	0.25	0.04	0.14	0.06	1.73e-18	0.07	1.73e-18	1.73e-18	1.73e-18	1.73e-18	1.73e-18	1.73e-18	1.73e-18	1.73e-18	1.73e-18	1.73e-18	1.73e-18	-1.818	0.00656173	0.0960192
TBX10	1.73e-18	1.73e-18	0.04	0.14	0.03	0.04	0.04	0.07	1.73e-18	1.73e-18	1.73e-18	1.73e-18	1.73e-18	1.73e-18	1.73e-18	1.73e-18	1.73e-18	0.04	1.73e-18	1.73e-18	-1.79059	0.000685635	0.0269419
TCERG1L	1.73e-18	1.73e-18	0.02	1.73e-18	0.04	1.73e-18	1.73e-18	0.02	0.07	0.11	0.06	0.02	0.02	0.02	1.73e-18	0.1	0.11	0.02	0.09	0.02	1.62047	0.00308578	0.0628409
TCF7L2	0.94	0.99	1.08	0.82	0.89	0.76	0.77	1.5	1.21	2.12	0.99	3.15	2.43	2.65	0.99	1.41	2.6	5.6	2.8	1.59	1.08748	0.000873887	0.030884
TCHH	1.73e-18	1.73e-18	0.01	1.73e-18	1.73e-18	0.02	1.73e-18	1.73e-18	0.03	0.01	0.02	0.01	0.02	0.01	0.02	0.02	0.02	0.02	0.02	0.02	1.15019	2.09e-05	0.00415021
TCN2	0.49	0.89	0.83	0.61	0.7	0.58	0.45	1.04	1.18	4.77	0.75	4.89	3.83	4.46	1.97	0.51	6.34	9.3	6.56	3.36	2.12501	0.000233916	0.0151028
TCTE1	0.07	0.06	0.03	0.13	0.06	0.16	0.23	1.73e-18	0.39	0.14	0.1	0.34	0.1	0.2	0.17	0.03	0.07	0.1	0.34	0.27	1.1328	0.0443732	0.261986
TDH	1.73e-18	1.73e-18	1.73e-18	1.73e-18	1.73e-18	1.73e-18	1.73e-18	1.73e-18	1.73e-18	0.11	0.12	1.73e-18	1.73e-18	0.08	0.08	1.73e-18	0.08	1.73e-18	0.04	1.73e-18	1.59309	0.0138159	0.143804
TDRP	0.05	0.09	0.02	0.02	1.73e-18	0.04	0.11	1.73e-18	0.22	0.05	0.02	0.22	0.29	0.07	0.12	0.09	0.31	0.37	0.36	0.11	2.05942	0.00138811	0.0397717
TEDC2	0.1	0.23	0.07	0.16	0.26	0.27	0.17	0.27	0.76	0.73	0.41	0.28	1.14	0.37	0.25	0.36	0.78	0.77	0.99	0.55	1.60526	5.61e-05	0.00695307
TEX38	1.73e-18	0.06	1.73e-18	1.73e-18	1.73e-18	0.13	0.13	1.73e-18	0.28	0.2	1.73e-18	1.73e-18	0.06	0.32	0.07	0.13	0.06	0.06	0.33	0.07	1.83154	0.0296994	0.215214
TEX48	1.73e-18	1.73e-18	1.73e-18	1.73e-18	1.73e-18	1.73e-18	0.08	1.73e-18	1.73e-18	0.24	1.73e-18	0.08	0.23	0.08	1.73e-18	0.08	0.24	0.08	1.73e-18	1.73e-18	1.81646	0.0290898	0.212772
TFCP2L1	0.01	0.01	0.02	0.01	1.73e-18	0.05	0.02	0.01	0.03	0.12	0.04	0.03	0.09	0.05	0.03	0.01	0.07	0.09	0.04	0.14	1.40397	0.000937385	0.0320988
TFPI	1.73e-18	0.05	1.73e-18	1.73e-18	1.73e-18	0.19	0.05	1.73e-18	0.05	0.25	1.73e-18	0.05	0.1	0.05	0.05	1.73e-18	0.34	0.29	0.2	0.1	1.84582	0.0250427	0.195218
TGM2	0.12	0.23	0.06	0.05	0.07	0.11	0.01	0.06	0.25	0.22	0.04	0.77	0.42	0.47	0.12	0.23	1.74	1.87	0.93	0.21	2.25356	0.00142333	0.0403928
THBS1	0.18	0.36	0.21	0.44	0.21	0.4	0.31	0.41	3.26	11.97	0.32	2.18	10.25	0.32	1.23	0.38	1.21	5.66	1.98	1.97	2.55021	0.000692652	0.0271225
THRB	1.73e-18	0.01	1.73e-18	1.73e-18	1.73e-18	0.02	1.73e-18	0.01	0.01	0.02	1.73e-18	0.06	0.03	0.01	0.01	1.73e-18	0.02	0.12	0.02	0.04	1.1006	0.015509	0.152864
TICRR	0.14	0.08	0.14	0.14	0.19	0.21	0.09	0.18	0.35	0.72	0.08	0.24	0.81	0.18	0.16	0.34	0.7	0.6	0.72	0.35	1.29777	0.00261233	0.0570343
TIGIT	15.56	24.62	20.51	20.69	32.35	27.7	23.5	16.06	59.21	33.25	26.86	68.38	70.64	28.31	22.07	34.84	53.35	69.9	61.04	63.52	1.05022	0.000326338	0.0180936
TIMP4	1.73e-18	1.73e-18	1.73e-18	1.73e-18	1.73e-18	1.73e-18	1.73e-18	1.73e-18	1.73e-18	0.03	1.73e-18	0.03	0.03	1.73e-18	0.03	1.73e-18	0.03	0.03	1.73e-18	1.73e-18	1	0.0126722	0.137405
TK1	1.5	2.59	1.89	2.25	2.94	2.1	1.17	1.54	11.38	11.45	2.6	3.41	15.75	3.21	3.06	3.94	9.62	9.86	14.56	6.39	1.76572	9.18e-05	0.0088214
TLR5	1.64	1.95	1.63	1.69	2.35	1.88	1.08	2.49	1.38	3.66	1.52	4.84	4.71	4.61	2.3	3.94	6.97	10.99	4.31	3.69	1.08134	0.00253963	0.0560726
TMED7-TICAM2	1.12	1.27	0.91	0.89	1	0.87	1.14	0.99	0.31	0.16	0.18	0.11	1.01	1.32	0.48	0.45	1.41	0.64	0.44	0.9	-1.10048	0.0151148	0.150295
TMEM119	0.63	0.61	0.45	0.58	0.68	0.29	0.68	0.52	4.55	1.77	0.81	1.98	1.2	0.77	1.63	0.69	0.75	0.73	1.27	0.67	1.1017	0.00220814	0.0517641
TMEM151A	1.73e-18	1.73e-18	1.73e-18	1.73e-18	1.73e-18	1.73e-18	1.73e-18	1.73e-18	0.02	1.73e-18	1.73e-18	0.09	1.73e-18	0.04	0.09	0.02	0.04	0.04	1.73e-18	1.73e-18	1.3983	0.00729455	0.10161
TMEM158	1.73e-18	0.09	1.73e-18	1.73e-18	0.03	0.03	1.73e-18	0.03	0.09	0.03	0.18	0.37	0.56	0.15	0.19	0.12	0.36	1.08	0.39	0.15	3.33248	1.2e-05	0.00307146
TMEM178B	0.03	0.1	0.13	0.02	0.14	0.03	0.02	0.06	1.66	0.39	0.09	0.32	0.34	0.36	0.26	0.3	0.42	0.51	0.35	0.49	2.61115	4.86e-06	0.00180176
TMEM253	0.07	1.73e-18	1.73e-18	0.04	0.07	1.73e-18	0.04	0.11	0.04	0.11	0.04	0.11	0.04	0.29	0.04	0.14	0.11	0.04	0.07	0.15	1.40292	0.0141909	0.146054
TMEM40	0.1	0.2	0.06	0.19	0.09	0.17	0.33	0.17	0.6	0.48	0.27	1.89	2.72	0.59	1.26	0.4	1.56	3.98	2.85	0.7	2.74313	1.48e-05	0.00339274
TMEM45A	1.73e-18	1.73e-18	0.03	0.03	1.73e-18	1.73e-18	1.73e-18	1.73e-18	1.73e-18	0.18	1.73e-18	0.15	0.18	0.04	0.11	0.03	0.11	0.25	0.14	1.73e-18	2.21625	0.00396361	0.0720021
TMEM88	0.19	0.06	0.38	0.43	0.31	0.58	0.45	0.58	0.48	0.39	0.45	1.73	1.08	0.51	1.41	0.25	0.71	0.69	0.84	0.45	1.01747	0.0192579	0.170665
TMPRSS11E	1.73e-18	0.03	0.1	0.1	0.1	1.73e-18	0.13	0.05	1.73e-18	1.73e-18	0.08	1.73e-18	0.03	1.73e-18	1.73e-18	1.73e-18	0.03	1.73e-18	1.73e-18	1.73e-18	-1.74883	0.00708494	0.0997743
TMPRSS3	0.43	0.83	0.8	0.32	0.67	1.72	0.55	0.5	1.99	1.05	1.31	1.57	1.83	0.85	0.33	1.99	2.1	1.44	3.27	1.3	1.11136	0.00492853	0.0817363
TNFRSF13B	0.12	0.52	0.12	0.12	0.24	0.32	0.24	1.73e-18	0.26	0.38	0.29	0.68	0.72	0.52	0.81	0.08	2.7	0.32	1.11	0.33	1.73169	0.0141029	0.145569
TNFRSF17	0.23	0.22	0.22	0.27	0.17	1.73e-18	0.06	0.29	0.55	0.53	0.23	0.3	1.07	0.39	0.24	0.22	5.27	0.56	0.81	0.17	1.85541	0.0103042	0.123411
TNFRSF19	0.04	0.11	0.01	0.05	0.14	0.17	0.11	0.11	0.77	0.25	0.1	0.2	0.2	0.1	0.22	0.2	0.32	0.17	0.37	0.57	1.56813	0.00126539	0.0378187
TNFSF11	0.27	0.1	0.2	0.22	0.41	0.1	0.15	0.18	0.05	0.03	0.1	0.29	0.25	0.1	0.08	0.1	0.03	0.05	0.05	0.2	-1.01006	0.0176157	0.163108
TNFSF8	15.68	20.71	24.51	21.42	21.59	19.18	20.59	19.49	36.6	62.91	22.33	61.06	65.19	30.77	62.83	29.56	31.1	27.87	36.27	78.55	1.04668	0.000141779	0.0110638
TNFSF9	0.27	0.17	0.14	0.22	0.33	0.24	0.37	0.25	1.53	0.34	0.17	0.66	0.34	0.26	0.28	0.81	1.27	0.66	0.81	0.68	1.13607	0.00456303	0.0782268
TNNT1	1.73e-18	0.62	0.23	1.18	1.73e-18	1.73e-18	1.73e-18	0.12	0.31	0.63	0.17	0.47	0.22	2.71	0.06	0.11	1.22	1.29	3.11	0.06	2.75663	0.0169942	0.160206
TNNT2	1.73e-18	1.73e-18	1.73e-18	1.73e-18	1.73e-18	1.73e-18	1.73e-18	1.73e-18	0.15	1.73e-18	1.73e-18	0.11	1.73e-18	1.73e-18	1.73e-18	0.05	0.05	1.73e-18	0.05	1.73e-18	1.27832	0.0357101	0.234136
TNS1	0.04	0.12	0.04	0.05	0.07	0.06	0.02	0.05	0.18	0.29	0.06	0.55	0.31	0.37	0.04	0.15	1.2	1.86	0.78	0.28	2.38392	0.00042388	0.0207475
TOP2A	1.51	1.89	1.62	2.19	2.72	2.19	1.19	1.42	10.69	8.64	2.14	3.29	12.56	3.25	2.69	4.17	9.01	7.5	9.14	3.73	1.60702	8.81e-05	0.00868063
TP53I3	0.35	0.69	0.69	0.91	0.57	0.68	0.57	0.96	1.95	0.98	0.71	1.41	2.38	1.69	1.17	0.52	2.08	2.03	1.49	1.49	1.06311	0.000657611	0.0263356
TP63	0.12	0.1	0.13	0.12	0.08	0.26	0.13	0.1	1.3	0.28	0.2	0.17	0.39	0.15	0.05	0.16	0.66	0.38	0.5	0.12	1.03195	0.0281204	0.208743
TPBG	0.25	1.33	0.17	0.35	0.39	1.01	0.82	0.33	0.1	0.12	0.29	0.02	0.02	0.37	0.28	0.21	0.26	0.02	0.23	0.37	-1.73917	0.00719693	0.100714
TPTE	1.73e-18	0.05	0.12	0.08	0.03	0.22	0.02	0.08	0.07	0.02	1.73e-18	0.04	0.05	0.06	0.01	1.73e-18	1.73e-18	1.73e-18	0.05	1.73e-18	-1.26804	0.0445234	0.262551
TPX2	0.92	1.33	1.07	1.15	1.68	1.03	0.69	0.77	6.47	6.08	1.46	2.26	7.62	2.28	2.22	2.28	4.78	4.7	5.5	2.57	1.74755	1.16e-05	0.00304358
TRAF3IP2-AS1	4.38	5.04	4.87	4.21	4.16	2.12	4.71	4.45	5.08	0.9	0.46	0.31	0.13	1.87	0.14	1.36	0.24	3.43	1.04	4.43	-2.2749	0.00227272	0.0524636
TREML1	0.04	0.42	0.55	0.17	0.54	1.58	0.47	0.57	1.38	1.33	0.89	4.21	9.97	0.47	3.43	1.13	2.17	13.66	3.54	3.18	2.64876	0.000509646	0.023076
TREML4	1.73e-18	0.03	1.73e-18	1.73e-18	1.73e-18	0.05	1.73e-18	1.73e-18	0.03	0.05	1.73e-18	0.14	0.11	0.03	1.73e-18	0.03	0.08	0.13	0.08	0.03	1.77888	0.00399522	0.072363
TRIB1	1.03	2.67	1.56	1.65	2.93	1.88	1.76	1.75	6.86	4.16	2.28	4.56	6.41	4.3	2.23	3.48	9.47	8.26	8.61	3.35	1.38936	9.11e-05	0.0088214
TRIM2	1.03	0.92	0.79	1.12	1.17	1.59	1.46	1.28	0.32	0.14	0.86	0.5	0.38	0.69	0.53	0.37	0.58	0.33	0.49	0.16	-1.50085	3.53e-05	0.00553463
TRIM22	84.74	105.74	101.66	80.51	104.95	101.95	94.24	94.77	204.98	247.41	141.21	203.3	146.09	192.96	183.07	206.02	274.89	243.3	277.32	181.79	1.09317	3.51e-08	0.000148267
TRIM25	12.97	15.3	15.12	12.48	17.87	15.39	12.25	14.17	25.77	40.94	23.05	32.56	21.05	27.44	22.42	33.48	36.37	35.96	46.72	21.11	1.04253	1.32e-06	0.000791601
TRIM58	0.59	0.99	1.02	0.92	1.07	0.92	1.16	1.07	1.93	1.6	1.09	3.47	4.25	1.61	2.57	1.4	2.49	7.19	3.06	2.3	1.3257	0.000121411	0.0101673
TRIM71	1.73e-18	0.02	1.73e-18	1.73e-18	0.02	1.73e-18	1.73e-18	0.04	0.04	0.04	0.05	0.02	0.14	0.14	0.02	0.02	0.07	0.05	0.07	0.11	1.97747	8.79e-05	0.00868063
TROAP	0.17	0.79	0.39	0.8	0.74	0.65	0.53	0.31	2.94	2.03	0.76	1.08	3.03	0.5	0.71	1.04	2.45	2.7	1.69	1.73	1.56841	0.000465786	0.0217658
TRPM5	0.17	0.1	0.25	0.2	0.18	0.25	0.26	0.27	0.04	0.06	0.27	0.1	0.1	0.18	0.25	0.19	0.03	1.73e-18	0.06	0.17	-1.1455	0.0320511	0.221918
TSHR	0.25	0.41	0.34	0.25	1.19	0.09	0.37	0.17	1.51	1.21	0.2	0.35	1.15	0.29	0.8	0.15	1.06	0.58	1.09	0.77	1.01523	0.0452964	0.264766
TTC21A	0.59	0.99	1.39	0.84	1.21	1.24	0.61	1	1.72	1.94	1.81	3.31	1.17	2.68	1.76	2.64	3.96	3.42	2.65	0.87	1.17238	0.000233448	0.0150956
TTC7B	0.14	0.17	0.19	0.06	0.19	0.21	0.24	0.26	0.34	0.31	0.23	0.7	1.3	0.35	0.37	0.2	0.52	2.02	1.2	0.5	1.55107	0.000896649	0.0314808
TTK	0.33	0.3	0.4	0.33	0.64	0.35	0.15	0.26	1.7	1.49	0.5	0.67	2.1	0.62	0.4	0.5	1.4	1.05	1	0.69	1.42826	0.000209749	0.014238
TUBA8	0.87	0.67	0.8	0.98	1.03	1.19	0.81	0.81	1.81	1.4	0.94	3.29	4.12	1.1	1.99	1.14	2.16	5.92	2.34	2.09	1.19697	0.000499881	0.0228293
TUBB1	1.09	2.06	1.81	2.57	3.69	4.01	1.87	2	4.25	4.34	3.2	21.4	29.08	2.77	7.92	5.78	14.37	58.88	15.81	8.13	2.08842	0.000538159	0.0237318
TUBB3	0.27	0.09	0.06	0.1	0.14	0.08	0.1	0.12	0.81	0.25	0.27	0.22	0.28	0.2	0.09	0.55	0.61	0.72	1	0.31	1.63513	0.000370125	0.019372
TWIST1	1.73e-18	1.73e-18	1.73e-18	1.73e-18	0.06	1.73e-18	0.07	0.14	0.71	0.1	0.07	1.36	0.66	0.13	0.17	0.03	0.47	0.59	0.81	0.27	3.65468	6.58e-05	0.00748386
TYMP	13.61	20.43	10.43	5.06	13.42	14.56	7.4	12.2	50.4	47.16	14.89	39.07	34.01	59.86	18.25	20.49	90.9	95.54	77.99	13.67	1.76225	0.000227412	0.0149457
TYMS	4.97	3.43	4.29	4.24	5.93	4.72	4.13	3.74	19.9	22.56	4.65	7.86	26.63	7.09	7.41	9.34	17.83	17.42	17.44	9.12	1.47464	6.47e-05	0.00746941
UBE2C	0.91	2.42	1.12	1.5	1.42	1.38	0.8	1.56	8.59	5.63	2.06	2.39	8.82	2.88	3.11	3.3	5.53	5.72	6.17	2.99	1.68762	1.02e-05	0.00288464
UCHL1	1.73e-18	1.73e-18	1.73e-18	1.73e-18	1.73e-18	1.73e-18	1.73e-18	1.73e-18	1.73e-18	1.73e-18	1.73e-18	1.73e-18	1.73e-18	0.1	0.05	1.73e-18	0.4	0.19	0.2	0.2	2.04238	0.0157917	0.154376
UCKL1-AS1	1.52	1.73e-18	1.96	1.73e-18	1.73e-18	5.82	0.64	1.2	1.58	4.73	0.61	5.29	4.84	1.07	3.02	4.71	5.19	4.61	0.14	0.08	2.78726	0.045254	0.264701
UGGT2	0.06	0.09	0.09	0.03	0.05	0.02	0.03	0.16	0.08	0.14	0.07	0.1	0.19	0.18	0.08	0.04	0.31	0.32	0.18	0.13	1.09456	0.0078646	0.106532
UGT3A2	1.73e-18	0.09	0.02	0.16	1.73e-18	0.01	0.01	1.73e-18	0.34	0.07	0.02	0.06	0.17	0.14	1.73e-18	0.07	0.12	0.04	0.02	0.07	1.47618	0.0325677	0.223628
UHRF1	1.74	2.1	2.11	1.81	1.8	1.91	1.6	2.59	7.09	5.95	2.19	2.85	7.86	3.08	2.56	3.18	5.68	4.96	6.1	4.62	1.14974	6.5e-05	0.00746941
UNC5A	0.06	0.04	0.03	0.01	0.07	1.73e-18	0.01	1.73e-18	0.06	0.02	0.04	0.03	0.09	0.06	1.73e-18	0.06	0.12	0.16	0.07	0.09	1.13057	0.0355884	0.233919
UNC5B	0.06	1.73e-18	1.73e-18	0.01	0.03	0.02	0.04	0.02	0.03	0.18	0.11	0.1	0.15	0.02	0.01	0.03	0.03	0.1	0.09	0.14	1.46806	0.00580302	0.089813
USHBP1	1.73e-18	1.73e-18	0.02	0.07	0.02	0.23	1.73e-18	0.05	0.15	0.21	0.02	0.05	0.2	0.11	0.17	0.07	0.05	0.07	0.02	0.12	1.5531	0.0144517	0.147232
USP18	3.86	5.02	4.06	2.54	10.48	4.41	4.24	3.87	35.18	44.26	13.97	35.95	14.62	30.85	20.75	43.25	55.54	53.71	74.96	12.46	2.81371	8.98e-08	0.000189817
UTS2R	1.73e-18	1.73e-18	1.73e-18	1.73e-18	1.73e-18	1.73e-18	0.05	1.73e-18	0.1	1.73e-18	1.73e-18	1.73e-18	1.73e-18	0.05	0.1	1.73e-18	0.15	0.05	0.05	0.05	1.44844	0.0297659	0.215511
VAX2	1.73e-18	1.73e-18	0.05	0.05	0.05	0.05	0.05	0.2	1.73e-18	1.73e-18	1.73e-18	1.73e-18	1.73e-18	1.73e-18	0.15	1.73e-18	1.73e-18	1.73e-18	1.73e-18	1.73e-18	-1.83131	0.00463139	0.0789753
VCAM1	0.04	1.73e-18	1.73e-18	1.73e-18	0.02	0.02	1.73e-18	0.02	0.14	0.02	1.73e-18	1.73e-18	0.13	0.04	1.73e-18	0.07	0.04	2.14	0.15	0.04	1.69983	0.048998	0.276738
VEPH1	0.01	1.73e-18	1.73e-18	0.03	0.03	0.06	0.08	0.08	0.06	0.01	0.06	0.42	0.56	0.06	0.03	0.01	0.08	0.35	0.17	0.06	1.48146	0.0377705	0.241834
VIL1	0.04	0.02	0.02	1.73e-18	0.04	1.73e-18	0.08	0.08	0.3	0.14	0.16	0.17	0.32	0.06	0.08	0.02	0.04	0.73	0.12	0.16	2.06783	0.00144944	0.0406477
VMO1	1.73e-18	0.34	0.15	1.73e-18	0.47	0.09	1.73e-18	0.15	0.16	0.18	0.43	0.38	0.09	0.15	0.47	0.08	0.14	0.44	1.38	0.09	1.82853	0.029836	0.215834
VSTM2L	0.08	1.73e-18	0.03	1.73e-18	0.05	0.03	1.73e-18	1.73e-18	0.23	0.08	0.03	0.09	0.03	0.05	0.14	0.16	0.06	0.11	0.11	0.03	1.91676	0.000788062	0.0289801
VWF	0.02	0.05	0.04	0.03	0.07	0.06	0.03	0.07	0.05	0.03	0.03	0.16	0.45	0.07	0.06	0.06	0.18	0.44	0.25	0.11	1.15726	0.0195635	0.171647
WAKMAR2	1.73e-18	0.15	3.12	1.73e-18	1.73e-18	1.73e-18	1.73e-18	4.39	7.83	10.3	3.76	8.61	8.48	1.73e-18	5.01	5.37	1.73e-18	1.73e-18	0.23	10.9	4.0647	0.0389271	0.245891
WASF3	1.73e-18	0.02	0.01	0.03	1.73e-18	1.73e-18	1.73e-18	1.73e-18	1.73e-18	0.01	0.02	0.09	0.09	0.03	0.14	0.06	0.05	0.31	0.08	0.14	2.14395	0.000723211	0.0277413
WFDC1	1.73e-18	1.73e-18	1.73e-18	1.73e-18	1.73e-18	1.73e-18	1.73e-18	1.73e-18	1.73e-18	1.73e-18	1.73e-18	1.73e-18	0.24	0.04	0.08	1.73e-18	0.04	1.73e-18	0.08	1.73e-18	1.3023	0.0403302	0.250318
WFDC3	1.73e-18	1.73e-18	1.73e-18	1.73e-18	1.73e-18	1.73e-18	1.73e-18	1.73e-18	1.73e-18	0.06	1.73e-18	1.73e-18	0.22	0.11	1.73e-18	0.06	1.73e-18	0.11	0.17	1.73e-18	1.78984	0.0147484	0.148467
WNT6	0.03	0.03	0.06	0.06	0.03	0.03	1.73e-18	0.03	0.49	0.07	0.03	0.03	0.03	0.16	0.17	0.03	0.03	0.13	0.17	0.17	1.3022	0.0165261	0.158223
WNT7A	3.98	5.52	5.6	5	4.95	5.71	6.35	5.51	1.27	1.95	5.33	2.81	1.53	5.15	4.57	3.58	1.1	1.2	1.57	1.53	-1.23977	0.00061191	0.0253703
WSCD2	0.01	0.03	0.03	1.73e-18	0.02	0.02	0.01	0.01	0.18	0.04	0.05	1.73e-18	0.09	0.07	0.01	0.07	0.13	0.02	0.02	0.16	1.27388	0.017125	0.160937
XAF1	29.59	48.07	35.66	25.8	60.49	36.58	32.78	35.62	124.42	200.23	99.51	174.1	65.04	181.28	135.54	214.87	246.19	185.23	255.02	56.82	1.99213	5.83e-07	0.00052485
XIRP2	1.73e-18	1.73e-18	1.73e-18	1.73e-18	1.73e-18	1.73e-18	1.73e-18	1.73e-18	1.73e-18	1.73e-18	1.73e-18	0.06	0.09	1.73e-18	0.04	0.02	0.1	0.08	0.29	1.73e-18	1.7977	0.00827411	0.109382
XIST	0.01	0.75	0.01	1.67	0.42	0.01	0.48	1.17	0.01	0.01	0.64	0.01	0.01	0.01	0.01	0.01	0.01	0.01	0.01	0.34	-2.55785	0.0186752	0.167447
XK	0.04	0.02	0.04	0.03	0.05	0.06	0.02	0.08	0.16	0.14	0.09	0.48	0.71	0.09	0.34	0.08	0.16	1.63	0.49	0.2	2.3866	8.09e-05	0.00834714
YBX3	3.38	6.63	5.18	3.53	3.66	5.4	2.94	5.44	7.52	10.28	3.87	11.92	11.22	11.23	12.24	7.89	12.14	14.95	9.24	13.77	1.19743	2.7e-05	0.00472414
ZBED9	0.14	0.07	0.18	0.09	0.08	0.07	0.08	0.08	1.73e-18	0.02	0.03	0.02	0.03	0.06	0.13	0.09	0.08	0.02	0.06	0.06	-1.08364	0.0105919	0.125418
ZBTB32	0.79	1.05	1.14	0.84	1.13	0.88	0.88	0.57	2.57	2.13	0.97	1.3	2.24	1.43	1.69	1.49	3.42	1.93	3.79	1.81	1.10015	7.35e-05	0.00788557
ZC2HC1C	0.35	0.14	0.14	0.14	0.1	0.08	0.32	0.07	0.57	0.47	0.08	0.26	0.49	0.45	0.22	0.38	0.21	0.21	0.39	0.29	1.01211	0.00802301	0.107507
ZCCHC2	8.44	9.51	9.01	8.41	9.72	9.86	9.39	9.7	19.89	21.99	13.2	22.38	13.19	18.66	17.78	20.98	25.41	19.84	35.08	13.72	1.07097	8.62e-07	0.000662881
ZEB2	6.79	2.53	2.27	1.93	1.69	4.31	1.28	2.23	10.37	15.46	2.4	3.53	6.37	4.39	1.23	3.81	8.99	9.98	4.65	5.38	1.0518	0.0187615	0.167836
ZG16B	0.27	0.59	0.46	0.13	0.2	0.13	0.34	0.14	1.01	0.62	0.2	0.49	0.93	0.87	0.63	0.33	0.88	2.06	1.23	0.2	1.36125	0.00400376	0.0724487
ZMYND12	1.73e-18	0.03	0.03	0.13	0.09	1.73e-18	0.16	0.07	0.15	0.11	0.07	0.54	0.27	0.24	0.29	0.17	0.28	0.24	0.32	0.32	2.26332	0.000282109	0.0168195
ZNF334	0.03	0.05	0.04	0.03	0.1	0.06	0.07	0.01	0.45	0.21	1.73e-18	0.22	0.11	0.15	0.24	0.13	0.16	0.2	0.25	0.2	1.6129	0.00542551	0.0863549
ZNF385D	1.73e-18	1.73e-18	1.73e-18	1.73e-18	1.73e-18	1.73e-18	1.73e-18	1.73e-18	1.73e-18	0.03	1.73e-18	0.29	0.18	1.73e-18	1.73e-18	0.03	0.09	0.3	0.22	0.22	2.53984	0.00255782	0.056368
ZNF462	0.18	0.23	0.17	0.08	0.27	0.3	0.32	0.17	0.56	1.65	0.24	0.39	0.27	0.42	0.63	0.34	0.36	0.23	0.44	1.05	1.15232	0.00279629	0.0590389
ZNF608	1.73e-18	0.02	0.04	0.01	0.02	0.01	0.02	0.01	0.06	0.05	0.02	0.01	0.09	0.06	0.06	0.05	0.31	0.15	0.09	0.24	1.77912	0.000672878	0.0266209
ZNF727	0.31	0.34	0.47	0.38	0.35	0.23	0.93	0.48	0.4	0.04	0.24	0.04	0.08	0.3	0.57	0.33	0.04	0.25	0.15	0.34	-1.20994	0.0200823	0.174104
ZNF732	0.05	1.73e-18	0.08	0.15	0.05	0.08	0.18	0.08	1.73e-18	0.03	0.11	1.73e-18	1.73e-18	1.73e-18	1.73e-18	0.08	0.07	0.03	0.03	1.73e-18	-1.55305	0.0212082	0.179739
ZWINT	3.21	3.25	2.03	3.91	3.37	2.43	1.61	3.79	11.56	8.77	2.16	5.96	11.44	3.78	4.34	4.26	7.98	7.39	8.81	5.33	1.11451	0.000848117	0.0304731
n1834	0.1	0.48	0.8	1.73e-18	0.21	1.73e-18	1.73e-18	0.19	0.08	0.75	0.38	0.36	0.16	0.21	0.8	0.93	0.43	0.27	0.36	0.09	1.98827	0.0262602	0.200894
n1850	1.73e-18	1.73e-18	1.73e-18	1.73e-18	1.73e-18	1.73e-18	1.73e-18	1.73e-18	0.05	0.1	0.05	0.05	1.73e-18	1.73e-18	0.05	1.73e-18	1.73e-18	1.73e-18	1.73e-18	1.73e-18	1.14994	0.0328363	0.224311
n323845	0.08	0.08	0.08	0.49	0.33	0.09	0.17	1.73e-18	0.36	1.73e-18	1.73e-18	1.73e-18	0.08	1.73e-18	1.73e-18	1.73e-18	1.73e-18	0.08	0.27	0.09	-1.82674	0.0489392	0.276542
n323856	1.73e-18	1.46	0.29	0.57	1.72	0.3	0.89	0.6	2.21	1.55	0.71	1.23	2.32	2.04	1.86	1.16	2.39	0.58	0.61	1.83	1.77235	0.0201457	0.174332
n323860	0.09	1.73e-18	0.08	1.73e-18	1.73e-18	1.73e-18	0.09	0.09	0.26	0.08	0.25	0.26	0.25	0.08	1.73e-18	0.32	0.08	0.08	0.25	1.73e-18	1.80264	0.0328423	0.224311
n323900	1.73e-18	1.73e-18	1.73e-18	1.73e-18	1.73e-18	1.73e-18	1.73e-18	1.73e-18	1.73e-18	0.1	0.1	0.26	1.73e-18	1.73e-18	0.1	1.73e-18	1.73e-18	1.73e-18	0.19	1.73e-18	1.62126	0.0330229	0.225068
n324042	1.73e-18	0.07	1.73e-18	1.73e-18	0.04	0.08	0.07	0.08	1.73e-18	1.73e-18	0.07	1.73e-18	1.73e-18	1.73e-18	0.03	1.73e-18	1.73e-18	1.73e-18	1.73e-18	1.73e-18	-1.41606	0.0182444	0.165605
n324096	0.36	1.73e-18	1.73e-18	1.73e-18	1.73e-18	1.73e-18	1.73e-18	1.73e-18	0.26	1.73e-18	0.24	0.25	1.73e-18	0.24	1.73e-18	0.35	1.73e-18	0.12	0.12	0.12	2.26668	0.0229973	0.186905
n324248	1.73e-18	1.73e-18	1.73e-18	1.73e-18	1.73e-18	1.73e-18	1.73e-18	1.73e-18	0.09	1.73e-18	0.25	1.73e-18	1.73e-18	0.08	0.26	0.16	1.73e-18	1.73e-18	1.73e-18	1.73e-18	1.66955	0.0340298	0.22865
n324284	1.73e-18	0.04	1.73e-18	0.2	0.16	1.73e-18	0.13	0.04	1.73e-18	1.73e-18	1.73e-18	1.73e-18	1.73e-18	1.73e-18	1.73e-18	0.04	1.73e-18	0.04	1.73e-18	1.73e-18	-1.72939	0.0108725	0.126981
n324290	0.19	0.19	0.1	1.73e-18	0.1	1.73e-18	1.73e-18	0.1	0.63	0.3	0.2	0.46	0.2	0.39	0.1	0.19	0.3	0.1	0.4	0.3	2.3824	0.00103452	0.033836
n324305	0.89	0.23	0.67	0.84	1.73e-18	1.45	1.73e-18	1.73e-18	1.47	0.56	1.56	0.48	0.27	0.49	0.86	0.7	1.14	0.23	0.75	0.65	2.21443	0.0305116	0.218183
n324308	0.37	0.09	0.09	1.73e-18	0.09	1.73e-18	0.09	1.73e-18	0.3	0.09	0.46	0.38	0.18	0.27	0.1	0.36	0.37	0.36	0.28	0.19	2.38951	0.000967519	0.0326621
n324336	1.73e-18	0.4	0.74	0.44	1.73e-18	0.73	0.61	1.73e-18	0.51	0.4	0.62	0.77	0.55	0.62	0.65	0.15	0.33	0.31	0.61	0.8	1.97237	0.0354044	0.233253
n324344	0.13	0.52	0.03	0.01	0.39	0.8	0.27	0.6	2.04	1.79	1.33	2.12	0.96	1.71	1.86	2.21	1.61	1.83	4.58	0.27	2.95417	0.000158087	0.0118959
n324401	1.73e-18	0.07	0.15	0.06	0.08	1.73e-18	0.28	0.07	1.73e-18	0.04	1.73e-18	1.73e-18	0.07	0.1	1.73e-18	1.73e-18	1.73e-18	1.73e-18	1.73e-18	0.14	-1.54705	0.0485989	0.275428
n324434	0.39	0.11	1.73e-18	0.12	0.34	0.21	1.73e-18	0.2	0.26	0.21	0.05	0.12	0.24	0.56	0.39	0.46	0.84	0.46	0.12	0.39	1.4964	0.0453728	0.264946
n324487	0.22	0.32	0.5	0.21	0.36	0.51	0.31	0.36	1.69	0.42	0.79	1.01	0.55	0.21	1.23	1.57	0.9	1.3	0.84	0.47	1.2218	0.00143874	0.0406171
n324661	1.73e-18	0.46	0.08	1.73e-18	0.45	1.73e-18	1.73e-18	1.73e-18	1.73e-18	1.73e-18	1.73e-18	1.73e-18	1.73e-18	1.73e-18	1.73e-18	1.73e-18	1.73e-18	1.73e-18	1.73e-18	1.73e-18	-1.78101	0.0210561	0.178843
n324697	0.11	1.73e-18	0.11	0.11	0.22	1.73e-18	0.11	0.47	0.37	0.83	0.35	0.48	0.23	0.68	0.36	0.23	0.23	0.23	0.35	0.35	2.14583	0.00183176	0.0467114
n324730	1.35	1.73e-18	0.38	1.7	0.51	0.38	1.73e-18	0.78	1.27	1.18	1.16	0.63	0.83	1.17	1.8	1.21	1.55	1.31	0.87	2.5	2.30092	0.0127781	0.137886
n324771	0.88	0.02	0.93	1.73e-18	1.73e-18	1.73e-18	1.42	0.75	0.79	2.51	1.04	0.4	1.25	0.83	0.72	0.68	1.15	0.79	0.9	1.73e-18	2.47434	0.0453539	0.26492
n324959	0.71	1.73e-18	0.38	1.73e-18	1.73e-18	0.32	1.73e-18	0.79	1.73e-18	1.73e-18	1.73e-18	1.73e-18	1.73e-18	1.73e-18	1.73e-18	1.73e-18	1.73e-18	1.73e-18	0.52	1.73e-18	-2.37538	0.0316095	0.220917
n324960	1.73e-18	0.96	1.73e-18	0.27	0.45	0.57	0.29	0.03	0.18	0.67	0.54	1.11	1	0.61	1.25	0.6	0.95	1.56	0.26	1.19	2.45353	0.00625066	0.0933554
n324980	1.73e-18	0.12	0.12	1.73e-18	0.46	0.12	0.24	0.12	1.73e-18	1.73e-18	0.24	1.73e-18	1.73e-18	1.73e-18	0.25	0.12	1.73e-18	1.73e-18	1.73e-18	1.73e-18	-2.03796	0.0330338	0.225068
n324996	0.11	0.27	0.27	0.29	0.19	0.11	0.19	0.34	0.65	0.48	0.28	0.98	0.52	0.44	0.41	0.38	0.22	0.16	0.73	0.45	1.01591	0.00288433	0.0603555
n325012	2.71	6.1	3.75	1.7	11.98	5.48	4.1	9.18	28.23	14.24	5.84	14.79	5.74	13.18	19.53	18.49	4.67	5.25	15.2	11.64	1.24109	0.00496371	0.0820622
n325021	1.73e-18	0.02	0.02	0.03	0.07	0.03	0.02	0.04	0.02	0.02	0.02	1.73e-18	1.73e-18	1.73e-18	1.73e-18	0.03	0.02	1.73e-18	1.73e-18	1.73e-18	-1.06461	0.0120942	0.134278
n325058	1.73e-18	0.07	1.73e-18	1.73e-18	1.73e-18	0.16	1.73e-18	0.14	0.07	0.14	1.73e-18	0.14	0.07	0.07	0.21	0.07	0.23	0.06	0.07	0.19	1.87466	0.012318	0.135636
n325116	0.94	1.01	0.28	0.18	0.73	0.57	0.85	0.57	0.1	1.73e-18	0.09	0.49	0.28	0.84	0.49	0.28	0.57	0.19	0.1	0.19	-1.49118	0.0301677	0.217378
n325137	1.74	1.04	0.36	1.73e-18	0.15	0.2	0.56	0.22	0.94	0.44	1.16	1.19	1.28	0.39	1.12	1.18	0.41	0.38	0.86	2.61	1.65464	0.0274606	0.206052
n325161	1.73e-18	1.73e-18	1.73e-18	0.12	0.37	1.73e-18	1.73e-18	1.73e-18	0.27	0.26	0.13	0.26	1.73e-18	0.38	0.13	0.5	0.13	1.73e-18	0.77	0.13	2.7806	0.00609026	0.0923158
n325232	1.73e-18	0.05	0.12	0.32	1.73e-18	0.52	0.25	1.73e-18	1.32	0.47	0.04	0.3	0.27	0.15	0.3	0.45	0.58	0.12	0.77	0.13	2.18667	0.0140236	0.145045
n325268	0.19	0.24	0.12	0.05	0.14	0.38	1.73e-18	0.11	0.26	0.39	0.23	0.5	0.29	0.26	0.13	0.16	0.2	0.4	0.35	0.38	1.33778	0.0131661	0.140039
n325269	0.05	0.05	0.1	0.05	0.1	0.1	0.1	1.73e-18	1.73e-18	1.73e-18	1.73e-18	1.73e-18	0.05	1.73e-18	0.05	1.73e-18	1.73e-18	1.73e-18	1.73e-18	0.11	-1.9695	0.00253637	0.0560726
n325297	0.02	1.73e-18	1.73e-18	1.73e-18	1.73e-18	0.04	1.73e-18	0.08	0.37	0.22	0.62	1.73e-18	0.65	0.41	0.36	0.03	1.73e-18	1.73e-18	0.02	1.73e-18	2.11372	0.0424377	0.256076
n325308	1.73e-18	1.73e-18	0.11	0.07	1.73e-18	0.23	1.73e-18	0.08	1.73e-18	1.73e-18	1.73e-18	1.73e-18	1.73e-18	1.73e-18	1.73e-18	1.73e-18	1.73e-18	1.73e-18	0.08	1.73e-18	-1.52832	0.0254453	0.19722
n325329	0.26	0.14	0.03	0.09	0.28	0.67	0.11	0.34	0.43	0.5	0.51	0.46	0.2	0.48	0.49	0.6	0.18	0.67	0.58	0.39	1.25361	0.00579141	0.0897077
n325342	1.73e-18	1.73e-18	0.11	1.73e-18	1.73e-18	1.73e-18	1.73e-18	0.13	0.37	1.73e-18	0.24	0.15	0.12	0.23	0.09	0.36	1.73e-18	0.23	1.73e-18	1.73e-18	2.01709	0.0386103	0.245111
n325443	0.12	1.73e-18	1.73e-18	1.73e-18	1.73e-18	1.73e-18	1.73e-18	1.73e-18	0.22	0.86	0.21	0.38	0.13	0.21	0.22	1.73e-18	1.73e-18	0.11	1.73e-18	0.36	3.06212	0.00202277	0.0489096
n325493	0.42	0.21	1.73e-18	0.63	0.23	1.73e-18	1.73e-18	0.33	1.11	0.67	0.32	0.9	0.32	0.35	0.31	0.17	0.72	0.97	0.48	0.27	2.39339	0.00728048	0.101539
n325497	0.21	0.33	0.31	0.61	1.73e-18	0.06	0.58	0.51	0.69	0.59	0.66	0.63	0.23	0.35	0.53	0.81	0.36	0.51	1.05	0.92	1.48411	0.0233127	0.188255
n325523	1.73e-18	1.73e-18	1.73e-18	1.73e-18	1.73e-18	1.73e-18	1.73e-18	1.73e-18	1.73e-18	0.16	1.73e-18	1.73e-18	0.15	0.09	0.49	0.3	0.09	1.73e-18	1.73e-18	0.41	2.56014	0.00553927	0.0872137
n325529	1.73e-18	1.73e-18	1.73e-18	1.73e-18	0.11	1.73e-18	1.73e-18	1.73e-18	1.73e-18	0.12	1.73e-18	0.12	1.73e-18	0.22	1.73e-18	0.22	1.73e-18	0.11	0.12	0.23	1.91174	0.0291332	0.212967
n325616	0.08	1.73e-18	0.31	0.08	0.08	0.08	1.73e-18	1.73e-18	0.25	0.24	0.16	0.08	0.39	0.08	0.41	0.08	0.08	0.08	0.32	0.32	1.96374	0.00543931	0.0863794
n325737	0.33	0.11	0.33	1.73e-18	0.33	0.56	0.67	0.23	1.73e-18	1.73e-18	0.11	1.73e-18	1.73e-18	1.73e-18	0.24	1.73e-18	0.34	1.73e-18	1.73e-18	0.23	-2.92383	0.00575748	0.0893847
n325747	1.73e-18	0.33	1.73e-18	0.15	0.45	0.07	0.32	0.07	2.53	2.35	0.97	1.9	1.51	1.47	0.61	1.85	2.19	2.87	3.15	0.48	4.11674	6.89e-06	0.00231117
n325749	1.73e-18	1.73e-18	1.73e-18	1.73e-18	1.73e-18	1.73e-18	1.73e-18	1.73e-18	0.3	1.73e-18	1.73e-18	1.73e-18	1.73e-18	1.73e-18	0.3	0.28	1.73e-18	1.73e-18	0.29	0.29	2.04835	0.0304216	0.218122
n325951	0.06	1.73e-18	0.06	0.08	0.06	0.09	0.03	0.03	0.06	1.73e-18	1.73e-18	1.73e-18	0.03	0.06	1.73e-18	1.73e-18	1.73e-18	1.73e-18	1.73e-18	1.73e-18	-1.72968	0.00264852	0.0573089
n325978	0.11	0.05	0.04	1.73e-18	1.73e-18	0.2	1.73e-18	0.15	0.04	0.05	0.14	0.15	0.12	0.16	0.05	0.14	0.07	0.15	0.06	0.13	1.28183	0.0359786	0.235349
n325991	1.73e-18	0.12	1.73e-18	0.12	0.12	1.73e-18	1.73e-18	1.73e-18	1.73e-18	1.73e-18	1.73e-18	1.73e-18	1.73e-18	1.73e-18	1.73e-18	1.73e-18	1.73e-18	1.73e-18	1.73e-18	1.73e-18	-1.38766	0.0168331	0.159362
n326001	1.73e-18	0.03	1.73e-18	1.73e-18	1.73e-18	1.73e-18	1.73e-18	1.73e-18	0.07	0.5	0.1	0.07	0.06	0.06	0.2	1.73e-18	0.03	0.03	0.03	0.33	2.76886	9.73e-05	0.00904062
n326005	1.73e-18	1.73e-18	1.73e-18	1.73e-18	1.73e-18	1.73e-18	1.73e-18	1.73e-18	1.73e-18	0.14	0.35	0.13	1.73e-18	0.12	0.12	1.73e-18	1.73e-18	1.73e-18	1.73e-18	0.25	2.08212	0.0136699	0.143129
n326010	0.28	0.33	0.14	0.13	0.14	1.73e-18	0.08	0.14	0.7	0.52	0.64	0.72	0.33	0.14	0.83	0.41	0.21	0.41	0.34	0.28	1.8119	0.00201225	0.0487948
n326083	0.2	0.32	0.48	1.73e-18	0.26	0.23	0.11	0.15	0.67	0.36	0.54	0.37	0.8	0.79	0.35	0.38	0.21	0.3	1.07	0.4	1.58375	0.00776369	0.105802
n326084	0.54	0.17	0.65	0.46	0.84	0.65	0.58	0.87	0.77	0.43	0.35	0.44	1.73e-18	0.44	0.18	1.73e-18	1.73e-18	0.33	0.71	1.73e-18	-2.17628	0.0355259	0.233617
n326139	1.73e-18	1.73e-18	0.07	1.73e-18	1.73e-18	1.73e-18	1.73e-18	1.73e-18	0.16	1.73e-18	1.73e-18	0.08	1.73e-18	1.73e-18	0.23	0.07	1.73e-18	0.07	0.15	0.15	1.77853	0.0262396	0.200809
n326203	1.73e-18	0.27	0.14	1.73e-18	0.27	0.14	1.73e-18	0.14	1.36	2.47	1.14	2.79	0.86	2.66	3.25	3.86	3.13	3.62	3.87	0.43	5.02752	9.3e-07	0.000690063
n326231	0.53	0.6	0.16	0.12	0.32	1.73e-18	0.26	0.17	0.14	0.25	0.13	1.73e-18	0.16	1.73e-18	1.73e-18	1.73e-18	0.13	1.73e-18	1.73e-18	1.73e-18	-2.48788	0.0116253	0.131846
n326280	1.73e-18	0.27	1.3	0.91	1.73e-18	1.59	0.16	0.9	1.3	2.42	2.64	0.35	2.24	1.73e-18	2.03	2.15	3.17	1.89	4.47	2.73	2.48208	0.0471407	0.270533
n326285	1.73e-18	1.73e-18	1.73e-18	1.73e-18	1.73e-18	1.73e-18	0.03	0.06	0.08	1.73e-18	1.73e-18	0.07	0.07	0.02	0.07	0.13	1.73e-18	1.73e-18	0.08	0.06	1.36071	0.0396977	0.248309
n326402	3.44	4.23	2.07	3.3	3.32	6.01	2.07	3.18	1.87	2.32	2.85	1.3	1.73e-18	3.77	1.73e-18	2.95	0.29	2.51	1.68	0.04	-2.52498	0.0374034	0.240908
n326404	1.83	2.53	2.41	2.21	2.66	1.73e-18	2.95	2.77	5.93	3.33	3.53	5.4	6.38	1.3	6.45	2.01	4.57	4.1	5.99	6.6	1.76578	0.0439327	0.261053
n326469	1.73e-18	1.73e-18	1.73e-18	0.09	0.09	1.73e-18	0.09	1.73e-18	0.5	0.48	1.73e-18	1.73e-18	0.09	0.18	0.19	0.18	0.19	0.28	0.19	0.09	2.44183	0.00662224	0.0963652
n326600	1.11	1.68	2.92	1.28	1.48	1.44	2.52	1.67	1.73e-18	1.73e-18	1	1.43	1.77	0.18	1.64	0.86	1.74	1.73e-18	1.73e-18	2.17	-2.8502	0.0293367	0.213942
n326613	0.53	0.67	0.4	0.35	0.55	0.49	0.51	0.5	2.1	1.65	0.47	0.62	2.29	0.81	0.8	0.83	1.75	1.78	2.17	0.96	1.25951	0.000284659	0.0168195
n326687	0.81	0.75	1.73e-18	0.12	0.43	0.15	1.73e-18	1.73e-18	0.49	0.37	0.68	0.54	0.25	0.16	0.49	0.43	0.64	0.39	0.18	0.8	2.16308	0.016054	0.155824
n326758	0.14	0.14	0.14	1.73e-18	0.27	0.14	0.56	0.14	0.15	1.73e-18	0.14	0.44	1.73e-18	1.73e-18	1.73e-18	1.73e-18	1.73e-18	0.14	1.73e-18	0.14	-2.00413	0.0378393	0.242069
n332331	1.73e-18	0.65	1.73e-18	1.73e-18	0.23	0.45	1.73e-18	0.08	0.63	0.32	1.73e-18	0.83	0.63	2.7	1.34	1.25	2.86	1.87	1.37	0.16	3.62535	0.00325745	0.0647472
n332334	1.73e-18	1.73e-18	0.01	0.06	0.09	1.73e-18	0.17	0.08	1.73e-18	1.73e-18	1.73e-18	1.73e-18	1.73e-18	1.73e-18	1.73e-18	0.01	1.73e-18	1.73e-18	1.73e-18	1.73e-18	-1.72531	0.00233351	0.0534004
n332465	1.73e-18	1.73e-18	1.73e-18	1.73e-18	1.73e-18	1.73e-18	1.73e-18	1.73e-18	1.73e-18	0.4	1.73e-18	1.73e-18	1.07	0.26	1.73e-18	1.73e-18	1.3	1.73e-18	0.9	0.92	3.07898	0.0135333	0.142157
n332472	1.73e-18	1.73e-18	1.73e-18	0.21	0.21	1.73e-18	0.2	1.73e-18	0.23	4.16	0.21	1.99	4.85	4.01	4.93	0.62	45.31	2.31	16.27	1.52	6.32142	4.73e-06	0.00180176
n332506	0.26	1.73e-18	1.73e-18	1.73e-18	1.73e-18	1.73e-18	1.73e-18	1.73e-18	1.4	1.73e-18	0.27	0.37	0.46	1.73e-18	1.73e-18	1.73e-18	1.73e-18	0.45	0.32	0.36	2.61621	0.0282538	0.209256
n332510	0.55	1.73e-18	0.2	1.73e-18	0.95	0.77	0.75	0.18	2.7	1.46	1.58	5.32	1.85	4.13	2.93	5.52	3.29	7.11	8.97	1.89	4.17248	5.69e-05	0.00699265
n332547	1.39	1.07	1.37	0.88	0.2	1.73e-18	0.61	1.08	0.32	1.73e-18	1.73e-18	1.73e-18	1.73e-18	0.57	0.7	0.16	1.73e-18	1.73e-18	0.5	0.04	-3.14506	0.0132959	0.140603
n332574	1.05	0.28	2.26	0.96	1.76	1.09	1.73e-18	3.01	1.39	1.73e-18	1.73e-18	0.43	0.24	0.53	1.73e-18	1.73e-18	0.46	1.73e-18	1.34	1.73e-18	-3.09423	0.0298421	0.215841
n332640	0.79	2.6	2.29	1.97	1.2	1.73e-18	1.33	1.73e-18	1.74	3.54	0.96	1.72	10.47	4.1	12.81	1.6	48.36	2.9	11.35	2.36	3.25648	0.00806842	0.107879
n332643	1.73e-18	0.61	1.73e-18	1.73e-18	0.39	0.12	1.73e-18	0.32	1.73e-18	1.73e-18	1.73e-18	1.73e-18	1.73e-18	1.73e-18	1.73e-18	1.73e-18	1.73e-18	0.38	1.73e-18	1.73e-18	-2.06217	0.037797	0.241931
n332689	0.59	5.18	0.54	2.71	2.11	4.28	2.55	2.96	8.26	3.96	2.67	4.84	16.98	6.97	19.93	5.94	122.78	12.25	33.3	15.59	2.46646	0.000812275	0.0295385
n332784	1.73e-18	1.73e-18	1.73e-18	1.73e-18	0.22	0.41	1.73e-18	0.47	0.69	0.12	1.45	1.73e-18	0.36	0.38	0.26	1.73e-18	0.83	0.16	0.92	0.38	2.6102	0.0284173	0.210026
n332819	0.53	0.39	0.91	0.13	0.52	1.06	1.2	0.81	1.73e-18	1.73e-18	0.27	0.56	1.73e-18	0.53	0.28	1.73e-18	0.13	1.73e-18	1.73e-18	0.67	-3.29853	0.0037189	0.0693216
n332827	1.73e-18	1.73e-18	1.73e-18	1.73e-18	1.73e-18	1.73e-18	1.73e-18	1.73e-18	1.76	1.73e-18	0.24	1.73e-18	0.47	0.7	0.25	1.73e-18	1.73e-18	1.73e-18	1.73e-18	0.48	2.84678	0.0143616	0.146633
n332831	0.38	0.22	0.1	0.38	0.09	1.73e-18	1.73e-18	0.43	0.3	1.73e-18	0.23	1.73e-18	1.73e-18	1.73e-18	1.73e-18	0.07	1.73e-18	1.73e-18	0.11	1.73e-18	-2.07322	0.0402213	0.249847
n332924	0.05	0.25	0.23	0.27	1.73e-18	1.73e-18	1.73e-18	0.13	1.73e-18	1.73e-18	1.73e-18	1.73e-18	1.73e-18	1.73e-18	1.73e-18	1.73e-18	1.73e-18	1.73e-18	0.03	0.25	-2.00226	0.0201757	0.174449
n332935	1.73e-18	1.73e-18	1.73e-18	1.73e-18	1.73e-18	1.73e-18	1.73e-18	1.73e-18	1.73e-18	0.39	0.33	0.53	0.32	1.73e-18	0.93	0.81	1.73e-18	0.03	1.15	1.73e-18	3.58157	0.00209482	0.0499663
n332948	0.48	1.73e-18	0.01	1.73e-18	1.73e-18	0.14	1.73e-18	1.73e-18	1.73e-18	1.73e-18	1.73e-18	1.73e-18	1.73e-18	1.73e-18	1.73e-18	1.73e-18	1.73e-18	1.73e-18	1.73e-18	1.73e-18	-1.3152	0.0436689	0.260107
n332966	1.73e-18	0.15	0.3	1.73e-18	0.08	1.73e-18	0.3	1.73e-18	1.73e-18	1.73e-18	1.73e-18	0.16	1.73e-18	1.73e-18	1.73e-18	1.73e-18	1.73e-18	1.73e-18	1.73e-18	1.73e-18	-1.79417	0.03035	0.217831
n333019	1.73e-18	1.73e-18	1.73e-18	1.73e-18	1.73e-18	1.73e-18	1.73e-18	1.73e-18	1.73e-18	0.23	1.73e-18	0.17	1.73e-18	1.73e-18	0.02	1.73e-18	1.73e-18	1.09	0.45	1.73e-18	1.88706	0.0499736	0.27977
n333060	1.73e-18	1.73e-18	0.25	1.73e-18	1.73e-18	0.25	0.22	1.73e-18	1.73e-18	1.73e-18	1.73e-18	1.73e-18	1.73e-18	0.05	1.73e-18	1.73e-18	1.73e-18	1.73e-18	1.73e-18	1.73e-18	-1.52514	0.0453819	0.264946
n333428	1908.35	951.63	652.85	1961.88	1616.23	1086.32	976.94	1171.11	577.02	306.1	697.06	1327.68	847.35	166.9	479.94	533.98	251.15	595.12	368.49	882.45	-1.25816	0.00118133	0.0365742
n333478	1.73e-18	0.75	0.54	1.73e-18	0.11	1.73e-18	1.73e-18	1.73e-18	1.73e-18	1.73e-18	1.73e-18	1.73e-18	1.73e-18	1.73e-18	1.73e-18	1.73e-18	1.73e-18	1.73e-18	1.73e-18	1.73e-18	-1.95178	0.0205701	0.176426
n333732	2.74	1.54	1.73	0.72	3.21	0.74	0.4	2.15	0.41	1.73e-18	0.37	1.35	1.03	0.36	0.38	0.36	1.73e-18	0.91	0.71	1.73e-18	-2.68338	0.0136902	0.143235
n333762	0.18	1.93	0.53	1.24	0.6	0.36	0.37	0.42	2.2	3.77	0.18	1.41	6.71	2.61	5.72	1.34	47.39	2.82	11.66	3.94	2.584	0.00206836	0.0496429
n333901	1.73e-18	4.94	0.49	0.56	1.34	1.03	0.68	1.73e-18	8.39	8.22	1.73e-18	7.7	15.68	9.01	18.84	3.99	178.95	14.77	34.68	8.97	4.55861	0.00567434	0.0886178
n333903	5.82	25.79	20.02	20.92	12.05	10.27	9.61	5.89	61.89	65.37	11.72	44.41	187.02	71.69	172.07	46.24	1215.2	134.68	269.26	122.49	3.07664	7.75e-05	0.00805446
n333943	1.73e-18	1.73e-18	1.73e-18	1.73e-18	1.73e-18	1.73e-18	1.73e-18	1.73e-18	0.4	1.73e-18	1.73e-18	0.15	0.47	0.55	0.9	1.73e-18	2.01	0.34	0.36	0.7	4.2837	0.000218781	0.0146224
n333970	1.73e-18	0.65	0.22	0.21	0.21	0.44	1.73e-18	0.22	1.73e-18	1.73e-18	1.73e-18	1.73e-18	1.73e-18	1.73e-18	1.73e-18	1.73e-18	1.73e-18	1.73e-18	1.73e-18	0.22	-3.31082	0.000491613	0.0225994
n334104	1.73e-18	1.73e-18	1.73e-18	0.45	1.73e-18	1.73e-18	1.73e-18	1.73e-18	3.82	1.73e-18	0.37	0.9	9.25	2.07	6.06	3.48	79.58	1.61	5.28	7.87	7.18891	9.89e-06	0.00288434
n334127	0.28	1.73e-18	0.56	1.73e-18	0.55	1.73e-18	1.73e-18	1.73e-18	0.27	0.29	0.21	0.82	0.28	0.74	0.76	0.24	0.18	0.04	0.04	0.29	2.63312	0.00948664	0.117442
n334169	0.76	2.53	0.99	1.83	0.94	0.34	2.55	0.44	4.86	1.69	0.99	2.81	10.38	4.16	17.96	3.36	111.35	6.51	16.19	8.09	2.64565	0.00107599	0.0348153
n334170	1.73e-18	1.73e-18	1.73e-18	1.73e-18	1.73e-18	1.73e-18	1.73e-18	1.73e-18	0.86	1.73e-18	0.21	1.73e-18	1.73e-18	1.73e-18	1.73e-18	0.15	1.73e-18	1.73e-18	0.2	0.08	1.87205	0.0379143	0.242278
n334222	1.73e-18	2.13	1.73e-18	1.81	0.6	1.73e-18	1.73e-18	1.73e-18	1.73e-18	1.73e-18	0.82	0.08	9.76	3.7	5.71	4.67	58.37	4.95	12.08	12.61	4.68994	0.0147742	0.148518
n334260	1.04	3	0.47	2.39	1.56	1.63	2.14	1.73e-18	6.35	8.07	1.84	6.78	28.93	8.83	27.84	9.17	128.38	7.93	47.69	9.22	3.96445	0.000415262	0.0205879
n334434	1.73e-18	1.73e-18	1.73e-18	1.73e-18	1.73e-18	1.73e-18	1.73e-18	1.73e-18	0.31	1.73e-18	1.73e-18	1.73e-18	1.73e-18	0.31	0.25	1.73e-18	1.03	1.73e-18	1.73e-18	0.14	2.10898	0.0345583	0.230667
n334464	0.12	1.73e-18	1.73e-18	1.73e-18	1.73e-18	0.12	0.23	1.73e-18	7.07	1.73e-18	0.12	0.48	14.96	0.34	0.12	9.76	0.94	1.73e-18	26.06	0.24	4.38964	0.0068156	0.097928
n334552	0.58	2.86	0.29	1.13	1.14	0.88	0.88	2.38	0.63	0.9	1.18	1.73e-18	0.29	2.03	0.31	1.14	1.73e-18	1.73e-18	0.59	1.73e-18	-2.54112	0.0363053	0.236608
n334595	0.28	0.41	2.06	0.4	0.95	1.26	0.7	0.57	1.05	3.32	1.27	4.24	1.39	0.97	5.58	0.69	2.26	1.11	1.14	2.27	1.3189	0.00512311	0.0836901
n334618	0.22	0.65	0.43	0.64	0.86	0.66	0.66	0.9	0.47	1.14	0.45	1.73e-18	0.66	1.73e-18	0.23	1.73e-18	1.73e-18	0.66	1.57	1.73e-18	-2.39367	0.043416	0.259413
n334627	0.46	1.54	1.73e-18	1.73e-18	1.73e-18	1.52	1.73e-18	1.73e-18	1.73e-18	1.73e-18	1.73e-18	1.73e-18	1.73e-18	1.73e-18	1.73e-18	1.73e-18	1.73e-18	1.73e-18	1.73e-18	1.73e-18	-2.51101	0.0177215	0.163489
n334690	1.73e-18	1.73e-18	1.73e-18	1.73e-18	1.73e-18	1.73e-18	1.73e-18	1.73e-18	1.73e-18	1.73e-18	1.73e-18	0.23	1.41	0.22	0.48	1.73e-18	2.58	0.72	1.73e-18	1.73e-18	3.00663	0.0157142	0.153806
n334700	1.73e-18	1.73e-18	1.73e-18	1.73e-18	1.73e-18	1.73e-18	1.73e-18	1.73e-18	0.01	0.05	0.17	0.05	0.27	1.73e-18	1.73e-18	1.73e-18	1.73e-18	1.73e-18	1.73e-18	0.07	1.51227	0.0268158	0.203422
n334749	1.73e-18	0.22	0.22	0.22	1.73e-18	1.73e-18	1.73e-18	0.46	0.73	0.93	0.23	1.73e-18	0.67	2.02	1.19	1.73e-18	8.69	0.9	1.84	0.69	3.27118	0.0156865	0.153761
n334777	0.47	1.73e-18	0.35	0.8	0.35	0.36	0.12	0.24	1.14	0.73	0.12	0.74	0.94	0.59	0.62	0.46	0.12	1.29	1.45	0.72	1.4473	0.0438252	0.260707
n334790	1.73e-18	1.73e-18	1.73e-18	1.73e-18	1.73e-18	1.73e-18	1.73e-18	1.73e-18	1.73e-18	1.73e-18	1.73e-18	0.87	1.73e-18	1.73e-18	1.07	1.73e-18	1.65	1.73e-18	0.2	0.49	2.55213	0.0339621	0.228574
n334794	0.16	0.71	1.93	1.23	2.36	0.81	0.19	0.33	12.45	3.09	1.23	5.01	8.36	3.32	10.61	3.59	45.5	7.36	10.72	8.12	3.31909	2.48e-05	0.00459841
n334795	1.73e-18	2.34	0.64	2.1	0.75	0.83	1.82	0.85	6.16	7.6	1	4.61	19.75	7.25	17.66	6.24	115.58	13.69	14.23	9.37	3.90337	0.000323502	0.0180487
n334797	1.73e-18	3.48	0.41	2.1	0.94	0.43	1.73e-18	0.66	3.65	3.3	0.65	0.63	7.45	7.66	6.91	2.59	23.44	2.42	13.17	5.95	3.7278	0.00201527	0.048812
n334829	1.73e-18	0.55	0.42	1.73e-18	0.43	1.73e-18	1.73e-18	1.73e-18	22.55	23.63	0.83	12.53	9.1	4.19	2.81	9.87	20.45	23.63	41.14	1.73	7.69003	2.77e-07	0.000325482
n334879	1.73e-18	0.15	0.16	0.15	1.73e-18	1.73e-18	0.16	1.73e-18	1.73e-18	1.73e-18	1.73e-18	1.73e-18	1.73e-18	1.73e-18	1.73e-18	1.73e-18	1.73e-18	1.73e-18	1.73e-18	1.73e-18	-2.02187	0.00309874	0.0629356
n334955	0.35	1.73e-18	1.73e-18	1.73e-18	0.17	0.18	0.36	0.18	1.73e-18	1.73e-18	1.73e-18	1.73e-18	1.73e-18	1.73e-18	0.19	1.73e-18	1.73e-18	1.73e-18	1.73e-18	1.73e-18	-2.52048	0.00502873	0.082728
n334972	0.36	0.54	2.11	0.18	2.35	1.1	0.58	0.75	2.84	1.31	2.31	1.51	1.21	1.36	2.97	0.68	1.67	0.91	1.98	1.17	1.03627	0.0194345	0.171512
n335119	1.73e-18	0.17	0.45	1.73e-18	1.73e-18	0.38	0.66	0.81	0.97	1.73e-18	1.73e-18	1.73e-18	1.73e-18	1.73e-18	1.73e-18	1.73e-18	1.73e-18	0.04	1.73e-18	0.02	-2.54852	0.0254611	0.19722
n335125	0.2	0.23	0.46	0.27	0.4	0.42	0.45	0.29	0.89	0.59	0.39	1.68	1.37	0.86	0.47	0.5	1.22	1.13	0.94	0.59	1.27936	0.000112504	0.00974956
n335183	0.25	0.09	0.4	1.73e-18	0.47	0.28	1.15	0.65	0.85	1.73e-18	1.73e-18	1.73e-18	1.73e-18	0.17	1.73e-18	0.37	1.73e-18	1.73e-18	1.73e-18	0.71	-2.75615	0.0236562	0.189798
n335266	1.73e-18	1.73e-18	1.73e-18	0.03	0.05	1.73e-18	1.73e-18	1.73e-18	0.52	1.73e-18	1.14	0.75	0.46	1.73e-18	2.59	1.73e-18	0.46	1.73e-18	1.77	1.73e-18	3.2126	0.0162892	0.157241
n335273	1.45	3.81	1.63	1.36	0.79	0.84	0.63	0.94	4.02	2.66	1.61	4.09	11.12	8.18	8.48	1.95	38.24	3.96	17.06	8.4	2.2982	0.000252095	0.0156781
n335341	0.15	0.39	0.41	0.18	1.73e-18	0.16	0.72	1.73e-18	1.74	3.66	1.51	0.23	3.16	2.91	0.96	1.34	28.86	1.73	9.8	2.47	4.24584	0.000118877	0.0100748
n335401	1.6	2.08	3.5	1.3	0.76	2.49	3.12	2.84	3.36	5.41	2.68	6.31	16.19	6.8	15.39	4.48	72.27	3.32	18.75	9.58	2.04146	0.000812326	0.0295385
n335424	0.51	8.82	4.04	1.67	3.01	3.92	2.01	1.09	1.73e-18	1.73e-18	4.8	1.73e-18	1.73e-18	4.59	6.89	0.27	1.73e-18	6.8	1.76	1.73e-18	-3.78195	0.0260803	0.200113
n335432	0.72	3.26	3.47	2.14	1.86	2.5	1.33	0.49	4.31	4.85	0.92	3.7	12.63	5.07	13.88	3.36	78.87	5.51	17.79	4.76	2.01573	0.00392386	0.0715875
n335463	0.2	0.21	0.3	0.48	0.71	0.21	0.31	1.73e-18	0.8	1.7	0.88	0.61	3.98	1.83	5.18	0.93	28.71	2.12	3.14	1.53	3.34493	0.000224044	0.0148044
n335471	1.73e-18	1.73e-18	1.73e-18	1.73e-18	1.16	1.73e-18	1.73e-18	1.73e-18	2.31	1.38	2.14	1.73e-18	1.73e-18	1.52	1.73e-18	4.16	3.88	3.43	3.06	1.36	5.06424	0.00201686	0.0488203
n335521	0.13	1.73e-18	1.73e-18	0.24	1.73e-18	0.1	0.18	1.73e-18	1.17	0.47	0.79	1.73e-18	1.21	0.48	0.21	0.18	0.17	0.92	0.1	1.73e-18	2.49775	0.0248487	0.194278
n335537	1.73e-18	1.73e-18	1.73e-18	1.73e-18	1.73e-18	1.73e-18	1.73e-18	1.73e-18	1.73e-18	0.34	0.52	0.23	1.73e-18	1.73e-18	0.87	0.21	1.73e-18	0.2	1.73e-18	1.73e-18	2.56278	0.0138749	0.144205
n335563	1.73e-18	1.73e-18	1.73e-18	1.73e-18	1.67	1.73e-18	1.73e-18	1.73e-18	1.73e-18	0.27	0.97	0.64	1.73e-18	1.59	1.73e-18	0.36	0.21	1.73e-18	0.95	2.01	3.1325	0.0265244	0.202257
n335587	0.8	2.39	2.77	1.75	0.6	1.66	2.53	1.33	1.73e-18	3.46	5.35	0.48	1.73e-18	1.73e-18	2.58	3.48	1.73e-18	1.73e-18	1.73e-18	1.73e-18	-3.97567	0.0131153	0.139687
n335677	2.36	1.26	0.38	1.63	0.29	2.03	1.65	1.38	1.73e-18	1.73e-18	1.35	0.06	1.73e-18	1.73e-18	0.74	0.13	1.73e-18	1.73e-18	1.73e-18	1.93	-4.52997	0.000664355	0.0265228
n335701	0.48	5.08	1.4	2.93	0.26	1.02	0.79	0.44	14.3	4.14	1.29	9.4	14.17	7.36	14.41	5.55	168.34	8.04	26.58	12.7	3.43897	9.36e-05	0.00892872
n335711	0.11	0.31	0.1	0.31	1.73e-18	0.21	0.53	0.11	0.23	0.66	0.22	0.33	0.64	0.21	0.78	0.31	0.32	0.63	0.54	0.54	1.53244	0.0105762	0.125418
n335821	0.34	3.62	1.84	2.52	1.61	1.02	1.08	1.73e-18	4.18	2.31	1.73	4.05	20.31	5.95	8.43	2.19	70.91	9.3	13.73	6.56	3.15941	0.00265286	0.0573272
n335823	0.36	0.89	0.35	1.64	1.2	0.53	1.73e-18	0.18	1.4	1.73	0.29	3.35	4.01	1.69	9.53	1.36	20.57	2.07	2.66	2.97	2.84888	0.00267698	0.0576422
n335833	1.73e-18	3.06	1.68	0.99	2.74	0.4	0.24	1.73e-18	2.75	1.91	0.24	2.85	9.18	3.64	10.65	2.94	92.14	5.47	16.57	4.14	3.84651	0.00368353	0.0690599
n335875	0.53	2.01	2.47	1.27	1.73e-18	0.87	0.66	0.15	4.03	4.6	0.76	4.65	12.12	3.8	10.61	2.94	60.21	4.28	17.58	8.49	3.6822	0.000565955	0.02429
n335888	1.73e-18	1.73e-18	1.33	2.11	1.73e-18	1.73e-18	0.68	0.17	1.35	0.87	0.34	1.06	1.34	0.5	4.22	0.99	16.38	2	6.7	1.54	4.24354	0.00110507	0.035358
n335889	0.25	1.65	1.73e-18	0.37	0.2	0.74	1.08	0.89	2.4	1.82	1.58	1.11	5.94	1.62	0.45	0.65	40.53	2.97	12.77	5.41	2.95679	0.00382542	0.0703946
n335894	1.73e-18	1.73e-18	1.73e-18	1.73e-18	1.73e-18	1.73e-18	1.73e-18	1.73e-18	1.46	0.69	1.73e-18	1.73e-18	1.32	0.29	1.73e-18	0.79	8.76	0.47	6.07	0.91	5.22883	0.000304782	0.0174384
n335895	0.15	1.03	1.73e-18	0.29	1.73e-18	0.3	1.73e-18	1.73e-18	1.44	0.76	0.31	0.33	4.36	0.3	1.01	0.83	14.07	0.6	6.31	1.07	4.32759	0.000341678	0.0185395
n335920	0.11	1.68	1.77	2.14	0.69	0.81	0.95	0.95	8.14	6.75	1.84	1.61	13.78	5.97	7.62	3.44	88.47	5.11	26.55	12.56	3.13203	0.000138208	0.0110168
n335921	0.41	0.14	1.73e-18	1.73e-18	1.73e-18	0.15	0.14	0.14	1.73e-18	0.78	1.73e-18	0.49	7.72	1.9	1.46	0.54	20.19	2.54	0.97	1.46	3.60165	0.0118455	0.132771
n335934	0.01	0.6	0.91	1.22	1.73e-18	0.47	1.73e-18	1.73e-18	2.28	3.67	1.73e-18	1.57	5.69	2.17	4.94	0.54	24.89	3.28	3.46	6.48	4.48119	0.00284146	0.0596723
n335950	1.73e-18	0.19	1.73e-18	0.89	1.73e-18	1.73e-18	1.73e-18	1.73e-18	0.39	0.81	1.73e-18	0.6	2.2	0.23	1.01	0.19	3.54	0.19	0.44	0.19	3.94701	0.00110613	0.035358
n335957	0.15	0.71	0.16	1.08	0.85	0.25	0.21	1.73e-18	2.93	2.72	0.15	3.15	8.32	3.42	12.63	1.11	58.87	3.29	9.8	4.83	4.05507	0.000315738	0.017777
n335958	0.48	1.17	1.43	0.48	0.51	0.88	0.58	0.15	3.52	1.86	0.7	3.72	8.83	4.84	11.79	2.3	75.63	5.3	16.51	4.98	3.1707	0.0001021	0.00930562
n335959	1.73e-18	1.26	0.68	1	0.18	0.16	1.73e-18	1.73e-18	0.95	1.35	0.38	1.67	3.27	0.62	3.76	2.8	42.46	5.36	6.78	4.21	4.54092	0.000367527	0.0192838
n335960	1.63	3.14	1.84	2.27	0.9	1.14	1.06	0.4	4.58	3.69	1.42	3.89	14.99	5.98	6.88	2.45	74.3	7.61	14.24	6.97	2.32798	0.000567566	0.0242939
n335962	1.73e-18	1.73e-18	0.37	1.73e-18	1.73e-18	0.16	1.73e-18	1.73e-18	1.73e-18	0.35	1.73e-18	0.66	1.22	0.36	1.05	0.16	5.02	0.54	0.52	1.73e-18	3.39033	0.0106054	0.12542
n335964	0.31	1.27	0.62	0.62	1.73e-18	1.73e-18	1.73e-18	1.73e-18	2.11	5	1.73e-18	2.03	5.14	2.57	5.42	2.53	33.72	1.92	11.19	5.91	5.09844	0.0010582	0.0344504
n335965	0.45	1.73e-18	1.73e-18	1.73e-18	1.73e-18	1.73e-18	1.73e-18	1.73e-18	0.22	1.73e-18	0.15	0.8	3.54	1.73e-18	2.32	1.73e-18	10.06	1.53	1.68	0.91	4.50675	0.00304832	0.0624794
n335966	0.2	0.39	1.73e-18	0.42	0.36	0.16	0.21	1.73e-18	0.63	1.63	1.73e-18	0.53	1.57	1.17	4.09	0.86	17.99	1.44	3.04	0.8	3.13852	0.00900749	0.114564
n335970	0.19	0.68	1.73e-18	0.69	1.73e-18	1.73e-18	1.73e-18	1.73e-18	2.65	1.73e-18	1.73e-18	2.29	4.48	0.7	2.7	1.54	18.11	0.37	12	0.6	4.46765	0.00586634	0.0904109
n335973	1.73e-18	1.09	1.73e-18	1.73e-18	0.21	0.34	0.45	1.73e-18	0.56	0.38	0.33	0.36	2.99	1.05	2.6	0.37	16.02	2.23	6.09	0.51	4.18453	0.000747285	0.028306
n335998	1.48	1.73e-18	1.37	1.73e-18	1.73e-18	1.73e-18	1.07	1.73e-18	1.73e-18	1.73e-18	1.73e-18	1.73e-18	1.73e-18	1.73e-18	1.73e-18	1.73e-18	1.73e-18	1.73e-18	1.73e-18	1.73e-18	-2.63532	0.0166725	0.158746
n336024	1.73e-18	1.73e-18	1.73e-18	1.73e-18	1.73e-18	1.73e-18	1.73e-18	1.73e-18	1.8	1.73e-18	1.73e-18	0.35	0.35	1.67	3.12	0.83	1.73e-18	1.73e-18	1.8	4	4.6718	0.00135668	0.0392436
n336025	1.73e-18	1.73e-18	0.47	1.73e-18	1.73e-18	1.73e-18	1.73e-18	1.73e-18	1.73e-18	1.73e-18	1.73e-18	0.42	0.36	0.54	0.63	0.14	2.7	2.34	0.52	1.73e-18	3.30276	0.0138651	0.144173
n336026	1.73e-18	1.73e-18	1.73e-18	1.73e-18	1.73e-18	1.73e-18	1.73e-18	1.73e-18	0.56	0.46	1.73e-18	1.73e-18	0.58	0.84	0.07	0.26	5.39	1.73e-18	0.29	1.73e-18	3.78484	0.00231134	0.0531231
n336028	1.73e-18	3.23	1.12	0.44	0.48	1.44	1.04	1.73e-18	2.3	4.86	0.3	1.83	14.18	3.72	10.7	4.4	39.4	3	13.79	6.55	3.90377	0.00185484	0.0469757
n336029	0.5	0.42	1.73e-18	1.73e-18	1.73e-18	1.73e-18	1.73e-18	1.73e-18	0.83	1.73e-18	1.73e-18	0.55	4.51	1.73e-18	1.55	0.23	10.29	0.81	1.78	0.48	3.80889	0.0127729	0.137867
n336057	0.24	1.06	1.73e-18	0.44	1.73e-18	1.73e-18	0.24	1.73e-18	3.1	2.01	0.24	1.99	8.05	7.07	9.98	0.72	39.27	3.18	4.46	3.32	5.72184	2.47e-05	0.00459841
n336065	0.47	1.73e-18	0.23	0.47	1.73e-18	1.73e-18	1.73e-18	1.73e-18	2.23	0.27	1.73e-18	1.06	4.93	2.39	4.98	0.27	33.41	1.9	6.01	1.92	5.20495	0.000591634	0.0249437
n336193	0.06	0.18	0.17	0.16	0.18	1.73e-18	0.04	1.73e-18	0.19	0.3	1.73e-18	0.59	1.76	0.18	0.33	0.29	12.11	0.58	1.93	1.29	2.90143	0.00877324	0.112738
n336201	1.73e-18	1.46	1.07	0.27	0.43	0.47	0.26	1.73e-18	3.66	1.06	1.73e-18	2.61	5.55	1.43	6.18	1.19	27.21	3.69	5.29	2.61	3.41228	0.0116599	0.131931
n336202	1.73e-18	1.73e-18	0.24	1.73e-18	1.73e-18	0.21	0.53	1.73e-18	1.28	1.73e-18	0.19	0.39	0.79	0.51	1.39	1.73e-18	5.55	1.73e-18	2.1	0.76	3.05219	0.0316016	0.220898
n336205	0.74	2.16	2.29	2.3	0.6	0.74	3.42	0.29	2.85	6.05	1.01	3.43	10.92	6.73	10.57	2.08	77.73	3.34	16.68	7.49	2.37922	0.00176576	0.0456499
n336209	0.3	0.91	1.73e-18	1.73e-18	1.73e-18	0.16	0.3	1.73e-18	0.51	0.63	0.3	0.16	2.22	1.05	2.03	0.73	8.21	0.86	2.6	0.2	3.90999	0.000649692	0.0262171
n336211	1.73e-18	1.73e-18	1.73e-18	1.73e-18	1.73e-18	1.73e-18	1.73e-18	1.73e-18	1.73e-18	1.73e-18	1.73e-18	1.73e-18	1.06	1.73e-18	0.62	1.73e-18	5.77	0.36	1.76	0.89	3.42188	0.0147614	0.148518
n336214	1.73e-18	1.31	1.09	1.95	0.32	1.73e-18	0.34	1.73e-18	4.04	4.33	1.73e-18	3.56	10.2	3.29	10.35	2.85	59.87	4.77	23.28	9.37	4.79403	0.00295153	0.0613367
n336266	1.73e-18	0.27	1.73e-18	1.73e-18	0.57	0.27	1.73e-18	0.61	1.73e-18	1.73e-18	1.73e-18	1.73e-18	0.26	1.73e-18	1.73e-18	1.73e-18	1.73e-18	1.73e-18	1.73e-18	1.73e-18	-2.28212	0.0237999	0.190026
n336274	1.73e-18	1.73e-18	0.15	0.14	1.73e-18	1.73e-18	1.73e-18	1.73e-18	0.16	0.15	1.73e-18	1.15	0.29	0.15	0.31	1.73e-18	1.73e-18	0.59	0.15	0.15	2.57491	0.013769	0.143595
n336279	1.73e-18	1.73e-18	1.73e-18	1.73e-18	1.73e-18	1.73e-18	1.73e-18	1.73e-18	1.73e-18	1.73e-18	1.73e-18	1.73e-18	0.23	0.86	0.26	1.73e-18	0.43	0.17	1.73e-18	0.44	2.57533	0.0138111	0.143804
n336281	1.73e-18	1.62	1.73e-18	2.99	0.65	1.73e-18	1.73e-18	1.73e-18	5.31	4	1.73e-18	6.68	23.7	5.01	8.37	2.09	135.89	13.47	18.3	4.72	6.34288	0.000548274	0.0239778
n336291	0.4	1.73e-18	1.73e-18	1.73e-18	1.73e-18	1.73e-18	1.73e-18	1.73e-18	0.21	0.41	0.61	0.42	1.73e-18	1.73e-18	0.21	0.2	1.73e-18	0.2	0.2	0.41	3.01872	0.00485451	0.081113
n336293	2134.19	948.76	1075.36	1732.88	2471.54	1679.69	1243.81	985.81	596.49	723.5	818.5	916.89	1055.2	468.67	471.05	653.79	649.43	1361.95	146.21	1291.24	-1.1099	0.00339933	0.0662477
n336565	1.73e-18	1.73e-18	1.73e-18	1.73e-18	1.73e-18	1.73e-18	1.73e-18	1.73e-18	1.73e-18	0.24	1.73e-18	1.73e-18	0.23	1.73e-18	0.27	1.73e-18	0.49	1.73e-18	0.3	1.73e-18	2.05285	0.031168	0.219857
n336567	1.73e-18	1.73e-18	0.14	0.53	0.14	1.73e-18	0.71	1.73e-18	1.86	0.3	1.73e-18	0.14	0.43	0.66	1.41	0.37	10.2	0.55	1.01	0.62	3.26468	0.00868543	0.112189
n336568	1.73e-18	1.73e-18	1.73e-18	1.73e-18	0.14	0.16	1.73e-18	1.73e-18	0.16	0.21	0.14	0.46	0.71	0.48	0.45	1.73e-18	3.6	1.73e-18	0.44	0.27	3.51001	0.00197269	0.0483773
n336573	1.73e-18	0.27	1.73e-18	1.73e-18	0.19	1.73e-18	0.51	0.45	1.9	1.06	0.01	1.49	1.68	0.98	3.77	0.54	21.59	2.76	5.33	0.67	4.56086	0.000672986	0.0266209
n336575	1.73e-18	1.73e-18	1.73e-18	1.73e-18	1.73e-18	1.73e-18	1.73e-18	1.73e-18	1.73e-18	1.73e-18	1.73e-18	1.73e-18	0.94	2.24	2.3	1.73e-18	14.62	1.81	0.97	0.79	4.43288	0.00509879	0.0834473
n336610	1.73e-18	1.73e-18	0.17	1.73e-18	0.12	1.73e-18	1.73e-18	1.73e-18	1.73e-18	1.07	0.3	0.46	0.14	0.08	1.73e-18	1.73e-18	0.32	0.63	0.31	1.73e-18	2.38161	0.0342182	0.229333
n336614	0.01	0.56	0.07	1.73e-18	0.07	1.73e-18	1.73e-18	0.08	1.73e-18	1.73e-18	0.01	1.73e-18	1.73e-18	1.73e-18	1.73e-18	1.73e-18	1.73e-18	1.73e-18	1.73e-18	0.14	-1.59144	0.0354052	0.233253
n336623	1.73e-18	1.73e-18	1.73e-18	0.19	1.73e-18	0.21	1.73e-18	1.73e-18	1.73e-18	0.71	1.73e-18	0.59	0.51	0.2	0.32	0.37	8.46	0.77	0.35	0.19	3.73278	0.00252683	0.0559767
n336627	1.73e-18	1.73e-18	0.28	0.16	1.73e-18	1.73e-18	1.73e-18	1.73e-18	0.59	1.73e-18	0.14	1.73e-18	0.49	1.73e-18	0.55	0.17	1.48	1.73e-18	0.51	0.11	2.37678	0.0462807	0.267891
n336629	0.58	1.73e-18	1.73e-18	1.73e-18	0.83	1.73e-18	1.73e-18	1.73e-18	1.73e-18	5.7	0.59	1.73e-18	4.09	3.01	14.98	1.73e-18	39.5	1.32	24.67	20.17	5.44755	0.00592603	0.0908681
n336636	0.3	1.24	0.82	1.04	0.02	1.73e-18	0.66	0.5	2.63	1.89	0.16	0.39	3.02	0.51	3.37	0.93	21.56	3.48	3.87	1.11	2.61273	0.0132029	0.140231
n336666	0.54	0.9	1.73e-18	0.3	0.15	0.18	0.46	0.16	1.53	0.37	0.48	0.55	3.63	0.99	3.61	1.47	17.25	0.79	2.25	0.69	2.7602	0.0019733	0.0483773
n336673	1.73e-18	0.43	0.21	1.1	0.18	1.73e-18	1.73e-18	1.73e-18	1.83	3.73	1.73e-18	4.51	8.57	3.84	11.28	1.59	60.5	2.07	8.71	5.71	5.70305	0.000325766	0.0180936
n336676	0.21	1.43	0.43	1.19	0.39	0.29	1.73e-18	0.2	3.77	1.12	1.73e-18	2.13	3.27	1.19	3.62	0.22	29.41	1.43	6.26	3.18	2.48273	0.0446587	0.262872
n336682	1.73e-18	1.73e-18	1.73e-18	1.73e-18	1.73e-18	1.73e-18	1.73e-18	1.73e-18	3.24	1.37	0.31	1.73e-18	2.11	1.73e-18	1.73e-18	0.33	1.73e-18	1.73e-18	1.73e-18	0.85	3.30787	0.0149738	0.149456
n336693	1.73e-18	0.48	0.18	0.18	1.73e-18	0.01	1.03	0.2	2.12	3.33	2.32	0.42	1.01	3.23	1.73e-18	0.41	26.33	3.02	5.79	0.79	3.80138	0.00496619	0.0820711
n336694	1.73e-18	2.85	1.74	0.09	1.42	0.9	0.36	0.34	2.18	3.59	0.54	2.49	7.34	2.67	12.15	2.3	60.8	4.09	13.14	6.24	3.51585	0.00140082	0.0399471
n336695	1.73e-18	0.44	0.17	0.21	1.73e-18	0.43	1.73e-18	0.71	0.52	1.25	0.87	1.97	8.75	0.86	0.2	0.29	23.07	1.73e-18	8.79	0.99	3.44023	0.0134631	0.141701
n336720	1.73e-18	0.9	0.22	0.38	1.73e-18	0.43	0.54	1.73e-18	2.67	2.33	0.4	1.08	5.23	1.62	2.28	2.63	39.05	2.43	5.61	2.42	4.65942	0.000115645	0.00994028
n336732	1.73e-18	0.6	1.73e-18	0.51	0.29	1.73e-18	0.3	1.73e-18	0.86	0.96	0.67	1.7	11.7	0.84	5.99	1.17	42.65	1.73	13.11	1.91	5.37236	5.4e-05	0.00692979
n336760	0.06	1.73e-18	1.73e-18	1.73e-18	0.16	1.73e-18	1.73e-18	1.73e-18	0.22	1.73e-18	1.73e-18	0.18	0.81	0.18	1.32	0.49	4.36	0.34	0.39	0.4	3.85951	0.000954115	0.0324092
n336785	0.29	1.52	0.43	1.06	0.19	0.71	1.58	1.05	2.25	1.5	1.01	0.86	3.36	1.44	1.95	0.72	12.58	1.46	7.97	2.34	1.6019	0.00663463	0.0963834
n336791	0.86	3.13	2.47	3.07	1.96	0.25	0.8	0.48	6.89	16.79	1.73e-18	9.75	39.13	13.13	46.88	8.4	282.66	14.15	84.25	37.22	3.46538	0.0154736	0.15275
n336792	1.73e-18	1.73e-18	1.73e-18	1.73e-18	1.73e-18	1.73e-18	0.96	1.73e-18	0.9	3.29	0.69	1.73e-18	1.73e-18	1.03	2.22	0.56	1.71	1.73e-18	0.98	1.73e-18	3.79112	0.0119235	0.133272
n336876	0.36	0.26	1.73e-18	1.73e-18	0.18	1.73e-18	1.73e-18	1.73e-18	0.24	0.19	1.73e-18	0.24	0.77	0.8	0.86	1.73e-18	3.41	1.73e-18	1.32	0.36	2.67017	0.0407333	0.25143
n336958	0.33	1.73e-18	1.73e-18	1.73e-18	1.73e-18	1.73e-18	1.73e-18	1.73e-18	1.73e-18	1.36	0.33	1.73e-18	0.65	0.65	0.35	1.73e-18	1.73e-18	0.33	0.34	1.73e-18	2.66915	0.0304226	0.218122
n336978	0.83	0.45	1.73e-18	0.76	0.7	0.07	0.37	0.71	1.73e-18	1.73e-18	1.73e-18	1.73e-18	0.46	1.85	1.73e-18	0.8	1.73e-18	1.73e-18	1.73e-18	1.73e-18	-3.22432	0.0143554	0.146633
n336982	1.95	0.52	1.84	1.97	0.69	1.43	1.96	1.72	0.38	2.75	0.81	0.93	0.62	0.79	1.4	0.26	0.45	0.35	0.45	0.9	-1.00536	0.0174245	0.162523
n337071	0.45	1.87	0.22	0.99	1.73e-18	0.48	0.62	1.73e-18	1.72	1.32	0.29	0.55	7.4	3.42	13.91	1.18	75.35	3.64	12.9	4.56	3.94189	0.00204242	0.0491912
n337167	0.14	0.5	0.33	0.42	0.61	0.41	0.14	1.73e-18	0.14	0.15	0.27	1.73e-18	0.29	1.73e-18	1.73e-18	0.15	0.3	1.73e-18	1.73e-18	1.73e-18	-2.20369	0.0349232	0.232157
n337268	1.06	1.73e-18	1.73e-18	0.69	1.3	0.49	0.95	0.28	0.37	0.24	1.73e-18	1.73e-18	1.73e-18	1.73e-18	1.73e-18	0.2	1.73e-18	1.73e-18	0.88	1.73e-18	-2.89389	0.0272512	0.205318
n337373	9.07	27.35	3.62	1.12	4.53	181.01	0.39	3.55	89.77	55.22	10.96	8.72	16.97	1.54	28.28	271.21	20.78	14.59	66.96	32.31	2.12732	0.0458255	0.2666
n337395	1.73e-18	1.73e-18	1.73e-18	1.73e-18	1.73e-18	1.73e-18	1.73e-18	1.73e-18	1.73e-18	0.35	1.73e-18	1.73e-18	1.73e-18	1.73e-18	1.73e-18	1.11	0.37	1.73e-18	0.88	0.19	2.33524	0.0337579	0.227896
n337655	1.73e-18	1.73e-18	1.73e-18	1.73e-18	0.03	0.03	1.73e-18	0.03	0.09	0.03	0.03	0.03	0.06	0.08	1.73e-18	0.03	0.08	1.73e-18	0.06	1.73e-18	1.18971	0.0353827	0.233202
n337721	0.03	0.03	0.06	1.73e-18	1.73e-18	1.73e-18	0.03	0.06	0.03	1.73e-18	1.73e-18	0.06	1.73e-18	1.73e-18	1.73e-18	1.73e-18	1.73e-18	1.73e-18	1.73e-18	1.73e-18	-1.05123	0.0403379	0.250318
n337772	0.7	0.79	1.17	0.43	0.53	0.58	0.32	0.82	0.17	0.1	0.45	0.4	0.13	0.41	0.47	0.35	0.52	0.25	0.2	0.23	-1.16128	0.00125135	0.0376025
n337794	1.73e-18	1.73e-18	0.16	0.39	0.16	0.16	1.73e-18	0.08	0.43	0.08	0.41	0.17	0.24	0.08	0.09	0.24	0.33	0.08	0.08	0.16	1.52955	0.0392575	0.24687
n337797	0.11	1.73e-18	0.21	0.03	0.16	0.05	1.73e-18	0.06	0.23	0.11	0.05	0.2	0.11	0.3	0.11	0.08	0.11	0.16	0.11	0.11	1.33311	0.0192795	0.170776
n337830	0.36	0.52	0.33	0.48	0.57	0.73	0.77	0.45	0.25	0.28	0.42	0.17	0.21	0.39	0.23	0.16	0.23	0.1	0.27	0.19	-1.12432	7.31e-05	0.00786672
n337846	0.03	1.73e-18	1.73e-18	1.73e-18	0.04	1.73e-18	1.73e-18	0.08	0.08	0.03	1.73e-18	0.05	0.05	0.03	0.09	0.05	0.05	0.13	0.02	0.06	1.4828	0.00795533	0.10728
n337848	0.13	0.38	1.73e-18	0.37	0.25	0.64	1.73e-18	0.13	0.55	0.53	0.26	0.4	0.76	0.25	0.67	0.75	0.26	0.25	1.04	0.13	1.804	0.0207192	0.177121
n337913	1.73e-18	0.01	1.73e-18	1.73e-18	0.03	0.03	1.73e-18	0.01	0.01	0.04	1.73e-18	0.11	0.07	0.01	0.04	1.73e-18	0.07	0.24	0.11	0.03	1.4548	0.0184986	0.166553
n337995	1.73e-18	1.73e-18	1.73e-18	1.73e-18	1.73e-18	0.05	1.73e-18	0.03	0.12	1.73e-18	1.73e-18	0.03	0.05	1.73e-18	0.06	0.05	0.03	0.03	0.03	0.03	1.23336	0.025896	0.199225
n338017	0.07	1.73e-18	1.73e-18	0.07	0.07	1.73e-18	0.07	1.73e-18	0.22	1.73e-18	0.07	0.07	0.41	1.73e-18	0.14	0.4	0.56	0.14	0.42	1.73e-18	1.8622	0.0497723	0.279124
n338019	0.32	1.73e-18	1.73e-18	1.73e-18	0.08	0.16	0.08	0.17	0.44	0.08	0.08	0.17	0.08	0.24	0.26	0.16	0.41	0.16	0.08	0.17	1.66791	0.0194978	0.171547
n338031	1.73e-18	0.02	1.73e-18	1.73e-18	1.73e-18	0.07	1.73e-18	1.73e-18	0.2	0.05	0.14	0.02	1.73e-18	0.09	0.07	0.02	0.05	0.02	1.73e-18	0.09	1.7492	0.00699079	0.0993081
n338051	0.02	1.73e-18	0.02	0.02	0.02	0.03	0.02	0.02	1.73e-18	1.73e-18	1.73e-18	1.73e-18	1.73e-18	1.73e-18	1.73e-18	0.02	0.02	1.73e-18	1.73e-18	0.02	-1.04248	0.00257313	0.0564701
n338083	0.08	0.05	0.08	0.08	0.03	1.73e-18	1.73e-18	0.11	0.11	0.16	0.03	0.19	0.11	0.13	0.31	0.03	0.11	0.21	0.19	0.16	1.52674	0.00741728	0.102971
n338118	0.03	0.23	0.07	0.06	0.18	0.12	0.03	0.11	0.13	0.33	0.28	0.24	0.16	0.24	0.47	0.06	0.17	0.07	0.31	0.19	1.09364	0.0116726	0.131949
n338132	1.73e-18	1.73e-18	1.73e-18	1.73e-18	0.09	1.73e-18	0.18	0.09	0.1	0.09	1.73e-18	0.19	0.18	0.09	1.73e-18	0.09	0.36	0.09	0.09	0.09	1.73605	0.0327634	0.22426
n338136	1.73e-18	1.73e-18	1.73e-18	1.73e-18	1.73e-18	1.73e-18	1.73e-18	1.73e-18	1.73e-18	1.73e-18	0.03	0.03	0.16	0.08	0.11	1.73e-18	1.73e-18	1	1.73e-18	0.13	2.10899	0.0120573	0.134045
n338193	9.41	37.19	19.71	10.89	34.55	13.7	12.24	30.06	75.93	77.22	27.01	67.49	83.4	109.11	21.43	40.35	167.49	194.71	126.13	36.57	1.91699	0.000184692	0.0130612
n338198	1.73e-18	1.73e-18	1.73e-18	1.73e-18	1.73e-18	1.73e-18	1.73e-18	1.73e-18	0.01	1.73e-18	0.17	1.73e-18	1.73e-18	0.05	1.73e-18	0.05	1.73e-18	0.04	0.05	1.73e-18	1.27056	0.0237519	0.190026
n338317	0.53	0.23	0.5	0.24	0.24	0.79	0.47	0.76	0.48	1.73e-18	0.6	0.5	1.73e-18	0.62	1.73e-18	1.73e-18	1.73e-18	0.52	0.61	1.73e-18	-2.52777	0.0288564	0.211754
n338430	0.09	0.15	1.73e-18	0.13	0.07	0.08	0.09	1.73e-18	0.18	1.73e-18	1.73e-18	0.04	1.73e-18	1.73e-18	1.73e-18	1.73e-18	1.73e-18	1.73e-18	0.09	1.73e-18	-1.75333	0.0212663	0.17984
n338480	0.05	0.1	0.15	0.05	0.05	0.1	0.05	0.05	1.73e-18	0.3	1.73e-18	0.05	1.73e-18	0.05	1.73e-18	1.73e-18	1.73e-18	0.05	1.73e-18	0.05	-1.70596	0.0114369	0.130721
n338535	1.73e-18	1.73e-18	1.73e-18	0.04	1.73e-18	1.73e-18	1.73e-18	1.73e-18	1.73e-18	0.04	1.73e-18	0.18	0.25	0.04	0.13	1.73e-18	0.25	1.33	1.73e-18	1.73e-18	2.14027	0.0251468	0.195668
n338563	0.03	0.06	1.73e-18	1.73e-18	0.02	1.73e-18	0.02	1.73e-18	0.02	0.05	0.03	0.1	0.05	0.04	0.04	0.06	0.09	0.04	0.04	0.08	1.56961	0.0004068	0.0203834
n338575	1.73e-18	1.73e-18	1.73e-18	1.73e-18	1.73e-18	1.73e-18	1.73e-18	1.73e-18	0.01	0.96	1.73e-18	1.73e-18	0.42	1.73e-18	0.49	0.34	0.25	1.73e-18	0.29	1.73e-18	2.78389	0.00937236	0.116782
n338582	0.03	0.03	1.73e-18	0.03	1.73e-18	0.03	1.73e-18	0.05	0.08	0.03	1.73e-18	0.14	0.18	0.13	1.73e-18	0.05	0.24	0.26	0.11	0.03	1.56861	0.0246282	0.19331
n338583	0.2	0.86	0.79	0.98	0.84	1.01	0.67	1.15	1.73e-18	0.07	0.21	0.45	0.62	0.33	0.42	0.48	0.21	0.23	0.38	0.3	-1.69567	0.011009	0.12793
n338595	0.26	0.85	0.33	0.52	0.33	0.86	0.14	0.57	0.07	1.73e-18	0.06	0.43	0.02	0.76	0.19	1.73e-18	0.66	0.05	1.73e-18	1.16	-2.16465	0.0284698	0.21012
n338600	0.16	0.21	0.21	0.03	0.28	0.19	0.27	0.16	0.37	0.3	0.21	0.33	0.47	0.29	0.58	0.36	0.43	0.39	0.24	0.38	1.03517	0.00194412	0.0479901
n338603	1.73e-18	1.73e-18	1.73e-18	1.73e-18	0.04	0.04	1.73e-18	1.73e-18	0.04	1.73e-18	0.08	0.04	0.04	0.04	0.04	1.73e-18	0.04	1.73e-18	0.04	0.13	1.35542	0.0186144	0.167312
n338632	0.58	0.33	0.1	0.2	0.27	0.41	0.17	0.1	0.18	0.07	0.03	0.25	0.27	0.27	0.07	1.73e-18	0.17	0.17	0.07	1.73e-18	-1.42278	0.0390779	0.24619
n338633	0.11	0.08	0.05	0.05	1.73e-18	0.16	0.08	0.08	0.23	0.28	0.08	0.22	0.19	0.16	0.14	0.24	0.16	0.32	0.14	0.14	1.4595	0.0012457	0.0375023
n338645	0.07	0.05	0.16	0.07	0.1	0.08	0.07	0.13	0.24	0.36	0.17	0.36	0.15	0.25	0.22	0.33	0.21	0.15	0.33	0.2	1.35997	3.16e-06	0.00147081
n338671	1.14	1.11	0.96	0.61	1.16	0.81	0.93	0.91	2.18	2.62	1.93	1.84	1.54	1.62	1.63	1.99	2.93	1.69	2.55	1.51	1.05489	6.68e-07	0.000576253
n338672	0.24	0.39	1.73e-18	0.15	0.08	0.32	1.73e-18	0.08	0.68	0.98	0.4	0.91	0.71	0.63	0.33	0.7	0.88	0.78	0.89	0.4	2.88583	0.000141232	0.0110638
n338691	10.69	17.23	1.92	6.33	19.33	18.34	12.06	10.36	1.73e-18	1.73e-18	1.73e-18	8.11	16.26	17.35	4.63	4.6	1.73e-18	1.73e-18	6.53	1.73e-18	-5.12004	0.00987675	0.120129
n338731	0.47	0.37	0.09	0.3	0.21	0.41	0.16	0.42	0.44	0.55	0.57	0.63	0.47	0.66	0.79	0.46	1.15	0.75	0.61	0.48	1.13732	0.000332652	0.0182226
n338741	1.73e-18	1.73e-18	0.04	0.1	0.02	1.73e-18	0.08	0.11	1.73e-18	0.04	1.73e-18	1.73e-18	1.73e-18	1.73e-18	1.73e-18	1.73e-18	0.02	1.73e-18	0.02	1.73e-18	-1.3075	0.0233807	0.188589
n338800	0.15	1.73e-18	0.11	0.04	0.11	0.15	0.08	0.27	0.24	0.43	0.23	0.43	0.19	0.19	0.63	0.18	0.15	0.07	0.35	0.23	1.46589	0.00765328	0.105014
n338814	0.31	1.73e-18	0.15	1.73e-18	0.15	1.73e-18	0.1	0.6	0.25	0.48	0.09	0.35	0.1	0.09	0.2	0.09	0.1	0.79	0.29	0.42	1.65266	0.0439474	0.261067
n338815	0.05	1.73e-18	1.73e-18	1.73e-18	0.15	1.73e-18	0.05	1.73e-18	0.32	0.1	0.05	0.16	0.05	0.05	0.16	0.05	1.73e-18	0.05	0.1	0.1	1.89729	0.00681721	0.097928
n338995	0.74	1.07	0.69	0.88	0.85	0.7	0.77	0.71	2.97	2.28	1.62	2.17	2.06	2.81	1.77	2.41	3.05	2.71	3.68	1.71	1.56428	1.66e-09	3.51e-05
n339032	1.73e-18	1.73e-18	2.32	0.46	1.73e-18	1.73e-18	1.42	1.73e-18	1.73e-18	1.73e-18	1.73e-18	1.73e-18	1.73e-18	1.73e-18	1.73e-18	1.73e-18	1.73e-18	1.73e-18	1.73e-18	1.73e-18	-2.57233	0.018127	0.165285
n339069	1.9	1.53	2.06	1.49	1.1	1.88	2.13	1.34	0.65	0.7	0.92	1.32	0.95	1.27	1.47	1.26	0.49	0.26	0.49	0.48	-1.0986	0.000910568	0.0316391
n339078	0.25	0.05	0.35	0.34	0.34	0.1	0.25	0.31	0.65	0.68	0.46	0.37	0.35	0.3	0.48	0.44	0.56	0.25	0.67	0.56	1.0691	0.00262913	0.0571836
n339079	0.32	1.73e-18	1.73e-18	0.31	0.06	1.73e-18	1.73e-18	0.13	0.27	0.33	0.13	0.13	0.25	0.19	0.27	0.13	1.73e-18	0.19	0.19	0.26	1.96306	0.0232025	0.18776
n339111	3.68	7	1.05	5.87	3.69	1.59	4.2	0.29	8.48	7.22	2.43	11.68	4.72	5.75	5.11	2.94	5.67	5.64	5.33	3.73	1.11913	0.0288535	0.211754
n339114	0.76	1.01	0.95	1.57	0.81	2.57	1.6	1.05	0.18	2.13	1.14	0.52	0.13	0.56	0.31	0.59	0.77	0.33	0.48	0.88	-1.19251	0.00933928	0.116614
n339160	0.05	0.01	1.73e-18	1.73e-18	0.05	0.05	1.73e-18	0.11	0.11	0.11	0.11	0.06	0.16	1.73e-18	0.28	0.05	0.16	0.11	0.05	0.43	1.85831	0.0076039	0.104541
n339161	0.93	0.72	0.89	0.79	1.04	3.22	0.75	1.31	1.36	3.33	1.31	2.56	9.51	1.62	15.06	2.78	3.49	5.2	4.04	25.26	1.92067	0.00118717	0.0366242
n339168	1.73e-18	0.04	0.08	0.04	0.04	1.73e-18	1.73e-18	1.73e-18	0.14	0.04	0.04	0.04	1.73e-18	0.04	0.04	0.04	0.13	0.04	0.09	0.09	1.284	0.0234696	0.188909
n339231	0.23	0.4	0.42	0.43	0.75	0.26	0.23	0.54	0.58	1.03	0.63	0.81	0.45	1.17	0.91	0.75	0.98	1.13	1.07	0.54	1.0684	0.000184022	0.0130356
n339307	0.25	0.63	0.38	0.35	0.3	0.33	0.14	0.36	0.65	0.71	0.17	0.42	1.4	0.57	0.47	0.52	1.9	1.37	0.72	0.68	1.05288	0.00776708	0.105802
n339312	0.66	0.68	0.47	1.08	0.96	0.4	0.61	1.04	0.65	0.47	0.37	0.27	0.33	0.27	0.15	0.43	0.46	0.18	0.34	0.34	-1.05254	0.000430999	0.0209505
n339338	1.73e-18	1.73e-18	1.73e-18	1.73e-18	0.03	1.73e-18	1.73e-18	0.06	0.03	0.03	0.06	0.03	0.06	1.73e-18	0.1	0.03	0.03	0.03	0.1	0.06	1.67749	0.00135016	0.0391115
n339339	1.73e-18	1.73e-18	1.73e-18	1.73e-18	0.04	0.01	0.03	1.73e-18	1.73e-18	0.06	0.04	0.01	0.16	0.03	0.14	1.73e-18	0.03	0.05	0.1	0.04	1.54226	0.0100469	0.12161
n339345	0.55	1.73e-18	1.73e-18	1.73e-18	1.73e-18	1.73e-18	1.73e-18	1.73e-18	0.59	0.36	0.85	0.49	0.27	1.73e-18	0.6	0.46	1.45	0.61	0.87	1.73e-18	4.19763	0.000479163	0.0221742
n339408	0.37	0.2	0.09	0.12	0.16	0.15	0.13	0.21	1.21	0.61	0.19	0.5	0.43	0.23	0.39	0.42	0.45	0.23	0.62	0.2	1.21873	0.0010098	0.0334984
n339410	1.73e-18	1.73e-18	0.02	1.73e-18	1.73e-18	1.73e-18	1.73e-18	1.73e-18	1.73e-18	0.03	1.73e-18	1.73e-18	0.22	0.07	0.1	1.73e-18	1.73e-18	1.73e-18	0.16	0.14	1.54999	0.0353109	0.233036
n339447	0.13	0.13	0.13	0.31	1.73e-18	0.06	0.13	1.73e-18	0.21	0.13	0.19	0.13	0.13	0.13	0.13	0.06	0.39	0.25	0.33	0.46	1.39456	0.0277702	0.207491
n339488	0.55	1.73e-18	1.73e-18	1.73e-18	1.73e-18	0.18	0.18	0.19	1.73e-18	1.73e-18	0.19	1.73e-18	1.73e-18	1.73e-18	1.73e-18	1.73e-18	1.73e-18	1.73e-18	1.73e-18	1.73e-18	-1.96798	0.0273173	0.205501
n339509	1.73e-18	0.06	1.73e-18	1.73e-18	1.73e-18	0.25	0.12	0.06	1.73e-18	1.73e-18	1.73e-18	1.73e-18	1.73e-18	1.73e-18	1.73e-18	1.73e-18	1.73e-18	1.73e-18	1.73e-18	1.73e-18	-1.75195	0.00442732	0.0771133
n339528	0.5	0.42	0.78	0.29	0.48	0.57	0.67	0.52	1.09	1.18	0.9	1.15	1.38	1.9	1.44	1.76	1.45	1.63	2.97	0.49	1.36667	2.82e-05	0.00487317
n339567	1.23	0.75	1.15	0.87	0.81	1	0.7	0.95	0.14	0.1	0.77	0.14	0.07	0.46	0.17	1.18	0.44	0.76	0.75	0.68	-1.426	0.00667299	0.0967434
n339590	0.06	1.73e-18	1.73e-18	0.06	1.73e-18	0.1	1.73e-18	0.03	1.73e-18	0.07	1.73e-18	1.73e-18	1.73e-18	1.73e-18	1.73e-18	1.73e-18	1.73e-18	1.73e-18	1.73e-18	1.73e-18	-1.13427	0.0415977	0.25435
n339636	0.26	0.36	0.46	0.37	0.44	0.2	0.59	0.31	0.78	0.93	0.7	1.13	0.82	0.99	1.32	1.68	1.95	1.22	1.27	1.24	1.62518	1.85e-07	0.000236732
n339658	1.73e-18	0.03	1.73e-18	0.32	1.73e-18	1.73e-18	0.5	0.72	0.52	0.8	1.12	1.03	0.66	0.4	1.16	0.57	0.1	1.73e-18	1.73e-18	0.29	2.47889	0.0439263	0.261052
n339700	0.76	1.73e-18	1.4	0.35	1.62	0.96	0.39	0.2	2.03	3.44	0.91	2.27	0.72	0.75	0.69	1.55	0.91	0.71	1.43	1.55	1.67515	0.0281561	0.208898
n339738	1.31	1.33	1.57	2.06	1.02	1.45	1.95	0.63	1.73e-18	0.53	0.55	0.1	0.42	0.69	0.62	1.39	1.19	0.99	0.9	1.02	-1.53911	0.0417418	0.254529
n339756	0.85	0.21	0.84	1.24	0.63	0.65	1.07	0.22	1.73e-18	0.22	0.43	1.73e-18	1.73e-18	0.43	1.73e-18	1.73e-18	1.08	0.21	0.87	0.22	-2.81021	0.0127811	0.137886
n339773	1.73e-18	1.73e-18	1.73e-18	0.08	0.15	0.08	0.08	1.73e-18	1.73e-18	1.73e-18	1.73e-18	1.73e-18	1.73e-18	1.73e-18	1.73e-18	1.73e-18	0.08	1.73e-18	1.73e-18	1.73e-18	-1.42456	0.0273192	0.205501
n339775	1.73e-18	1.73e-18	1.73e-18	1.73e-18	1.73e-18	1.73e-18	1.73e-18	1.73e-18	0.12	1.73e-18	1.73e-18	0.28	0.15	1.73e-18	1.73e-18	0.11	0.19	0.45	0.31	0.04	2.7759	0.00171175	0.0448791
n339808	0.52	0.56	0.41	1.73e-18	0.45	0.59	0.23	0.44	1.18	0.7	0.52	1	0.62	0.57	1.05	0.76	0.33	0.3	0.85	0.72	1.26898	0.0437368	0.260291
n339814	0.13	1.73e-18	0.25	0.12	0.06	0.13	0.06	0.07	1.73e-18	0.07	0.07	1.73e-18	1.73e-18	0.13	1.73e-18	1.73e-18	0.13	1.73e-18	0.07	1.73e-18	-1.69423	0.0282053	0.209117
n339820	0.32	0.31	0.73	0.51	0.21	0.37	0.16	0.92	0.01	0.28	0.05	0.06	1.73e-18	1.73e-18	0.84	0.1	0.05	1.73e-18	0.05	0.05	-2.87987	0.000763541	0.028651
n339844	0.02	1.73e-18	1.73e-18	1.73e-18	0.05	1.73e-18	1.73e-18	0.06	0.05	0.04	0.22	0.06	0.24	0.22	0.12	1.73e-18	0.06	0.09	1.73e-18	0.18	2.08475	0.00480167	0.0807085
n339873	1.21	1.01	1.02	0.89	1.36	0.41	1.03	1.01	2.17	3.35	0.89	1.08	2.9	2.01	0.81	2.06	3.61	3.14	4.99	1.5	1.11257	0.00278489	0.0588632
n339879	0.03	1.73e-18	1.73e-18	1.73e-18	0.03	0.07	1.73e-18	1.73e-18	1.73e-18	0.11	0.1	0.07	0.03	0.07	0.25	0.03	0.07	0.03	0.04	0.03	1.7139	0.00438003	0.0765773
n339904	1.29	0.64	0.21	0.21	1.05	0.65	0.43	1.54	0.46	2.45	0.22	1.58	3.87	1.72	3.18	1.91	1.97	1.5	1.1	2.86	1.3242	0.0166974	0.158746
n339911	0.03	1.73e-18	1.73e-18	0.08	0.03	0.05	0.05	0.03	0.23	0.09	0.08	0.11	0.05	0.03	0.03	0.03	0.08	0.08	0.11	0.16	1.31244	0.00714298	0.100158
n339949	0.15	1.73e-18	0.15	0.22	1.73e-18	0.46	1.73e-18	0.46	0.16	0.47	0.61	0.08	0.23	0.3	0.48	0.07	0.15	0.45	0.31	0.54	1.81719	0.0306251	0.218545
n339952	1.73e-18	0.82	0.46	0.09	0.24	0.39	0.27	0.27	0.28	0.31	0.22	0.68	1.5	0.83	0.46	0.08	0.85	1.24	1.54	0.96	1.48878	0.0450306	0.264116
n340000	0.37	0.76	0.54	0.66	0.66	1.02	0.68	0.5	4.01	1.8	1.18	1.86	0.83	0.8	2.39	0.85	0.78	0.97	1.42	1.1	1.05726	0.00138416	0.0396856
n340035	0.13	0.26	0.09	0.13	0.42	0.7	0.57	0.27	0.7	0.67	0.92	0.41	0.78	0.39	0.41	0.34	0.48	0.52	0.89	0.35	1.03509	0.00645634	0.0950825
n340043	0.31	0.52	0.31	0.41	0.61	0.21	0.32	0.54	0.34	0.76	0.32	0.55	1.78	0.52	0.88	1.24	1.17	0.62	2.04	0.96	1.04175	0.00473466	0.0800914
n340080	1.73e-18	1.73e-18	1.73e-18	1.73e-18	1.73e-18	1.73e-18	1.73e-18	1.73e-18	0.15	1.73e-18	0.15	0.03	1.73e-18	1.73e-18	1.73e-18	1.73e-18	1.73e-18	0.18	0.05	0.1	1.69103	0.0170443	0.160499
n340134	1.73e-18	1.73e-18	1.73e-18	0.48	0.95	0.26	1.73e-18	1.73e-18	0.99	0.32	1.73e-18	2.17	3.73	1.73e-18	0.87	0.49	2.66	4.5	2.67	0.14	3.62712	0.0138801	0.144224
n340173	0.78	0.75	1.03	0.84	0.99	1.27	1	0.65	0.84	0.46	0.54	0.3	0.44	0.28	0.13	0.52	0.32	0.3	0.65	0.16	-1.27474	0.000219778	0.0146263
n340180	0.03	0.03	1.73e-18	0.05	1.73e-18	0.03	0.1	0.03	0.16	0.2	0.05	0.34	1.73e-18	0.1	0.1	0.1	0.23	0.26	0.23	1.73e-18	1.61921	0.0285846	0.210563
n340206	0.04	0.16	0.05	1.73e-18	0.05	0.07	0.02	0.09	0.08	0.07	0.09	0.12	0.11	0.15	0.14	0.07	0.14	0.26	0.16	0.02	1.06575	0.0246289	0.19331
n340213	0.21	0.34	1.73e-18	0.2	0.41	0.56	0.14	0.14	0.22	0.07	1.73e-18	0.15	1.73e-18	0.07	1.73e-18	1.73e-18	1.73e-18	1.73e-18	0.07	1.73e-18	-2.66721	0.00391188	0.0714924
n340260	0.06	0.06	0.04	0.04	0.04	0.08	0.1	0.02	0.16	0.06	0.13	0.08	0.08	0.13	0.16	0.07	0.08	0.19	0.17	0.14	1.02611	0.000531263	0.0235011
n340268	1.73e-18	0.1	0.06	0.02	0.04	0.02	0.04	0.04	1.73e-18	0.02	0.02	1.73e-18	0.06	1.73e-18	1.73e-18	1.73e-18	1.73e-18	0.04	0.06	1.73e-18	-1.12477	0.0381789	0.243196
n340271	1.73e-18	1.73e-18	0.05	0.04	1.73e-18	1.73e-18	1.73e-18	1.73e-18	0.1	0.05	0.02	1.73e-18	0.11	0.14	0.01	1.73e-18	0.16	0.24	0.13	0.14	2.10054	0.00447322	0.0773394
n340288	0.1	0.1	1.73e-18	0.1	1.73e-18	0.2	0.1	1.73e-18	1.73e-18	1.73e-18	1.73e-18	1.73e-18	1.73e-18	1.73e-18	1.73e-18	1.73e-18	1.73e-18	1.73e-18	1.73e-18	1.73e-18	-2.27876	0.00037614	0.0195444
n340317	0.06	0.11	0.21	0.11	0.05	0.06	0.05	0.17	1.73e-18	1.73e-18	0.06	0.05	1.73e-18	1.73e-18	1.73e-18	0.05	0.28	1.73e-18	0.06	0.17	-1.67194	0.0219156	0.182429
n340372	0.28	1.73e-18	0.83	1.73e-18	0.27	0.85	0.28	1.43	0.3	1.73e-18	1.73e-18	1.73e-18	1.73e-18	1.73e-18	0.3	0.28	1.73e-18	1.73e-18	1.73e-18	0.29	-2.67454	0.029938	0.216276
n340397	1.73e-18	1.73e-18	1.73e-18	1.73e-18	0.2	1.73e-18	1.73e-18	1.73e-18	1.73e-18	1.73e-18	0.21	0.44	0.62	0.41	1.73e-18	1.73e-18	0.21	0.21	0.21	1.73e-18	2.34256	0.029477	0.214595
n340399	0.03	1.73e-18	1.73e-18	0.03	1.73e-18	1.73e-18	1.73e-18	1.73e-18	0.09	0.06	0.03	1.73e-18	1.73e-18	0.03	0.06	0.03	0.03	1.73e-18	0.06	0.08	1.40949	0.0111037	0.128471
n340482	28.48	45.83	32.72	26.84	55.58	34.82	30.26	32.86	118.12	184.41	92.26	161.07	61.4	172.3	131.52	194.22	227.54	169.31	240.05	54.62	1.97345	4.31e-07	0.000445057
n340485	0.08	0.08	1.73e-18	0.08	1.73e-18	1.73e-18	1.73e-18	1.73e-18	1.73e-18	1.73e-18	1.73e-18	1.73e-18	1.73e-18	1.73e-18	1.73e-18	1.73e-18	1.73e-18	1.73e-18	1.73e-18	1.73e-18	-1.18872	0.0169439	0.15991
n340508	1.73e-18	0.04	1.73e-18	1.73e-18	1.73e-18	0.03	1.73e-18	1.73e-18	0.11	0.07	1.73e-18	1.73e-18	0.17	0.04	0.03	0.1	1.73e-18	1.73e-18	0.1	0.07	1.54273	0.0244754	0.192677
n340532	0.67	0.96	1.45	1.79	1.25	0.71	1.39	1.26	0.1	1.73e-18	1.39	0.28	0.76	1.89	1.73e-18	0.76	0.49	1.73e-18	0.48	0.13	-2.61127	0.0153247	0.151634
n340603	0.1	0.58	0.58	0.86	0.48	0.49	0.79	0.6	2.22	1.73	1.49	2.17	1.47	0.39	1.04	0.68	1.1	0.88	1.51	1.81	1.32104	0.00169721	0.044664
n340635	1.73e-18	0.04	0.01	1.73e-18	0.07	1.73e-18	0.11	1.73e-18	0.21	0.34	0.21	0.07	0.2	0.07	0.21	0.25	0.13	0.32	0.79	0.1	3.11443	1.18e-05	0.00305136
n340652	0.43	0.53	0.79	0.54	1.03	0.52	0.29	0.38	2.98	0.95	0.55	1.41	1.68	1	0.87	1.23	1.33	2.02	2.19	1.48	1.33861	0.000118801	0.0100748
n340665	1.73e-18	1.73e-18	1.73e-18	0.02	0.02	1.73e-18	1.73e-18	0.02	1.73e-18	0.02	0.07	0.02	0.04	1.73e-18	0.02	1.73e-18	0.05	0.04	0.02	0.09	1.06319	0.03205	0.221918
n340729	0.05	1.73e-18	1.73e-18	1.73e-18	1.73e-18	0.17	1.73e-18	1.73e-18	0.43	0.65	1.73e-18	1.73e-18	0.11	1.73e-18	1.73e-18	0.25	0.77	0.22	0.16	0.23	2.42819	0.0231274	0.187403
n340731	0.32	0.08	0.31	0.27	0.16	0.16	0.36	0.16	1.97	0.95	0.6	0.79	0.48	0.32	1.13	0.59	0.12	0.24	1.22	0.97	1.54393	0.00183973	0.0468003
n340753	0.2	0.1	0.26	0.23	0.24	0.13	0.24	0.15	0.08	1.73e-18	0.28	1.73e-18	0.11	0.12	0.25	0.19	1.73e-18	1.73e-18	0.12	0.09	-1.67266	0.0279157	0.208028
n340763	0.08	1.73e-18	0.07	0.04	0.07	0.04	0.08	0.04	0.08	1.73e-18	1.73e-18	1.73e-18	0.07	0.11	1.73e-18	1.73e-18	1.73e-18	0.04	1.73e-18	1.73e-18	-1.4068	0.0296677	0.215159
n340789	0.02	1.73e-18	1.73e-18	0.05	0.05	0.07	0.07	0.02	1.73e-18	1.73e-18	1.73e-18	0.02	0.02	0.05	1.73e-18	1.73e-18	0.02	1.73e-18	1.73e-18	0.02	-1.04875	0.0404279	0.250358
n340792	0.34	1.73e-18	1.73e-18	0.3	1.73e-18	1.73e-18	0.33	1.73e-18	1.73e-18	1.73e-18	1.73e-18	1.73e-18	1.73e-18	1.73e-18	1.73e-18	1.73e-18	1.73e-18	1.73e-18	1.73e-18	1.73e-18	-1.89637	0.0167079	0.158746
n340812	1.89	1.27	3.31	1.73e-18	3.99	2.66	1.73e-18	1.73e-18	3.28	6.56	0.52	5.96	4.53	6.31	12.14	3.91	3.65	2.56	1.99	6.01	3.6323	0.00715478	0.10029
n340852	1.26	1.07	0.9	0.89	1.05	0.84	1.12	0.67	2.77	9.06	1.29	1.97	3.26	1.61	1.93	1.36	2.53	2.81	2.41	4.8	1.39677	0.000102667	0.0093133
n340867	1.73e-18	1.79	1.73e-18	1.73e-18	1.73e-18	1.73e-18	0.82	1.13	0.47	3.79	2.22	0.78	4.32	0.52	5.13	0.26	1.95	0.48	2.46	3.37	4.58626	0.000578769	0.0245992
n340877	1.73e-18	0.03	0.22	0.19	0.11	0.17	0.11	1.73e-18	1.73e-18	0.03	1.73e-18	1.73e-18	1.73e-18	0.03	1.73e-18	1.73e-18	1.73e-18	1.73e-18	0.09	0.12	-1.85464	0.0182064	0.165482
n340897	0.12	0.2	0.06	0.09	0.17	0.03	0.06	0.06	0.19	0.21	0.09	0.5	0.41	0.24	0.37	0.17	0.18	0.38	0.64	0.12	1.45632	0.000722819	0.0277413
n340904	0.13	0.09	0.08	0.11	0.09	0.1	0.04	0.06	0.12	1.73e-18	0.06	0.02	0.04	0.02	0.06	0.02	0.12	0.02	0.02	0.02	-1.15374	0.00778336	0.10592
n340906	0.39	0.51	0.26	0.76	1.15	1.05	0.52	0.53	3.65	3.64	0.79	1.51	7.54	0.91	0.69	1.28	2.91	2.46	4.66	2.13	1.82496	0.000373616	0.0195097
n340912	1.73e-18	1.73e-18	1.73e-18	1.73e-18	1.73e-18	1.73e-18	1.73e-18	0.01	0.01	0.03	0.03	1.73e-18	1.73e-18	0.02	0.03	1.73e-18	0.01	0.02	0.01	0.03	1.05583	0.00232772	0.0533836
n340919	0.06	1.73e-18	0.03	0.03	1.73e-18	1.73e-18	1.73e-18	0.09	1.73e-18	0.24	0.03	0.12	0.09	0.12	0.03	0.03	0.15	0.41	0.12	0.03	1.77212	0.012704	0.137405
n340953	88.87	101.37	96.3	78.75	110.1	103.02	95.4	96.9	202.19	262.68	138.61	200.16	150.83	188.3	182.68	214.44	282.24	253.57	292.03	194.88	1.11883	5.72e-08	0.000153036
n341071	0.34	0.3	0.19	0.55	0.71	0.81	0.5	0.23	1.72	0.83	0.81	6.81	5.14	0.53	1.05	1.2	2.48	19.3	3.24	1.95	2.36216	0.000423552	0.0207475
n341078	0.57	0.46	0.2	0.32	0.49	0.24	0.42	0.14	1.37	1.04	0.58	1.12	0.5	0.57	1.16	0.53	0.47	0.6	1.1	0.72	1.20633	0.000286616	0.0168195
n341089	0.26	0.09	0.34	0.14	0.09	0.09	0.05	0.17	0.23	0.48	0.4	0.42	0.26	0.28	0.47	0.39	0.33	0.37	0.43	0.48	1.42877	3.34e-05	0.00534406
n341129	1.73e-18	1.73e-18	0.02	0.04	0.02	1.73e-18	0.11	0.05	0.21	0.13	0.03	0.06	0.04	0.04	0.08	0.04	0.05	0.05	0.04	0.03	1.26742	0.0120918	0.134278
n341157	1.73e-18	1.73e-18	1.73e-18	0.19	0.09	0.25	0.06	0.06	1.73e-18	1.73e-18	1.73e-18	1.73e-18	1.73e-18	1.73e-18	1.73e-18	0.06	1.73e-18	1.73e-18	1.73e-18	1.73e-18	-2.01093	0.0039322	0.0717017
n341195	0.04	0.03	0.03	0.07	0.07	1.73e-18	1.73e-18	0.11	0.04	0.11	0.04	0.15	0.25	0.11	0.04	0.07	0.36	0.49	0.07	0.25	1.7108	0.0055759	0.0875946
n341220	0.04	1.73e-18	1.73e-18	1.73e-18	0.04	1.73e-18	1.73e-18	1.73e-18	0.04	0.04	1.73e-18	0.04	0.12	0.08	0.04	1.73e-18	0.08	0.04	1.73e-18	1.73e-18	1.22368	0.0449741	0.263899
n341224	1.73e-18	1.73e-18	1.73e-18	0.06	0.06	1.73e-18	0.06	0.06	1.73e-18	1.73e-18	1.73e-18	0.07	1.73e-18	1.73e-18	1.73e-18	1.73e-18	1.73e-18	1.73e-18	1.73e-18	1.73e-18	-1.15368	0.0363559	0.236731
n341282	0.11	0.23	1.73e-18	1.73e-18	0.08	0.2	1.73e-18	1.73e-18	0.07	0.31	0.26	0.2	0.26	0.24	0.34	0.28	1.73e-18	0.13	0.27	0.26	2.19205	0.0105927	0.125418
n341287	0.04	0.04	0.02	0.06	0.06	0.12	1.73e-18	0.06	0.09	0.13	0.14	0.13	0.04	0.1	0.08	0.1	0.07	0.14	0.11	0.08	1.11575	0.00443544	0.0771249
n341294	0.06	1.73e-18	0.13	0.03	0.08	0.08	0.09	0.12	0.06	0.06	0.04	0.03	1.73e-18	0.11	1.73e-18	0.02	0.02	0.03	1.73e-18	1.73e-18	-1.18949	0.0471014	0.270446
n341319	0.26	0.35	0.13	0.19	0.72	0.64	0.48	0.26	1.34	1.16	0.45	1.84	2.14	0.57	1.65	1.41	1.2	0.73	1.6	0.98	1.77232	3.59e-05	0.00553463
n341397	1.73e-18	1.73e-18	0.04	0.04	0.04	1.73e-18	0.04	0.04	0.16	0.04	0.09	0.22	0.1	0.04	0.04	0.08	0.13	0.08	0.04	0.22	1.82803	0.000561054	0.0242364
n341399	0.48	0.41	0.2	0.4	0.27	0.21	0.14	0.35	1.73e-18	0.07	0.35	0.14	0.14	0.28	0.15	0.34	1.73e-18	0.07	0.21	0.14	-1.44279	0.0336282	0.227251
n341543	0.07	0.14	1.73e-18	1.73e-18	0.04	0.02	0.02	0.02	0.19	0.12	0.07	0.08	0.05	0.02	1.73e-18	0.05	0.22	0.14	0.13	0.17	1.36495	0.0308056	0.218882
n341549	0.24	0.13	0.09	0.13	0.13	0.09	0.2	0.09	0.09	0.09	0.07	0.19	1.73e-18	0.06	0.05	0.11	0.09	0.03	1.73e-18	0.16	-1.10696	0.0414518	0.25391
n341563	1.73e-18	0.05	0.02	1.73e-18	1.73e-18	1.73e-18	1.73e-18	1.73e-18	0.04	1.73e-18	1.73e-18	0.07	0.06	0.03	1.73e-18	1.73e-18	0.04	0.08	0.04	0.06	1.20796	0.0356738	0.234098
n341628	1.73e-18	1.73e-18	1.73e-18	1.73e-18	1.73e-18	1.73e-18	1.73e-18	1.73e-18	0.09	0.08	1.73e-18	0.08	0.08	1.73e-18	0.08	1.73e-18	1.73e-18	1.73e-18	1.73e-18	1.73e-18	1.33347	0.0306964	0.218586
n341631	0.02	0.02	1.73e-18	1.73e-18	0.02	0.02	1.73e-18	0.02	0.09	0.27	0.09	0.02	0.04	0.02	0.02	0.04	0.04	0.02	1.73e-18	0.04	1.26596	0.0148206	0.148734
n341660	0.02	1.73e-18	1.73e-18	1.73e-18	0.03	1.73e-18	1.73e-18	1.73e-18	0.02	0.02	1.73e-18	0.02	0.02	1.73e-18	0.1	0.05	0.02	0.02	0.05	0.03	1.23014	0.00764525	0.104973
n341692	1.73e-18	1.73e-18	1.73e-18	1.73e-18	1.73e-18	1.73e-18	1.73e-18	0.05	1.73e-18	0.14	1.73e-18	1.73e-18	0.04	1.73e-18	1.73e-18	0.05	0.09	0.04	0.14	0.13	1.52454	0.0293552	0.21404
n341720	1.73e-18	1.73e-18	1.73e-18	1.73e-18	1.73e-18	1.73e-18	1.73e-18	1.73e-18	0.09	0.04	1.73e-18	0.04	1.73e-18	1.73e-18	1.73e-18	0.03	0.04	0.04	1.73e-18	1.73e-18	1.21747	0.0147289	0.148425
n341786	0.09	1.73e-18	0.09	0.26	1.73e-18	0.27	0.18	0.09	0.38	0.09	0.27	0.18	0.18	0.26	0.37	0.26	0.09	0.26	0.72	0.18	1.62657	0.0143114	0.146484
n341793	1.73e-18	1.73e-18	0.31	1.73e-18	1.73e-18	0.29	0.18	1.73e-18	0.08	0.08	1.73e-18	0.22	0.1	0.21	0.11	0.26	0.21	0.18	0.14	0.39	1.98551	0.026162	0.200414
n341826	0.26	0.23	0.25	0.26	0.49	0.41	0.28	0.37	0.84	0.85	0.5	0.96	0.88	0.29	0.76	0.55	0.46	0.51	0.9	0.51	1.01018	0.000139686	0.0110452
n341827	0.17	0.06	0.3	0.12	0.17	0.47	0.19	0.34	0.13	1.73e-18	0.25	0.06	0.17	0.1	0.28	1.73e-18	0.06	1.73e-18	0.07	0.05	-1.67185	0.020283	0.175055
n341857	0.06	0.11	1.73e-18	0.25	0.09	0.08	1.73e-18	1.73e-18	0.14	0.08	0.21	0.12	0.15	0.06	0.22	0.2	0.06	0.09	0.08	0.13	1.47413	0.017537	0.162917
n341960	0.4	0.03	0.02	0.1	0.07	0.21	0.03	0.11	0.22	0.86	0.21	0.13	0.47	0.12	0.13	0.31	0.89	0.67	0.19	0.16	1.67877	0.00389854	0.0713103
n341988	1.73e-18	0.03	1.73e-18	0.03	1.73e-18	1.73e-18	1.73e-18	1.73e-18	0.09	0.03	0.05	1.73e-18	0.08	1.73e-18	0.08	1.73e-18	1.73e-18	0.03	0.16	0.05	1.40993	0.026383	0.201542
n342009	0.03	0.03	1.73e-18	1.73e-18	1.73e-18	0.03	0.03	0.07	1.73e-18	1.73e-18	1.73e-18	1.73e-18	1.73e-18	1.73e-18	0.03	1.73e-18	1.73e-18	1.73e-18	1.73e-18	1.73e-18	-1.20833	0.00546784	0.0866132
n342073	1.73e-18	0.03	1.73e-18	1.73e-18	1.73e-18	0.03	0.03	0.04	1.73e-18	1.73e-18	1.73e-18	1.73e-18	1.73e-18	1.73e-18	1.73e-18	1.73e-18	1.73e-18	1.73e-18	1.73e-18	1.73e-18	-1.04024	0.00337675	0.0658683
n342086	0.15	1.73e-18	0.44	0.32	0.05	1.73e-18	0.42	0.08	0.08	0.32	0.24	0.34	0.07	0.24	0.38	0.39	0.52	0.19	0.35	0.25	1.46523	0.0450469	0.264147
n342097	1.35	1.51	0.74	0.99	1.23	1.31	1.45	1.24	4.86	3.37	2.12	4.01	2.18	2.18	3.64	1.6	2.46	2.08	2.57	2.09	1.12037	1.31e-05	0.00320495
n342282	3.11	3.24	2.89	5.05	5.54	4.15	4.05	2.24	15.95	12.32	4.27	7.4	17.26	4.56	4.63	7.92	14.95	12.09	14.51	9.71	1.36215	0.000135782	0.0109677
n342304	0.04	1.73e-18	1.73e-18	0.08	1.73e-18	0.08	0.08	1.73e-18	1.73e-18	1.73e-18	1.73e-18	1.73e-18	1.73e-18	1.73e-18	1.73e-18	1.73e-18	1.73e-18	1.73e-18	1.73e-18	1.73e-18	-1.47896	0.00352913	0.0678789
n342347	0.21	0.41	0.14	0.24	0.34	0.21	0.07	0.24	0.34	0.31	0.21	1.03	3.24	0.34	1.43	0.24	0.32	5.66	1.49	0.68	1.72107	0.00712324	0.100096
n342424	5.09	4.53	1.27	3.66	2.63	5.89	4.33	5.31	4.6	1.09	0.93	2.45	2.23	1.18	1.8	1.59	1.8	1.34	0.77	1.44	-1.24304	0.0008251	0.0299002
n342472	1.73e-18	0.02	1.73e-18	1.73e-18	1.73e-18	1.73e-18	1.73e-18	1.73e-18	0.02	0.03	1.73e-18	1.73e-18	1.73e-18	1.73e-18	0.02	0.12	0.03	0.13	0.05	0.02	1.37252	0.0130877	0.139592
n342473	0.46	1.73e-18	0.29	0.34	0.55	0.19	0.62	0.12	0.42	0.18	0.5	0.27	1.41	0.83	2.85	0.23	4.5	0.51	1.89	1.41	1.88177	0.0197534	0.17263
n342550	0.09	0.05	0.09	0.09	0.23	0.14	0.29	0.15	1.73e-18	1.73e-18	0.05	1.73e-18	1.73e-18	1.73e-18	1.73e-18	1.73e-18	0.1	0.09	1.73e-18	0.05	-2.74775	9.22e-05	0.0088214
n342561	0.24	0.06	0.17	0.27	0.9	0.66	0.23	0.1	0.86	0.87	0.43	0.3	0.88	0.43	0.35	0.67	0.97	0.27	0.5	0.32	1.08977	0.0158029	0.154444
n342654	1.73e-18	1.73e-18	1.73e-18	1.73e-18	1.73e-18	1.73e-18	0.03	1.73e-18	0.24	1.73e-18	0.68	0.47	1.73e-18	1.73e-18	1.73e-18	0.22	0.22	1.73e-18	0.68	1.73e-18	2.37442	0.0261742	0.200418
n342662	78.3	63.6	69.86	142.65	137.24	137.72	77.41	88.83	130.37	189.69	100.5	457.19	586.72	113.81	124.79	123.58	575.24	1650.94	234.96	256.75	1.41505	0.00569689	0.0887699
n342663	2.71	1.73e-18	1.91	4.22	3.54	1.73e-18	5.2	5.97	1.73e-18	1.73e-18	8.59	1.73e-18	1.73e-18	0.43	1.73e-18	1.73e-18	1.73e-18	4.29	1.73e-18	1.73e-18	-4.3934	0.0178307	0.163936
n342687	1.73e-18	0.74	1.73e-18	0.32	0.98	1.73e-18	0.54	1.73e-18	1.73e-18	1.73e-18	1.73e-18	1.73e-18	1.73e-18	1.73e-18	1.73e-18	1.73e-18	1.73e-18	1.73e-18	1.73e-18	1.73e-18	-2.96049	0.00330094	0.0651829
n342820	0.08	0.08	0.24	0.31	0.35	0.17	0.16	1.73e-18	0.33	0.26	0.34	0.59	0.33	0.45	0.86	0.35	0.34	0.27	0.26	0.26	1.53603	0.00573698	0.0891318
n342832	1.73e-18	0.32	1.73e-18	1.73e-18	0.16	0.03	0.01	1.73e-18	0.27	0.32	0.2	0.42	0.17	0.39	1.73e-18	1.73e-18	1.58	0.76	1.82	0.34	3.09909	0.00582602	0.0899863
n342843	14.59	13.42	18.97	16	19.53	16.79	16.69	10.6	3.95	3.19	8.43	5.96	0.83	14.42	7.83	12.27	6.95	5.21	0.25	11.29	-1.77422	0.00760083	0.104533
n342867	0.2	0.24	0.08	1.73e-18	0.16	0.16	0.2	0.12	0.18	0.3	0.29	0.26	0.24	0.24	0.21	0.24	0.25	0.32	0.17	0.25	1.09662	0.0190822	0.169695
n342920	1.04	1.77	1.98	1.34	2.32	1.74	1.35	2.32	1.72	4.79	1.93	5.9	4.73	4.27	0.6	1.84	13.06	22.39	8.93	1.8	1.1892	0.0330231	0.225068
n342932	0.19	0.19	0.52	0.32	0.28	0.67	0.38	0.24	0.21	0.15	0.24	0.1	0.1	0.1	0.05	1.73e-18	0.19	0.1	0.1	0.24	-1.54043	0.00411081	0.0736259
n342982	2.97	4.02	2.42	2.5	4.83	4.25	3.68	3.71	6.52	17.56	5.77	14.15	17.48	4.03	9.28	5.66	5.81	6.56	9.92	11.57	1.30431	9.17e-05	0.0088214
n343066	0.01	1.73e-18	1.73e-18	1.73e-18	1.73e-18	0.01	1.73e-18	1.73e-18	1.73e-18	0.01	0.04	0.02	0.07	0.01	1.73e-18	0.01	0.03	0.18	1.73e-18	0.02	1.22832	0.0160359	0.15573
n343085	0.27	0.32	0.51	0.11	0.21	1.73e-18	0.44	0.17	0.58	0.44	0.49	0.47	0.34	0.7	1.54	0.42	0.5	0.27	0.23	0.42	1.43235	0.0183309	0.166002
n344489	1.09	0.48	0.48	0.6	0.52	0.69	0.5	0.3	2.28	2.33	0.74	0.59	2.5	0.77	0.62	1.19	2.42	2.17	1.39	1.56	1.28877	0.000657595	0.0263356
n344595	1.73e-18	1.73e-18	1.73e-18	1.73e-18	1.73e-18	1.73e-18	0.03	1.73e-18	0.05	0.03	1.73e-18	0.05	0.05	1.73e-18	1.73e-18	0.04	0.02	0.06	1.73e-18	1.73e-18	1.12243	0.0293123	0.213837
n344613	0.03	1.73e-18	1.73e-18	0.03	1.73e-18	0.01	1.73e-18	0.05	0.03	0.06	1.73e-18	0.03	0.07	0.06	0.11	0.1	0.03	0.1	1.73e-18	0.08	1.40925	0.0149603	0.149453
n344624	0.42	0.28	0.42	0.24	0.38	0.17	0.17	1.73e-18	1.44	1.47	0.42	2.18	1.04	0.39	0.52	1.05	1.06	1.08	2.49	1.77	2.50535	0.000359975	0.0190769
n344630	0.7	1.73e-18	0.83	0.39	1.73e-18	0.17	1.73e-18	0.29	0.34	0.35	0.66	0.16	1.03	0.52	0.71	0.53	0.26	0.3	0.52	1.07	2.21555	0.016124	0.156144
n344636	1.73e-18	1.73e-18	1.73e-18	1.73e-18	1.73e-18	1.73e-18	1.73e-18	1.73e-18	1.73e-18	1.73e-18	1.73e-18	1.05	0.93	1.73e-18	0.5	1.73e-18	0.31	3.07	0.63	0.55	3.66909	0.00483596	0.0810272
n344651	0.57	0.27	0.48	0.41	0.23	0.5	0.19	0.14	1.46	1.51	0.52	0.77	1.19	0.22	0.49	0.66	1.94	0.87	1.01	0.78	1.3672	0.00105413	0.0343446
n344697	0.3	0.67	0.66	0.26	0.51	0.33	0.62	0.25	0.27	0.17	0.34	0.45	0.9	1.73e-18	0.33	1.73e-18	0.74	1.73e-18	1.73e-18	1.73e-18	-2.29485	0.0316401	0.220985
n344722	0.17	0.1	0.17	0.07	0.37	0.15	0.28	0.02	0.58	0.34	0.25	0.31	0.43	0.17	0.05	0.3	0.15	0.3	0.5	1.2	1.14093	0.0309729	0.219331
n344726	0.2	0.04	0.28	0.16	0.24	0.32	0.24	0.21	1.73e-18	0.04	0.29	0.17	0.08	0.32	1.73e-18	0.16	0.04	0.12	0.12	1.73e-18	-1.52113	0.0403126	0.250318
n344728	1.73e-18	1.73e-18	1.73e-18	1.73e-18	1.73e-18	1.73e-18	1.73e-18	1.73e-18	1.73e-18	1.73e-18	1.73e-18	1.73e-18	0.07	1.73e-18	1.73e-18	1.73e-18	0.04	0.18	0.07	0.04	1.24098	0.0379633	0.242481
n344791	1.62	1.62	1.41	1.51	0.65	0.72	2.41	1.56	0.29	0.7	1.23	0.57	0.74	0.82	0.7	1.56	0.64	0.36	0.23	1	-1.03518	0.00543789	0.0863794
n344859	0.33	0.52	0.71	1.21	0.58	0.4	0.86	0.47	0.14	0.48	0.53	0.41	0.2	0.39	0.21	0.45	0.47	1.73e-18	0.27	0.27	-1.26754	0.0380977	0.242936
n344886	1.73e-18	1.73e-18	0.07	1.73e-18	0.07	1.73e-18	1.73e-18	1.73e-18	0.07	0.07	0.07	1.73e-18	0.07	0.07	0.07	1.73e-18	0.07	0.07	0.07	1.73e-18	1.5	0.0230439	0.18708
n345062	0.25	1.73e-18	0.12	1.73e-18	0.12	0.5	0.25	0.13	1.73e-18	1.73e-18	1.73e-18	1.73e-18	1.73e-18	0.12	1.73e-18	1.73e-18	0.25	0.12	0.13	1.73e-18	-1.95947	0.0427088	0.257252
n345087	0.32	0.25	1.73e-18	0.42	0.43	0.3	0.61	0.88	0.63	0.74	0.6	0.74	0.43	0.59	1.01	0.64	0.76	0.84	0.76	0.25	1.25591	0.043667	0.260107
n345117	1.73e-18	0.04	1.73e-18	1.73e-18	1.73e-18	1.73e-18	0.13	1.73e-18	0.23	0.13	1.73e-18	0.09	0.08	0.17	0.09	0.08	0.04	0.08	0.13	0.09	2.41443	0.000448201	0.0213932
n345184	0.45	1.23	1.29	1.09	1.61	1.77	1.05	2.09	1.19	0.31	0.93	0.41	0.46	0.74	0.19	1.34	0.52	0.37	0.75	0.63	-1.08743	0.00443698	0.0771249
n345200	0.03	1.73e-18	1.73e-18	1.73e-18	1.73e-18	0.03	1.73e-18	0.06	0.2	0.06	0.03	0.03	0.09	1.73e-18	1.73e-18	0.09	0.03	0.06	0.03	0.06	1.43727	0.0180612	0.165112
n345232	0.36	0.29	0.55	1.73e-18	0.3	0.01	0.55	0.66	2.35	0.7	0.24	1.27	0.75	0.15	1.63	0.41	0.76	0.23	0.43	0.83	1.72921	0.0357838	0.234443
n345259	1.73e-18	1.73e-18	1.73e-18	1.73e-18	1.73e-18	1.73e-18	1.73e-18	1.73e-18	0.05	1.73e-18	1.73e-18	0.05	0.14	1.73e-18	0.1	1.73e-18	0.19	0.29	0.05	0.1	2.31746	0.00180636	0.0462976
n345333	0.35	1.04	0.43	0.34	0.43	0.62	0.37	0.45	0.38	0.18	1.73e-18	0.09	0.09	0.53	0.65	0.43	0.18	0.09	0.09	0.45	-1.43087	0.0276591	0.207097
n345365	0.1	0.07	1.73e-18	0.07	1.73e-18	0.03	0.07	1.73e-18	0.15	0.1	0.21	0.21	0.03	0.4	0.28	0.17	0.14	0.13	0.28	0.21	2.34219	0.000246612	0.0154962
n345408	0.44	0.81	1.5	1.05	0.8	0.38	0.7	0.26	1.73e-18	1.73e-18	0.38	0.06	0.19	1.73e-18	0.47	0.79	0.25	0.37	1.73e-18	0.85	-2.65185	0.0117197	0.132112
n345425	1.73e-18	1.73e-18	0.22	1.73e-18	1.73e-18	0.45	0.23	0.23	1.73e-18	1.73e-18	1.73e-18	1.73e-18	1.73e-18	1.73e-18	1.73e-18	1.73e-18	1.73e-18	1.73e-18	1.73e-18	1.73e-18	-2.40213	0.00325803	0.0647472
n345432	0.14	0.41	0.41	0.54	0.41	0.91	0.28	0.57	1.73e-18	0.29	1.73e-18	1.73e-18	0.14	0.16	0.74	0.28	0.28	0.28	0.14	1.73e-18	-2.25385	0.0162581	0.157048
n345440	1.73e-18	0.14	1.73e-18	1.73e-18	1.73e-18	0.07	0.21	1.73e-18	1.73e-18	1.73e-18	1.73e-18	1.73e-18	1.73e-18	1.73e-18	1.73e-18	1.73e-18	1.73e-18	1.73e-18	1.73e-18	1.73e-18	-1.42079	0.0187547	0.167836
n345456	1.73e-18	1.73e-18	1.73e-18	0.11	0.12	1.73e-18	0.12	1.73e-18	1.73e-18	1.73e-18	1.73e-18	1.73e-18	1.73e-18	1.73e-18	1.73e-18	1.73e-18	1.73e-18	1.73e-18	1.73e-18	1.73e-18	-1.37323	0.0168562	0.159469
n345522	0.35	0.23	0.35	0.11	0.23	1.73e-18	0.36	0.48	0.25	1.47	0.12	0.37	0.59	0.82	0.37	1.51	0.72	0.82	0.72	0.6	1.62026	0.0160369	0.15573
n345544	1.73e-18	1.73e-18	1.73e-18	1.73e-18	1.73e-18	1.73e-18	1.73e-18	1.73e-18	1.73e-18	0.08	1.73e-18	1.73e-18	1.73e-18	0.03	1.73e-18	0.05	0.05	1.73e-18	1.73e-18	0.03	1.02832	0.034974	0.232157
n345571	0.28	0.63	0.51	0.58	0.89	0.4	0.4	0.65	2.18	1.15	0.77	1	1.27	0.63	0.63	1.13	1.53	1.07	1.64	0.89	1.06254	0.000249276	0.0156176
n345577	1.73e-18	0.02	1.73e-18	0.02	1.73e-18	0.01	1.73e-18	1.73e-18	0.02	0.02	0.02	1.73e-18	0.06	0.03	0.07	0.01	0.04	0.07	0.1	1.73e-18	1.34073	0.0070702	0.0997293
n345608	0.05	0.23	0.42	0.14	0.14	0.24	0.1	0.15	0.15	0.05	1.73e-18	0.1	0.05	1.73e-18	0.15	0.09	1.73e-18	0.09	0.2	0.15	-1.42536	0.0351511	0.23234
n345703	0.09	1.73e-18	1.73e-18	1.73e-18	1.73e-18	1.73e-18	1.73e-18	1.73e-18	0.37	0.18	0.09	1.73e-18	0.17	0.09	0.18	1.73e-18	0.09	1.73e-18	1.73e-18	1.73e-18	1.90805	0.0278949	0.207916
n345708	0.23	0.24	0.43	1.73e-18	0.41	0.73	0.21	0.43	1.73e-18	0.23	0.24	1.73e-18	0.21	1.73e-18	0.48	1.73e-18	0.22	1.73e-18	0.24	1.73e-18	-2.15358	0.0467961	0.269546
n345749	0.87	1.25	1.72	0.57	1.23	1.78	1.73e-18	1.61	1.73e-18	0.85	0.33	0.62	1.73e-18	0.58	2.07	1.49	1.73e-18	1.73e-18	1.73e-18	1.73e-18	-2.87149	0.0486448	0.275489
n345779	1.09	1.47	0.78	0.77	1.04	1.86	0.84	0.77	3.52	2.57	1.11	2.3	1.9	1.82	2.14	2.35	1.25	2.69	2.67	2.01	1.02769	0.000106431	0.00946821
n345834	0.91	0.97	0.05	0.58	0.13	1.11	0.61	0.48	0.44	0.43	0.31	0.09	0.03	0.11	0.03	0.08	0.36	0.05	0.11	0.17	-1.67557	0.0122147	0.135013
n345843	1.73e-18	0.34	0.46	1.73e-18	0.5	1.73e-18	1.73e-18	1.73e-18	0.23	0.72	0.56	0.24	0.47	0.23	0.27	1.73e-18	0.61	1.73e-18	0.68	0.97	2.53098	0.0329887	0.224906
n345858	1.73e-18	1.73e-18	1.73e-18	1.73e-18	1.73e-18	1.73e-18	1.73e-18	1.73e-18	0.05	1.73e-18	1.73e-18	1.73e-18	1.73e-18	1.73e-18	1.73e-18	0.05	1.73e-18	0.05	0.05	0.05	1.07707	0.0308698	0.218882
n345860	3.75	1.07	1.43	1.76	1.89	1.34	4.62	1.85	0.91	0.25	2.82	1.4	1.21	1.33	0.25	1.31	1.96	0.6	0.99	0.12	-1.27788	0.0201377	0.174312
n345891	1.73e-18	1.73e-18	1.73e-18	1.73e-18	1.73e-18	1.73e-18	1.73e-18	1.73e-18	0.5	1.73e-18	1.73e-18	0.33	1.73e-18	0.15	1.73e-18	1.73e-18	0.47	0.15	0.16	0.16	2.70998	0.00486227	0.0812107
n345906	0.93	1.73e-18	1.73e-18	1.73e-18	1.73e-18	1.73e-18	1.73e-18	1.73e-18	1.73e-18	7.58	0.87	0.73	0.72	1.73e-18	0.47	0.46	2.89	0.44	1.73e-18	0.81	4.14697	0.00435137	0.0763046
n345922	1.73e-18	1.73e-18	0.53	1.73e-18	1.73e-18	1.73e-18	1.73e-18	1.73e-18	0.58	1.73e-18	0.82	0.57	0.27	0.27	1.73e-18	1.06	0.82	1.73e-18	1.73e-18	0.28	3.08938	0.0141488	0.145762
n345968	0.29	0.66	0.55	1.73e-18	0.46	0.22	0.29	0.22	1.73e-18	1.73e-18	1.73e-18	1.73e-18	0.27	1.73e-18	0.6	0.57	1.73e-18	0.21	1.73e-18	1.73e-18	-2.78149	0.0158129	0.154476
n345987	0.07	0.05	0.07	0.05	0.07	0.09	0.04	0.04	0.12	0.02	0.02	1.73e-18	0.09	0.04	1.73e-18	0.04	0.02	1.73e-18	1.73e-18	0.02	-1.26646	0.0129194	0.138601
n345991	0.36	0.36	0.12	1.73e-18	0.24	0.24	0.49	0.38	1.57	1.02	0.37	0.89	0.48	0.12	0.64	0.48	0.25	0.24	1	0.37	1.36902	0.0396915	0.248307
n346018	0.2	1.73e-18	0.81	0.79	0.2	1.73e-18	0.21	0.21	0.22	0.42	0.21	1.07	0.41	0.41	1.07	0.8	1.04	0.41	0.42	0.83	1.94952	0.016822	0.159329
n346069	2.18	2.41	6.05	2.04	4.62	3.7	3.79	3.37	6.33	7.72	5.2	11.26	6.01	5.72	18.18	5.34	7.89	4.1	6.7	8.48	1.10976	0.00029668	0.0171636
n346088	1.91	6.5	3.02	1.73e-18	1.73e-18	0.19	0.83	2.38	2.84	9.74	1.61	1.47	1.97	1.2	0.83	1.28	3.35	3.11	2	3.04	2.29016	0.0448198	0.2634
n346112	1.73e-18	1.73e-18	1.73e-18	1.73e-18	1.73e-18	1.73e-18	0.03	1.73e-18	0.1	0.13	0.14	0.02	1.73e-18	0.19	1.73e-18	1.73e-18	1.73e-18	0.09	1.73e-18	1.73e-18	1.45021	0.0470024	0.270179
n346155	1.73e-18	1.73e-18	1.73e-18	1.73e-18	0.05	1.73e-18	0.02	1.73e-18	0.46	0.01	0.34	0.15	0.36	0.09	1.73e-18	1.73e-18	1.73e-18	1.73e-18	0.21	0.09	2.14514	0.0194949	0.171547
n346195	0.1	0.21	0.14	0.2	0.25	0.18	0.49	0.17	1.73e-18	1.73e-18	1.73e-18	1.73e-18	0.3	0.38	0.02	0.17	0.5	0.16	1.73e-18	0.02	-2.09425	0.0215943	0.181339
n346212	0.05	1.73e-18	1.73e-18	1.73e-18	1.73e-18	1.73e-18	1.73e-18	1.73e-18	0.28	0.08	1.73e-18	0.08	0.25	0.08	1.73e-18	0.16	0.13	0.24	1.73e-18	1.73e-18	2.31079	0.0059521	0.0909081
n346238	1.73e-18	0.47	1.58	1.73e-18	0.76	1.48	1.14	0.47	1.21	2.2	1.25	1.36	2.27	2.18	0.6	0.22	2.66	0.8	1.26	2.77	2.17856	0.0286352	0.210716
n346241	0.93	2.78	1.56	2.6	1.15	2.02	2.02	0.91	6.45	6.59	2.02	4.39	14.4	7.54	16.17	6.04	95.91	10.27	23.01	8.03	2.59043	6.69e-05	0.00756119
n346242	1.73e-18	0.2	0.3	0.39	0.11	0.32	0.7	0.19	0.11	0.1	0.1	1.73e-18	0.3	0.1	0.11	1.73e-18	1.73e-18	1.73e-18	1.73e-18	0.41	-1.89662	0.0490804	0.276882
n346281	0.73	0.63	0.45	0.27	0.72	0.83	1.01	0.94	2.23	3.02	1.3	1.64	1.46	0.64	1.83	1.53	1.77	1.27	1.22	1.83	1.23811	0.000111322	0.00966697
n346310	0.06	1.73e-18	0.01	1.73e-18	0.26	0.11	1.73e-18	1.73e-18	0.18	0.31	0.06	0.36	0.17	0.07	0.29	0.1	0.16	0.25	0.25	0.08	2.6032	0.000376193	0.0195444
n346350	1.73e-18	0.25	1.73e-18	0.16	0.24	1.73e-18	0.42	0.09	0.18	0.26	0.17	0.26	0.25	0.08	0.26	0.25	0.51	0.33	0.17	0.26	1.80801	0.0165649	0.158348
n346379	1.73e-18	1.73e-18	1.73e-18	1.73e-18	1.73e-18	1.73e-18	1.73e-18	1.73e-18	1.73e-18	1.73e-18	1.73e-18	4.74	1.73e-18	5.67	0.46	1.23	5.25	3.25	3.91	0.02	4.8448	0.0030891	0.0628672
n346381	0.28	0.44	1.33	1.73e-18	1.73e-18	0.27	1.73e-18	1.73e-18	1.73e-18	1.19	2.05	1.99	0.89	0.9	0.54	0.92	1.07	0.45	1.67	1.52	3.42922	0.00579085	0.0897077
n346410	0.65	3.66	2	3.25	1.45	1.45	1.32	0.51	9.51	7.91	1.44	7.93	21.43	8.24	20.65	6.05	133.19	16.86	17.51	12.65	3.02507	6.17e-05	0.00728482
n346421	1.73e-18	1.73e-18	0.74	0.43	1.73e-18	1.73e-18	1.73e-18	0.11	1.73e-18	0.24	0.13	0.21	0.15	0.22	0.11	0.29	0.11	0.4	0.61	0.15	2.15941	0.028241	0.209198
n346512	2.27	1.73e-18	1.73e-18	1.73e-18	2.1	1.73e-18	2.19	1.73e-18	1.73e-18	1.73e-18	1.73e-18	1.73e-18	1.73e-18	1.73e-18	1.73e-18	1.73e-18	1.73e-18	1.73e-18	1.73e-18	1.73e-18	-2.91692	0.0166003	0.158507
n346515	0.46	0.32	0.48	0.31	0.58	0.66	0.64	0.77	0.07	0.66	0.37	0.36	0.19	0.23	0.29	0.16	0.3	0.08	0.25	0.35	-1.06551	0.0046161	0.0787793
n346527	1.73e-18	0.03	1.73e-18	0.08	1.73e-18	0.04	1.73e-18	0.04	0.04	1.73e-18	1.73e-18	1.73e-18	1.73e-18	1.73e-18	1.73e-18	1.73e-18	1.73e-18	1.73e-18	1.73e-18	1.73e-18	-1.03323	0.0301044	0.217144
n346557	2.28	2.35	2.63	2	5.57	4.26	4.31	2.55	7.65	15.07	3.3	11.12	6.18	5.58	10.92	8.07	11.35	13.87	13.38	3.43	1.42779	0.000143369	0.0110806
n363350	1.73e-18	0.1	1.73e-18	0.05	0.1	0.11	0.12	0.2	0.2	0.16	0.16	0.14	0.1	0.16	0.1	0.07	0.13	0.08	0.13	0.16	1.13169	0.0336271	0.227251
n363403	0.17	0.17	0.17	1.73e-18	1.73e-18	0.17	0.17	1.73e-18	0.37	1.73e-18	1.73e-18	1.73e-18	1.73e-18	1.73e-18	1.73e-18	1.73e-18	1.73e-18	1.73e-18	1.73e-18	1.73e-18	-2.16888	0.0131944	0.140231
n363461	0.24	0.23	0.23	0.12	0.81	0.24	0.6	0.24	0.26	1.73e-18	0.48	1.73e-18	1.73e-18	0.12	0.75	0.12	0.12	1.73e-18	0.36	1.73e-18	-2.14225	0.0294106	0.214222
n363486	1.73e-18	0.12	1.73e-18	1.73e-18	0.24	0.25	0.13	1.73e-18	0.4	0.65	0.13	1.73e-18	0.37	0.37	1.73e-18	0.37	0.13	0.25	0.38	0.38	2.0628	0.0423304	0.255809
n363510	0.03	0.03	0.03	0.03	0.03	0.05	1.73e-18	0.06	0.09	0.03	0.05	0.06	0.16	0.03	0.11	0.05	0.11	0.12	0.08	0.03	1.02821	0.00765849	0.105014
n363537	0.26	0.28	0.5	0.03	0.36	0.21	0.09	0.35	0.26	1.73e-18	1.73e-18	0.04	0.09	0.13	0.13	1.73e-18	1.73e-18	0.28	0.42	1.73e-18	-2.07261	0.0229285	0.186759
n363539	1.73e-18	0.28	1.73e-18	0.09	0.09	0.19	1.73e-18	0.1	1.73e-18	0.29	0.66	0.1	0.19	0.47	1.73e-18	0.83	0.86	2.51	0.48	0.38	2.2606	0.0395614	0.24797
n363567	1.73e-18	0.12	1.73e-18	1.73e-18	0.14	0.3	1.73e-18	0.42	0.27	1.56	0.45	0.39	0.47	1.73e-18	0.46	0.25	0.91	0.7	0.88	0.64	3.08143	0.00363406	0.0688293
n363606	1.73e-18	0.19	0.21	0.42	0.12	0.32	1.73e-18	1.73e-18	0.43	0.36	0.16	0.35	0.28	0.17	0.82	0.57	0.5	0.89	0.53	0.54	2.53825	0.00225484	0.0522668
n363611	1.02	0.83	2.97	1.98	1.64	1.81	2.42	0.98	0.18	1.73e-18	2.56	0.93	0.56	1.12	1.73e-18	2.01	1.43	0.56	1.73e-18	1.47	-2.35105	0.0458709	0.266614
n363612	1.73e-18	1.73e-18	1.73e-18	1.73e-18	1.73e-18	1.73e-18	1.73e-18	1.73e-18	0.28	1.73e-18	1.73e-18	1.73e-18	0.07	0.34	1.75	1.73e-18	0.91	1.73e-18	1.73e-18	1.73e-18	2.24752	0.0408675	0.251806
n363636	1.73e-18	1.73e-18	0.11	1.73e-18	0.1	1.73e-18	1.73e-18	1.73e-18	0.11	0.18	0.27	0.23	0.04	0.07	0.1	0.17	0.11	1.73e-18	0.1	1.73e-18	2.22119	0.00572254	0.0890056
n363644	4.59	2.99	9.35	3.49	2	3.97	1.73e-18	0.83	5.25	4.74	4.86	8.24	3.59	6.46	11.86	2.87	5.08	8.13	6.85	7.3	1.9368	0.0396528	0.248285
n363650	0.74	1.73e-18	0.8	0.68	0.6	0.28	0.57	0.33	1.87	1.17	0.58	0.36	0.65	1.18	1.99	0.33	0.98	1.93	1.53	0.44	1.46423	0.0410537	0.252518
n363664	0.06	1.73e-18	0.06	0.06	0.06	1.73e-18	0.06	0.12	1.73e-18	0.13	1.73e-18	1.73e-18	1.73e-18	0.06	1.73e-18	1.73e-18	1.73e-18	1.73e-18	0.06	1.73e-18	-1.43198	0.0353501	0.233181
n363675	0.11	1.73e-18	1.73e-18	1.73e-18	1.73e-18	0.11	1.73e-18	0.12	1.73e-18	1.73e-18	1.73e-18	1.73e-18	1.73e-18	1.73e-18	1.73e-18	1.73e-18	1.73e-18	1.73e-18	1.73e-18	1.73e-18	-1.3588	0.0168632	0.159469
n363714	0.26	0.31	0.72	0.82	1.31	0.55	0.47	0.75	5.26	4.78	1.81	5.51	1.19	4.41	3.16	3.52	4.58	5.57	6.24	1.46	2.58132	5.64e-07	0.00052485
n363769	0.31	1.73e-18	0.15	1.73e-18	0.6	0.31	0.15	0.32	0.34	1.73e-18	1.73e-18	1.73e-18	1.73e-18	1.73e-18	1.73e-18	1.73e-18	1.73e-18	1.73e-18	1.73e-18	1.73e-18	-3.19445	0.000965945	0.0326537
n363780	1.73e-18	1.73e-18	0.14	1.73e-18	0.07	0.07	1.73e-18	1.73e-18	1.73e-18	1.73e-18	1.73e-18	1.73e-18	1.73e-18	1.73e-18	1.73e-18	1.73e-18	1.73e-18	1.73e-18	1.73e-18	1.73e-18	-1.23836	0.018191	0.165482
n363820	1.73e-18	1.73e-18	1.73e-18	1.73e-18	1.73e-18	1.73e-18	1.73e-18	1.73e-18	0.95	1.73e-18	1.73e-18	0.62	1.73e-18	0.29	0.31	0.29	1.73e-18	0.29	0.9	1.73e-18	3.23256	0.00459846	0.0786368
n363829	1.73e-18	1.73e-18	0.87	0.14	0.43	0.29	0.15	1.73e-18	1.73e-18	1.73e-18	1.73e-18	1.73e-18	0.15	1.73e-18	1.73e-18	1.73e-18	0.15	1.73e-18	1.73e-18	1.73e-18	-2.42491	0.0158454	0.154686
n363918	0.13	0.02	0.08	0.11	1.73e-18	1.73e-18	0.12	0.12	0.1	0.32	0.06	0.26	0.15	0.14	0.06	0.06	0.13	0.15	0.07	0.07	1.17274	0.040446	0.250424
n363983	0.46	1.73e-18	0.19	0.63	0.18	1.73e-18	0.09	0.46	1.06	1.01	0.31	0.52	0.45	0.45	0.48	0.23	0.26	0.68	0.23	0.23	1.82671	0.0193981	0.171334
n363984	1.73e-18	1.73e-18	1.73e-18	1.73e-18	1.73e-18	1.73e-18	1.73e-18	1.73e-18	1.73e-18	0.11	0.1	0.21	1.73e-18	1.73e-18	1.73e-18	1.73e-18	0.1	1.73e-18	1.73e-18	0.1	1.53522	0.031972	0.221706
n363987	0.21	1.73e-18	0.07	0.2	0.07	1.73e-18	1.73e-18	0.07	1.73e-18	1.73e-18	1.73e-18	0.07	1.73e-18	1.73e-18	1.73e-18	1.73e-18	1.73e-18	1.73e-18	1.73e-18	1.73e-18	-1.98147	0.00443423	0.0771249
n364013	1.73e-18	1.73e-18	1.73e-18	1.73e-18	0.11	0.11	0.11	1.73e-18	1.73e-18	0.35	0.11	0.95	0.34	0.23	0.24	1.11	1.26	1.46	0.81	0.12	3.71828	0.000404003	0.0203396
n364041	0.06	0.19	0.26	0.13	0.19	0.2	0.2	0.13	0.07	0.07	1.73e-18	0.2	1.73e-18	1.73e-18	0.14	1.73e-18	0.2	1.73e-18	0.26	0.07	-1.87181	0.0177024	0.163485
n364080	0.13	0.65	0.92	0.38	1.04	0.4	0.93	0.81	1.73e-18	0.27	0.54	0.28	0.4	0.26	0.14	0.13	0.13	0.13	0.81	0.14	-1.56982	0.0192905	0.170811
n364170	0.05	1.73e-18	1.73e-18	1.73e-18	1.73e-18	0.03	0.13	0.08	0.14	0.39	0.03	0.08	0.05	0.05	0.06	0.05	0.43	0.08	0.19	0.05	1.92949	0.00435202	0.0763046
n364280	0.03	0.06	0.03	0.19	0.03	0.1	0.1	0.11	0.11	0.23	0.14	0.13	0.18	0.23	0.3	0.17	0.03	0.13	0.17	0.13	1.01468	0.0102699	0.12313
n364380	2.04	2.95	2.17	1.09	1.49	1.76	2.01	1.14	0.59	1.12	0.8	0.57	0.55	2.67	0.42	1.02	1.02	0.76	0.94	1.01	-1.02927	0.00129104	0.0381805
n364392	0.32	0.21	1.73e-18	0.1	0.63	1.73e-18	0.11	0.33	1.73e-18	1.73e-18	1.73e-18	1.73e-18	1.73e-18	1.73e-18	1.73e-18	0.51	1.73e-18	1.73e-18	0.11	0.16	-2.34005	0.0240254	0.190769
n364404	1.27	0.96	0.61	0.42	0.58	1	0.56	0.29	1.54	1.3	0.87	2.27	1.61	0.82	2.26	1.11	1.64	1.3	1.07	1.42	1.0728	0.000438041	0.0211815
n364462	0.23	0.17	0.28	1.73e-18	0.11	0.06	0.23	1.73e-18	0.61	0.24	0.23	0.24	0.06	0.17	0.54	0.28	0.23	0.11	0.41	0.06	1.41066	0.0448969	0.263725
n364487	1.73e-18	1.73e-18	1.73e-18	0.03	0.08	1.73e-18	1.73e-18	0.32	1.73e-18	1.73e-18	5.38	4.49	0.52	1.73e-18	2.26	3.87	0.01	2.37	1.73e-18	0.57	3.28947	0.0387174	0.245248
n364682	1.73e-18	1.73e-18	1.73e-18	1.73e-18	1.73e-18	0.2	0.2	1.73e-18	0.94	0.31	0.41	1.73e-18	1.73e-18	0.1	0.41	0.2	0.51	1.73e-18	0.51	1.73e-18	2.36918	0.0408695	0.251806
n364725	0.48	0.38	0.11	0.2	0.15	0.44	0.58	1.73e-18	1.73e-18	1.73e-18	0.41	1.73e-18	0.14	0.4	1.73e-18	1.73e-18	0.1	1.73e-18	1.73e-18	1.73e-18	-2.7718	0.00895105	0.114087
n364763	1.73e-18	1.73e-18	1.73e-18	1.73e-18	1.73e-18	1.73e-18	1.73e-18	1.73e-18	1.73e-18	0.04	0.28	0.11	0.17	1.73e-18	1.73e-18	1.73e-18	1.73e-18	0.11	1.73e-18	1.73e-18	1.54331	0.037126	0.23985
n364814	1.73e-18	0.21	1.73e-18	0.13	1.73e-18	1.73e-18	0.04	0.11	1.73e-18	1.73e-18	1.73e-18	1.73e-18	1.73e-18	1.73e-18	1.73e-18	1.73e-18	1.73e-18	1.73e-18	1.73e-18	1.73e-18	-1.77171	0.00437121	0.0765459
n364863	1.24	3.6	2.44	1.09	7.29	1.4	2.16	2.3	14.86	7.53	3.45	14.56	5.99	8.52	5.79	6.84	27.67	22.8	14.33	4.42	2.06715	7.25e-05	0.00783752
n364906	1.73e-18	1.73e-18	0.22	1.73e-18	0.15	1.73e-18	0.2	1.73e-18	0.13	0.47	0.15	0.08	0.08	1.73e-18	0.31	0.15	0.08	0.2	1.73e-18	0.46	1.87293	0.04769	0.272246
n364977	0.53	1.73e-18	0.57	0.28	0.43	0.57	0.64	0.11	0.83	0.79	0.47	0.9	1.09	0.29	1.01	0.64	0.3	0.31	0.51	1.17	1.30283	0.0495761	0.278564
n365050	0.32	0.32	0.32	0.31	0.31	0.65	0.32	0.55	0.12	0.22	0.22	0.22	0.11	1.73e-18	1.73e-18	0.21	1.73e-18	0.21	1.73e-18	0.22	-2.39546	0.00467095	0.0793404
n365063	1.73e-18	1.73e-18	1.73e-18	0.1	1.73e-18	0.43	1.73e-18	1.73e-18	0.66	1.73e-18	0.11	0.77	0.85	0.47	1.73e-18	1.73e-18	0.2	0.5	0.46	1.73e-18	2.51573	0.0384105	0.244231
n365154	0.52	0.68	0.77	1.73e-18	0.17	1.03	0.24	0.34	0.61	0.44	0.82	0.89	1.13	0.79	1.13	0.51	0.95	0.68	0.2	1.69	1.36235	0.0492495	0.277517
n365156	1.73e-18	1.73e-18	1.73e-18	1.73e-18	1.73e-18	1.73e-18	1.73e-18	1.73e-18	0.25	1.73e-18	1.73e-18	1.73e-18	0.46	0.23	0.24	0.23	0.23	0.23	0.23	1.73e-18	3.15197	0.000983772	0.032996
n365212	0.11	0.11	1.73e-18	0.1	0.11	1.73e-18	0.05	1.73e-18	0.35	0.22	0.22	0.11	0.05	0.16	0.11	0.05	0.06	0.05	0.06	0.06	1.37104	0.0295504	0.214796
n365273	0.17	0.13	0.23	0.13	0.26	0.34	0.31	0.1	0.07	0.14	1.73e-18	0.11	1.73e-18	0.1	0.07	0.07	1.73e-18	0.07	1.73e-18	0.24	-2.03955	0.00451874	0.0779354
n365382	0.37	1.19	0.83	0.34	3.93	0.35	1.13	0.98	7.83	4.86	2.54	8.54	3.59	4.63	3.92	3.53	15.83	11.84	7.42	3.23	2.7528	4.26e-06	0.00168494
n365488	1.73e-18	0.94	0.47	1.16	1.73e-18	0.24	0.72	0.73	0.51	0.99	0.97	0.75	1.91	0.95	2.77	0.94	0.97	0.48	0.49	2.2	2.13536	0.0199008	0.173186
n365574	0.06	1.73e-18	1.73e-18	1.73e-18	0.06	0.06	1.73e-18	0.06	1.73e-18	0.06	1.73e-18	1.73e-18	1.73e-18	1.73e-18	1.73e-18	1.73e-18	1.73e-18	1.73e-18	1.73e-18	1.73e-18	-1.16973	0.0307739	0.218882
n365582	0.1	0.16	0.13	0.29	0.29	0.3	0.2	0.1	0.54	0.76	0.54	0.7	0.64	0.1	0.78	0.4	0.07	0.33	0.62	0.41	1.13487	0.012942	0.138702
n365589	1.73e-18	1.73e-18	0.08	0.08	1.73e-18	1.73e-18	0.16	0.08	0.17	0.08	0.08	0.08	0.08	0.24	0.34	0.08	0.24	0.24	0.16	1.73e-18	1.89767	0.0128012	0.137962
n365591	0.1	1.73e-18	0.45	0.16	0.33	0.29	0.24	0.2	0.61	0.15	0.52	0.57	0.65	0.19	0.46	0.28	0.29	0.75	0.2	0.21	1.18117	0.0459964	0.266976
n365648	0.09	0.12	1.73e-18	1.73e-18	1.73e-18	1.73e-18	1.73e-18	0.14	0.08	0.09	0.27	0.14	1.73e-18	0.08	0.22	0.07	0.39	1.73e-18	0.27	0.14	1.96182	0.0230154	0.186926
n365665	0.37	1.73e-18	1.73e-18	1.73e-18	0.07	0.3	0.07	0.29	0.54	0.46	0.17	0.52	0.15	0.07	0.23	0.07	0.17	0.07	0.07	0.22	1.57073	0.0489638	0.276607
n365731	0.61	0.2	1.73e-18	0.2	0.6	0.62	0.21	0.42	2.2	1.27	0.21	0.86	1.23	0.2	0.86	0.2	1.46	3.46	1.89	0.63	1.8568	0.0190135	0.169387
n365882	1.73e-18	1.07	0.83	0.81	0.8	0.79	1.73e-18	0.85	1.15	1.12	1.17	1.16	1	1.18	1.18	1.17	0.98	1.11	1.21	1.25	2.0181	0.0241075	0.191134
n365913	0.02	0.05	0.09	0.07	0.05	0.05	0.09	0.09	0.25	0.24	0.14	0.24	0.15	0.1	0.04	0.12	0.46	0.1	0.27	0.04	1.17181	0.00612667	0.0925346
n365925	1.73e-18	0.1	1.73e-18	0.29	0.2	1.73e-18	0.2	0.21	1.73e-18	1.73e-18	0.1	1.73e-18	1.73e-18	0.1	1.73e-18	1.73e-18	1.73e-18	1.73e-18	1.73e-18	0.1	-1.83644	0.0390565	0.24619
n366000	0.1	0.14	1.73e-18	0.09	0.38	0.2	0.39	1.73e-18	1.73e-18	1.73e-18	1.73e-18	1.73e-18	0.2	1.73e-18	0.36	1.73e-18	1.73e-18	1.73e-18	1.73e-18	0.2	-2.04481	0.0418805	0.254773
n366108	1.73e-18	1.73e-18	1.73e-18	0.24	0.25	0.25	1.73e-18	0.13	0.54	0.4	1.73e-18	0.53	1.06	0.13	0.54	0.25	0.13	0.88	0.39	0.39	2.67277	0.00824624	0.109194
n366118	1.73e-18	1.73e-18	0.11	0.11	0.11	0.06	1.73e-18	0.17	0.18	0.23	0.06	0.35	0.11	0.06	0.3	0.06	0.17	0.11	0.12	0.18	1.67242	0.0105211	0.125193
n366331	1.03	0.57	0.86	1.1	0.77	1.15	1.48	0.92	0.46	0.09	0.86	0.34	0.36	0.83	0.56	0.86	0.64	0.6	0.35	0.25	-1.0747	0.00439466	0.0767343
n366540	0.07	0.09	1.73e-18	1.73e-18	0.18	0.47	0.35	0.1	0.3	0.28	0.57	0.27	0.37	0.19	0.48	0.18	0.28	0.37	0.04	0.19	1.62363	0.0240445	0.190813
n366566	1.73e-18	1.73e-18	1.73e-18	1.73e-18	1.73e-18	1.73e-18	1.73e-18	1.73e-18	1.73e-18	1.73e-18	1.73e-18	0.47	0.64	1.73e-18	1.73e-18	0.16	0.16	0.32	0.16	1.73e-18	2.40951	0.0142631	0.146326
n366683	1.73e-18	1.73e-18	1.73e-18	1.73e-18	1.73e-18	1.73e-18	1.73e-18	1.73e-18	1.73e-18	0.27	1.73e-18	1.73e-18	1.73e-18	1.73e-18	0.28	1.73e-18	0.41	0.38	1.73e-18	0.46	2.15814	0.0308094	0.218882
n366829	0.58	0.34	0.81	0.11	0.11	1.73e-18	0.23	0.48	1.73e-18	1.73e-18	0.12	0.12	1.73e-18	1.73e-18	0.12	0.11	0.12	0.12	0.12	1.73e-18	-2.19342	0.0198067	0.172745
n366835	1.73e-18	0.1	0.1	0.29	1.73e-18	0.05	1.73e-18	1.73e-18	0.16	0.21	0.1	0.26	0.2	0.15	0.1	0.1	0.05	0.59	1.73e-18	0.15	1.91235	0.0191044	0.169839
n366879	1.73e-18	0.11	0.11	1.73e-18	0.11	0.23	0.23	1.73e-18	1.73e-18	1.73e-18	0.34	0.12	1.73e-18	1.73e-18	1.73e-18	1.73e-18	1.73e-18	1.73e-18	1.73e-18	1.73e-18	-1.75479	0.0498454	0.279353
n366937	0.65	0.43	1.73e-18	1.73e-18	0.35	0.34	0.99	1.28	0.35	1.32	0.82	1.35	0.79	1.06	0.68	0.49	1	0.98	0.55	1.06	1.92939	0.0266972	0.203103
n367002	1.73e-18	1.73e-18	1.73e-18	1.73e-18	1.73e-18	1.73e-18	0.07	1.73e-18	1.73e-18	0.15	0.07	0.08	0.07	1.73e-18	1.73e-18	0.13	0.08	1.73e-18	0.22	0.07	1.9309	0.0102286	0.122818
n367106	0.06	0.09	0.05	0.09	0.09	0.02	0.09	0.11	0.12	1.73e-18	0.04	1.73e-18	0.09	1.73e-18	1.73e-18	1.73e-18	0.01	0.03	1.73e-18	0.02	-1.82047	0.00226066	0.0522708
n367136	1.73e-18	1.73e-18	1.73e-18	1.73e-18	1.73e-18	1.73e-18	1.73e-18	1.73e-18	1.73e-18	1.73e-18	0.18	1.73e-18	0.17	1.73e-18	0.37	0.17	1.73e-18	1.73e-18	0.18	1.73e-18	1.8403	0.0315824	0.220893
n367161	1.73e-18	1.73e-18	1.73e-18	0.18	1.73e-18	0.37	0.19	1.73e-18	1.73e-18	1.73e-18	1.73e-18	1.73e-18	1.73e-18	1.73e-18	1.73e-18	1.73e-18	1.73e-18	1.73e-18	1.73e-18	1.73e-18	-1.72722	0.0174623	0.162713
n367214	1.73e-18	1.73e-18	0.04	0.04	1.73e-18	1.73e-18	1.73e-18	1.73e-18	1.73e-18	1.73e-18	0.04	0.21	0.35	1.73e-18	0.04	0.04	0.04	0.27	0.28	0.12	2.10976	0.00991469	0.120521
n367271	0.1	0.1	1.73e-18	0.1	0.1	0.4	1.73e-18	0.2	0.32	0.93	0.4	0.1	0.2	0.2	0.21	0.59	0.51	0.2	0.61	0.2	2.05207	0.00366386	0.0689595
n367313	1.73e-18	1.73e-18	0.12	1.73e-18	1.73e-18	0.12	0.12	0.12	1.73e-18	1.73e-18	1.73e-18	1.73e-18	1.73e-18	1.73e-18	1.73e-18	1.73e-18	1.73e-18	1.73e-18	1.73e-18	1.73e-18	-1.85022	0.00310769	0.0629894
n367335	1.73e-18	0.17	0.08	0.16	0.08	0.09	0.17	0.06	0.09	1.73e-18	0.08	1.73e-18	0.32	1.73e-18	1.73e-18	1.73e-18	0.17	1.73e-18	1.73e-18	1.73e-18	-1.80321	0.0328431	0.224311
n367516	0.1	0.03	0.06	0.04	0.08	0.05	0.02	0.05	0.25	0.02	0.07	0.21	0.08	0.16	0.17	0.24	0.14	0.15	0.25	0.36	1.40521	0.00154335	0.0421539
n367565	1.73e-18	0.18	0.3	0.2	0.31	0.09	0.08	0.21	0.45	0.19	0.1	1.73e-18	1.73e-18	0.1	1.73e-18	1.73e-18	1.73e-18	1.73e-18	1.73e-18	0.21	-1.92457	0.0453797	0.264946
n367704	0.44	0.73	0.59	1.73e-18	1.59	0.94	1.87	0.35	0.92	4.15	1.19	1	1.18	1.61	3.44	1.23	1.48	1.86	0.23	1.66	1.5685	0.0495312	0.278473
n367745	1.73e-18	1.73e-18	1.73e-18	1.73e-18	1.73e-18	1.73e-18	1.73e-18	1.73e-18	1.73e-18	1.73e-18	1.73e-18	0.31	0.07	1.73e-18	0.08	1.73e-18	0.07	1.73e-18	0.15	0.07	1.76416	0.0158299	0.154571
n367755	0.19	1.73e-18	1.73e-18	1.73e-18	1.73e-18	0.16	1.73e-18	1.73e-18	0.13	0.11	1.73e-18	0.26	1.73e-18	0.11	0.1	0.11	0.11	0.25	1.73e-18	0.28	1.94215	0.0325738	0.223628
n367897	1.73e-18	1.73e-18	0.09	0.04	0.04	0.14	0.05	0.05	0.15	0.19	0.14	0.38	0.05	0.05	0.05	0.22	0.09	0.45	0.19	0.14	1.77526	0.00300192	0.0619716
n367913	0.88	0.8	0.14	0.47	0.79	1.73e-18	0.1	1.73e-18	0.47	0.19	0.79	0.49	0.6	0.15	1.39	1.15	0.39	0.51	1.18	0.35	1.72872	0.0493443	0.277829
n367937	0.09	1.73e-18	0.35	0.3	0.24	0.68	0.13	1.73e-18	1.23	0.2	0.32	0.35	0.35	0.37	0.39	0.4	0.55	0.3	0.93	0.26	1.89338	0.0126723	0.137405
n367982	0.03	1.73e-18	1.73e-18	1.73e-18	0.02	0.03	1.73e-18	0.05	0.08	0.05	1.73e-18	0.11	0.13	0.05	1.73e-18	0.1	0.05	0.35	0.03	1.73e-18	1.39097	0.0465865	0.268815
n367988	1.16	1.39	0.51	0.75	0.5	1.04	1.04	2.24	0.28	0.13	0.13	0.54	0.13	0.26	0.81	0.13	0.52	0.38	0.26	0.79	-1.68523	0.000414034	0.0205816
n368060	0.53	1.02	0.27	1.32	1.43	0.93	1.1	0.67	0.48	0.79	0.39	1.73e-18	0.67	1.73e-18	0.63	1.73e-18	0.29	0.31	0.33	0.75	-2.14811	0.0307831	0.218882
n368102	1.29	1.76	2.6	0.16	1.73e-18	0.56	1.37	2.17	3.08	3.98	3.33	4.33	3.78	1.18	4.43	2.8	3.01	1.69	5.17	3.2	2.37211	0.00645246	0.0950783
n368129	0.11	0.11	1.73e-18	0.11	1.73e-18	0.11	0.11	0.11	1.73e-18	1.73e-18	1.73e-18	0.12	1.73e-18	0.22	0.12	1.73e-18	1.73e-18	1.73e-18	1.73e-18	1.73e-18	-1.69502	0.0416364	0.25435
n368138	0.03	0.05	0.1	0.05	1.73e-18	0.11	0.18	0.08	0.2	0.32	0.27	0.28	0.11	0.1	0.18	0.12	0.15	0.07	0.18	0.22	1.4515	0.00262999	0.0571836
n368193	1.73e-18	1.73e-18	0.39	1.73e-18	1.73e-18	1.73e-18	1.73e-18	1.73e-18	1.73e-18	0.29	0.08	0.16	0.37	1.73e-18	0.13	0.09	1.73e-18	0.16	1.73e-18	0.18	2.0745	0.0314964	0.220595
n368278	0.03	0.28	0.16	0.17	0.06	0.08	0.26	0.03	0.38	0.27	0.25	0.24	0.21	0.35	0.41	0.09	0.35	0.3	0.26	0.36	1.34148	0.00193208	0.0478103
n368299	0.72	0.12	0.65	1.73e-18	0.23	0.36	1.73e-18	0.05	0.77	0.25	0.48	0.26	0.42	0.24	0.51	0.23	1.06	0.48	0.25	0.48	1.82594	0.021295	0.179865
n368393	1.08	1.48	1.91	1.56	1.89	1.63	2.17	1.65	0.7	0.33	1.2	1.24	0.22	0.75	1.93	0.64	0.33	0.54	0.99	0.77	-1.25772	0.000906289	0.0315968
n368499	0.31	0.24	1.73e-18	0.22	0.3	0.09	1.73e-18	1.73e-18	1.73e-18	1.73e-18	1.73e-18	1.73e-18	1.73e-18	1.73e-18	1.73e-18	1.73e-18	0.09	1.73e-18	1.73e-18	1.73e-18	-2.52862	0.00276386	0.0586765
n368537	2.45	1.73e-18	2.16	1.24	1.86	1.05	2.63	2.58	1.73e-18	1.73e-18	0.34	1.24	1.73e-18	0.1	1.73e-18	1.69	3.22	1.73e-18	1.73e-18	3.28	-3.32063	0.0370695	0.239548
n368569	0.23	1.73e-18	1.73e-18	0.24	1.73e-18	0.62	1.73e-18	1.73e-18	1.73e-18	1.73e-18	1.73e-18	1.73e-18	1.73e-18	1.73e-18	1.73e-18	1.73e-18	1.73e-18	1.73e-18	1.73e-18	1.73e-18	-1.90076	0.0179123	0.164498
n368578	1.73e-18	1.73e-18	1.73e-18	1.73e-18	1.73e-18	1.73e-18	1.73e-18	1.73e-18	1.73e-18	0.23	1.73e-18	0.23	1.73e-18	0.22	1.73e-18	1.73e-18	0.45	1.73e-18	0.23	1.73e-18	1.9835	0.0312395	0.219857
n368659	1.73e-18	1.73e-18	0.03	0.06	1.73e-18	0.03	1.73e-18	0.03	0.1	0.07	1.73e-18	0.03	1.73e-18	0.03	0.2	0.06	0.1	0.03	0.16	0.13	1.48353	0.0236533	0.189798
n368668	0.07	0.01	1.73e-18	1.73e-18	1.73e-18	1.73e-18	1.73e-18	1.73e-18	0.08	0.01	0.01	0.06	1.73e-18	0.02	0.02	0.01	0.03	0.02	0.06	1.73e-18	1.04496	0.0365001	0.237207
n368786	1.39	0.69	0.96	0.94	1.91	0.98	2.24	1.28	1.95	4.19	2.12	2.05	2.5	2.36	3.23	2.06	3.39	1.11	3.28	3.27	1.03154	0.000373678	0.0195097
n368898	0.1	1.73e-18	1.73e-18	1.73e-18	0.1	1.73e-18	1.73e-18	1.73e-18	1.73e-18	0.42	1.73e-18	0.21	0.2	0.3	1.73e-18	0.1	0.2	0.5	0.1	0.1	2.44141	0.0101671	0.122393
n368937	0.08	1.73e-18	1.73e-18	0.08	0.08	0.08	0.08	0.08	0.09	1.73e-18	0.08	1.73e-18	1.73e-18	1.73e-18	1.73e-18	1.73e-18	1.73e-18	1.73e-18	1.73e-18	0.08	-1.5723	0.0252124	0.196062
n369002	0.21	0.85	1.73e-18	1.73e-18	1.73e-18	0.05	0.48	0.59	0.94	1.37	1.69	0.79	0.86	0.35	1.04	0.72	0.48	1.73e-18	0.61	1.83	2.79423	0.014668	0.148213
n369037	1.73e-18	1.73e-18	1.73e-18	1.73e-18	1.73e-18	1.73e-18	1.73e-18	1.73e-18	1.73e-18	0.2	0.32	0.17	1.73e-18	1.73e-18	0.17	0.17	1.73e-18	1.73e-18	0.32	0.34	2.67668	0.00428824	0.07572
n369106	1.73e-18	1.73e-18	1.73e-18	1.73e-18	1.73e-18	0.2	1.73e-18	1.73e-18	0.21	0.81	0.2	0.21	1.73e-18	1.73e-18	1.73e-18	0.19	0.4	1.73e-18	1.73e-18	0.4	2.34311	0.0302486	0.217653
n369116	1.73e-18	1.73e-18	1.73e-18	1.73e-18	1.73e-18	1.73e-18	1.73e-18	1.73e-18	0.23	1.73e-18	0.44	1.73e-18	0.22	1.73e-18	1.73e-18	0.21	1.73e-18	1.73e-18	0.22	1.73e-18	1.96528	0.0312903	0.219941
n369124	1.73e-18	1.73e-18	1.73e-18	1.73e-18	0.15	0.15	0.15	1.73e-18	1.73e-18	1.73e-18	1.73e-18	1.73e-18	1.73e-18	1.73e-18	1.73e-18	1.73e-18	1.73e-18	1.73e-18	1.73e-18	1.73e-18	-1.5	0.0167891	0.159181
n369182	1.73e-18	0.55	0.28	0.27	0.83	0.85	0.57	0.29	2.42	0.88	2.28	0.89	1.69	2.25	0.89	0.83	1.14	0.56	1.44	0.86	2.04686	0.00385758	0.0707753
n369183	0.34	0.27	0.07	0.2	0.2	0.14	0.2	0.34	0.22	1.73e-18	0.14	0.07	0.13	1.73e-18	0.07	0.27	0.21	0.07	0.21	1.73e-18	-1.48005	0.0406838	0.251244
n369191	0.01	0.07	1.73e-18	1.73e-18	0.02	0.16	0.01	0.08	0.14	0.13	0.04	0.25	0.14	0.12	0.1	0.11	0.3	0.26	0.1	0.17	2.1636	0.000289952	0.0168962
n369192	0.11	1.73e-18	1.73e-18	0.03	1.73e-18	1.73e-18	0.05	1.73e-18	1.73e-18	1.73e-18	1.73e-18	1.73e-18	1.73e-18	1.73e-18	1.73e-18	1.73e-18	1.73e-18	1.73e-18	1.73e-18	1.73e-18	-1.02124	0.0216725	0.181441
n369223	1.73e-18	1.73e-18	0.09	1.73e-18	1.73e-18	0.1	0.1	1.73e-18	1.73e-18	1.73e-18	1.73e-18	1.73e-18	1.73e-18	1.73e-18	1.73e-18	1.73e-18	1.73e-18	1.73e-18	1.73e-18	1.73e-18	-1.2801	0.0169137	0.159768
n369318	0.45	0.35	0.41	0.87	0.19	0.35	0.13	0.18	1.17	1.22	1.13	0.64	1.17	0.74	0.82	0.5	0.85	0.79	0.52	1.02	1.40528	8.68e-05	0.00864082
n369331	1.73e-18	1.73e-18	0.15	0.47	0.57	1.73e-18	0.58	0.42	1.73e-18	1.73e-18	1.73e-18	1.73e-18	1.73e-18	1.73e-18	1.73e-18	1.73e-18	1.73e-18	1.73e-18	1.73e-18	1.73e-18	-3.34398	0.000401163	0.0202933
n369348	0.93	0.43	0.88	0.41	1.37	0.23	0.26	0.97	1.73e-18	1.73e-18	1.73e-18	0.93	0.42	1.73e-18	1.2	0.22	0.62	0.1	0.27	1.73e-18	-2.7292	0.0167075	0.158746
n369372	1.73e-18	1.73e-18	1.73e-18	1.73e-18	1.73e-18	1.73e-18	1.73e-18	1.73e-18	1.73e-18	1.73e-18	0.1	0.17	0.15	0.32	1.73e-18	1.73e-18	0.12	1.73e-18	1.73e-18	0.04	1.89134	0.0159779	0.155621
n369419	0.13	0.13	0.19	0.06	0.12	0.38	0.13	0.26	1.37	0.59	0.52	0.8	1.08	0.89	0.54	0.38	0.84	1.52	1.24	0.52	2.2777	4.11e-07	0.000434483
n369445	1.73e-18	1.73e-18	0.23	1.73e-18	0.16	1.73e-18	1.73e-18	0.05	1.73e-18	1.73e-18	1.73e-18	1.73e-18	1.73e-18	1.73e-18	1.73e-18	1.73e-18	1.73e-18	1.73e-18	0.01	1.73e-18	-1.32384	0.0307666	0.218882
n369551	1.73e-18	0.09	1.73e-18	1.73e-18	1.73e-18	1.73e-18	1.73e-18	0.26	0.65	0.48	0.13	0.14	0.09	0.15	0.29	0.27	0.2	1.73e-18	0.09	0.19	3.02754	0.000655952	0.0263356
n369658	0.07	1.73e-18	0.03	0.07	1.73e-18	0.11	0.21	0.11	1.73e-18	1.73e-18	0.07	0.11	1.73e-18	0.03	1.73e-18	1.73e-18	0.04	1.73e-18	1.73e-18	1.73e-18	-1.54476	0.0317734	0.221282
n369798	0.27	0.34	0.2	0.2	0.27	0.21	0.14	0.35	0.07	0.07	0.28	0.14	1.73e-18	0.07	0.14	0.13	0.35	0.07	1.73e-18	0.21	-1.4574	0.0223636	0.184247
n369805	1.73e-18	1.73e-18	0.41	0.31	0.15	0.34	0.29	0.34	0.52	1.73e-18	0.16	1.73e-18	0.46	1.73e-18	1.73e-18	1.73e-18	1.73e-18	1.73e-18	1.73e-18	1.73e-18	-2.41389	0.0306345	0.218545
n369818	1.73e-18	0.06	0.06	0.06	1.73e-18	1.73e-18	0.06	1.73e-18	1.73e-18	1.73e-18	1.73e-18	1.73e-18	1.73e-18	1.73e-18	1.73e-18	1.73e-18	1.73e-18	1.73e-18	1.73e-18	1.73e-18	-1.40368	0.00316119	0.0637441
n369882	0.7	1.73e-18	1.73e-18	1.66	1.73e-18	1.8	1.73e-18	0.69	0.56	0.82	1.23	0.91	1.04	0.23	0.62	0.56	0.57	1	0.89	0.81	2.78473	0.0143536	0.146633
n369912	0.33	0.36	0.45	0.64	1.73e-18	0.29	0.29	0.68	0.42	1.73e-18	0.1	1.73e-18	0.1	1.73e-18	0.59	1.73e-18	1.73e-18	1.73e-18	0.1	1.73e-18	-2.91136	0.00773159	0.105678
n369926	0.05	0.1	0.14	1.73e-18	0.05	0.05	0.1	1.73e-18	0.1	0.05	0.3	0.05	0.29	0.05	0.15	0.05	0.15	0.1	0.25	0.15	1.32911	0.0208123	0.177612
n369940	0.19	1.73e-18	1.73e-18	1.73e-18	1.73e-18	1.73e-18	0.19	1.73e-18	0.41	0.2	1.73e-18	0.4	0.38	0.57	0.2	1.73e-18	0.77	0.56	0.39	1.73e-18	2.92936	0.00970053	0.118874
n369961	1.73e-18	1.73e-18	1.73e-18	1.73e-18	1.73e-18	1.73e-18	1.73e-18	1.73e-18	1.73e-18	1.73e-18	0.42	1.73e-18	0.78	0.4	1.73e-18	1.73e-18	1.73e-18	0.72	1.73e-18	0.9	2.4821	0.0311539	0.219857
n369996	1.73e-18	1.73e-18	0.26	1.73e-18	1.73e-18	1.73e-18	1.73e-18	1.73e-18	0.05	1.73e-18	1.04	0.18	0.39	0.19	1.73e-18	1.73e-18	0.39	0.05	0.4	0.62	2.9417	0.00669071	0.0969672
n370018	1.73e-18	0.19	1.73e-18	1.73e-18	1.73e-18	1.73e-18	1.73e-18	1.73e-18	1.64	1.73e-18	1.73e-18	0.2	1.73e-18	0.19	1.73e-18	0.37	0.39	1.73e-18	0.19	0.19	2.40095	0.0312395	0.219857
n370023	0.21	0.81	0.2	0.2	1.73e-18	0.21	0.41	0.21	1.73e-18	1.73e-18	1.73e-18	1.73e-18	0.21	0.2	1.73e-18	1.73e-18	1.73e-18	0.41	1.73e-18	0.21	-2.68048	0.0108803	0.127038
n370048	0.15	0.25	0.15	0.2	0.2	0.15	0.11	0.21	1.73e-18	0.21	1.73e-18	0.16	1.73e-18	0.26	0.05	0.06	0.12	1.73e-18	0.16	0.1	-1.69606	0.0218403	0.182103
n370086	1.73e-18	1.73e-18	1.73e-18	1.73e-18	1.73e-18	0.01	0.02	1.73e-18	0.09	1.73e-18	1.73e-18	0.09	1.73e-18	0.09	1.73e-18	1.73e-18	0.13	0.09	0.09	1.73e-18	1.3783	0.0444484	0.262238
n370095	1.45	3.91	1.93	1.84	2.46	1.46	0.9	2.57	5.41	5.97	3.17	4.75	3.57	3.23	2.3	5.28	3.41	5.22	10.18	2.68	1.15375	0.000456613	0.0215035
n370150	1.73e-18	1.73e-18	1.73e-18	1.73e-18	1.73e-18	1.73e-18	1.73e-18	1.73e-18	1.73e-18	0.11	0.12	1.73e-18	1.73e-18	0.08	0.08	1.73e-18	0.08	1.73e-18	0.04	1.73e-18	1.59309	0.0138159	0.143804
n370169	1.73e-18	1.73e-18	1.73e-18	1.73e-18	1.73e-18	1.73e-18	1.73e-18	1.73e-18	1.73e-18	0.04	1.73e-18	1.73e-18	1.73e-18	0.1	0.02	1.73e-18	1.73e-18	0.06	0.04	1.73e-18	1.0413	0.0389196	0.245891
n370180	1.73e-18	1.73e-18	3.8	4.44	3.14	1.73e-18	3.65	2.01	1.97	3.55	1.69	4.26	3.52	2.64	4.87	2.05	3.84	3.36	0.17	4.74	2.72196	0.0465948	0.268826
n370224	0.09	0.08	1.73e-18	1.73e-18	0.33	1.73e-18	0.5	0.17	0.18	0.47	0.09	0.65	0.34	0.88	0.09	0.33	0.09	0.33	0.77	0.26	2.2109	0.00916754	0.11554
n370252	0.04	0.06	0.06	0.07	0.03	0.04	0.08	0.04	0.15	0.13	0.1	0.13	0.04	0.14	0.15	0.23	0.25	0.24	0.23	0.11	1.35638	4.93e-05	0.00659942
n370264	1.73e-18	1.73e-18	1.73e-18	1.73e-18	1.73e-18	1.73e-18	1.73e-18	1.73e-18	0.18	1.73e-18	1.73e-18	0.52	1.73e-18	1.73e-18	0.09	0.08	1.73e-18	1.73e-18	0.08	1.73e-18	1.63647	0.038714	0.245248
n370349	0.08	0.08	0.38	0.22	0.08	0.08	0.08	0.16	0.08	1.73e-18	0.08	1.73e-18	1.73e-18	1.73e-18	1.73e-18	0.15	1.73e-18	0.15	0.16	0.08	-1.91849	0.0127671	0.137867
n370368	0.27	1.73e-18	1.73e-18	1.73e-18	1.73e-18	0.27	1.73e-18	1.73e-18	0.15	1.73e-18	1.73e-18	0.29	0.55	0.14	0.29	0.13	0.42	0.27	1.73e-18	0.28	2.33374	0.0279723	0.208192
n370405	0.11	0.22	1.73e-18	0.11	1.73e-18	1.73e-18	0.22	1.73e-18	0.24	1.73e-18	0.33	0.35	0.11	0.66	0.12	0.11	0.56	0.87	0.34	0.34	2.50525	0.00808745	0.107994
n370438	0.16	1.73e-18	0.16	1.73e-18	1.73e-18	0.16	1.73e-18	1.73e-18	1.73e-18	1.73e-18	1.73e-18	1.73e-18	1.73e-18	1.73e-18	1.73e-18	1.73e-18	1.73e-18	1.73e-18	1.73e-18	1.73e-18	-1.5328	0.0167781	0.159127
n370441	1.73e-18	1.73e-18	0.16	1.73e-18	1.73e-18	1.73e-18	0.32	0.16	0.52	0.33	0.16	0.51	1.73e-18	0.96	0.17	0.32	0.33	0.16	0.16	0.49	2.9579	0.00264616	0.0573089
n370448	0.03	1.73e-18	0.18	0.07	0.17	0.19	0.04	0.43	0.15	0.03	1.73e-18	1.73e-18	1.73e-18	1.73e-18	0.05	1.73e-18	1.73e-18	1.73e-18	1.73e-18	0.06	-2.24078	0.00456338	0.0782268
n370538	0.24	0.11	0.23	0.22	0.28	0.24	1.73e-18	1.73e-18	0.26	0.25	0.41	0.18	0.26	0.58	0.79	0.29	0.24	0.4	0.24	0.24	1.66602	0.0142716	0.146326
n370549	1.73e-18	0.12	1.73e-18	0.11	0.12	1.73e-18	1.73e-18	0.11	1.73e-18	1.73e-18	1.73e-18	1.73e-18	1.73e-18	1.73e-18	1.73e-18	1.73e-18	1.73e-18	1.73e-18	1.73e-18	1.73e-18	-1.82135	0.00311596	0.0629894
n370651	0.81	1.06	0.38	1.73e-18	1.02	1.73e-18	1.73e-18	0.52	2.49	1.16	0.54	1.23	0.23	0.45	0.57	0.37	0.59	0.68	0.99	1.58	2.38	0.0212797	0.17984
n370708	1.73e-18	1.73e-18	0.09	1.73e-18	0.08	0.02	0.02	1.73e-18	0.26	0.26	1.73e-18	0.23	0.3	0.3	1.73e-18	1.73e-18	0.78	0.62	0.44	0.01	2.35695	0.0232856	0.188102
n370755	1.73e-18	1.73e-18	1.73e-18	1.73e-18	1.73e-18	1.73e-18	1.73e-18	1.73e-18	0.65	0.28	0.34	1.73e-18	1.73e-18	0.31	0.77	0.23	1.73e-18	1.73e-18	0.6	1.73e-18	3.15273	0.0044409	0.0771276
n370793	1.73e-18	1.73e-18	1.73e-18	1.73e-18	1.73e-18	1.73e-18	1.73e-18	1.73e-18	1.73e-18	1.73e-18	0.06	0.01	1.73e-18	0.1	1.73e-18	0.03	0.42	1.52	0.39	1.73e-18	2.2727	0.0197591	0.17263
n370830	0.16	0.02	0.06	0.03	0.03	1.73e-18	1.73e-18	1.73e-18	0.12	1.73e-18	0.27	0.03	0.25	0.13	0.2	0.19	1.73e-18	0.09	0.05	0.11	1.54183	0.0424436	0.256076
n370899	0.64	0.31	0.31	1.73e-18	1.24	0.32	0.32	1.73e-18	1.73e-18	1.73e-18	0.64	1.73e-18	0.64	1.73e-18	1.73e-18	1.73e-18	1.73e-18	1.73e-18	0.33	1.73e-18	-2.70693	0.0302108	0.217536
n370956	1.73e-18	0.21	0.14	0.21	0.14	1.73e-18	1.73e-18	0.07	0.38	0.22	0.21	0.44	0.28	0.28	0.29	0.21	0.21	0.07	0.14	0.29	2.1264	0.00281945	0.0594094
n371010	0.09	0.1	0.22	0.26	0.11	0.27	0.03	0.15	1.73e-18	0.09	0.02	0.03	0.15	0.09	0.03	1.73e-18	0.17	0.13	1.73e-18	0.03	-1.62267	0.0144852	0.147267
n371059	0.09	0.1	0.76	0.22	0.32	0.05	0.27	0.1	0.73	1.06	0.99	0.56	0.08	0.13	0.89	1.14	0.88	0.36	1.36	0.07	1.44364	0.0287594	0.211335
n371072	1.73e-18	1.5	0.32	0.26	0.59	1.73e-18	0.45	0.71	0.23	0.5	0.32	1.5	0.41	0.63	1.23	1.42	1.07	1.64	0.82	1.02	1.93935	0.0305728	0.218423
n371094	2.72	1.91	1.87	1.2	2.44	3.93	0.67	2.2	7.58	4.41	3.35	3.59	3.32	3.33	2.43	3.32	5.14	2.27	5.06	5.78	1.03666	0.00148817	0.0412575
n371128	1.73e-18	0.3	1.73e-18	1.73e-18	1.73e-18	1.73e-18	1.73e-18	1.73e-18	1.73e-18	9.98	0.25	0.47	0.8	1.73e-18	0.14	0.14	1.06	1.73e-18	0.42	1.13	3.83106	0.00430061	0.075773
n371147	1.73e-18	1.73e-18	1.73e-18	1.73e-18	1.73e-18	1.73e-18	1.73e-18	1.73e-18	0.23	1.73e-18	1.73e-18	0.44	1.73e-18	1.73e-18	0.44	1.73e-18	0.43	1.73e-18	0.43	1.73e-18	2.20729	0.0309611	0.219284
n371279	0.14	0.17	1.73e-18	1.73e-18	1.73e-18	1.73e-18	0.14	1.73e-18	1.73e-18	1.73e-18	1.73e-18	1.73e-18	1.73e-18	1.73e-18	1.73e-18	1.73e-18	1.73e-18	1.73e-18	1.73e-18	1.73e-18	-1.49796	0.0168622	0.159469
n371287	0.22	0.29	0.29	0.29	0.51	0.23	0.37	0.23	6.42	0.46	0.3	0.63	6.25	0.15	0.47	8.66	0.38	0.37	10.55	0.76	1.85609	0.0243376	0.192273
n371314	4.15	2.48	2.57	2.31	3.62	3.31	3.65	2.5	2.27	3.68	1.34	0.72	1.14	1.57	0.56	1.58	2.24	1.38	0.79	2.93	-1.03894	0.00255566	0.0563499
n371337	0.07	1.73e-18	0.07	0.07	0.07	1.73e-18	0.07	1.73e-18	0.07	1.73e-18	1.73e-18	1.73e-18	1.73e-18	1.73e-18	0.07	1.73e-18	1.73e-18	1.73e-18	1.73e-18	1.73e-18	-1.375	0.0308869	0.218905
n371343	1.73e-18	1.73e-18	1.73e-18	1.73e-18	1.73e-18	0.01	1.73e-18	1.73e-18	1.73e-18	1.73e-18	1.73e-18	0.82	2.32	1.73e-18	0.36	0.05	1.09	3.86	1.28	0.17	3.92436	0.0034092	0.0664096
n371376	0.26	0.11	0.05	0.14	0.11	0.14	0.12	0.08	0.04	0.11	1.73e-18	0.07	1.73e-18	0.04	0.04	0.21	0.05	0.06	0.15	0.07	-1.1157	0.0390775	0.24619
n371382	2.77	1.56	0.7	1.13	1.5	3.14	2.26	1.49	1.82	0.56	0.56	1.3	0.24	1.32	1.15	0.31	1.26	0.74	0.74	0.74	-1.08638	0.00693304	0.0990535
n371421	0.09	0.09	0.09	0.27	0.18	0.37	0.19	0.57	1.73e-18	1.73e-18	1.73e-18	0.39	1.73e-18	0.46	0.1	1.73e-18	0.09	0.09	0.09	0.19	-1.92081	0.02941	0.214222
n371430	0.53	0.34	0.17	1.73e-18	0.55	0.83	1.73e-18	0.18	0.8	0.76	0.67	0.56	0.33	0.78	0.57	0.87	0.41	0.18	0.9	0.61	1.92378	0.0175541	0.162942
n371484	0.36	1.73e-18	0.18	0.14	1.73e-18	0.14	0.18	1.73e-18	1.73e-18	1.73e-18	1.73e-18	1.73e-18	1.73e-18	1.73e-18	1.73e-18	1.73e-18	1.73e-18	1.73e-18	1.73e-18	0.15	-2.35655	0.00495425	0.0820289
n371497	1.13	0.47	0.5	0.99	0.96	0.88	0.81	0.89	3.14	1.06	1.18	1.95	2.98	1.27	0.65	1.36	2.18	2.21	2.87	1.64	1.08611	0.00077627	0.0288012
n371511	1.73e-18	1.73e-18	0.91	1.73e-18	1.73e-18	1.73e-18	1.73e-18	1.98	1.73e-18	1.29	2.13	2.77	1.14	0.4	5.39	2.89	0.41	0.67	5.71	2.46	4.97419	0.000783	0.0289197
n371523	1.73e-18	1.73e-18	1.73e-18	1.73e-18	1.73e-18	1.73e-18	1.73e-18	1.73e-18	1.73e-18	1.73e-18	1.73e-18	1.73e-18	1.73e-18	1.73e-18	0.2	1.73e-18	0.38	0.56	0.38	0.19	2.09316	0.0320956	0.222148
n371532	0.41	0.41	0.14	0.13	0.27	0.28	1.73e-18	0.14	0.59	0.29	0.14	0.72	0.14	0.69	0.44	0.68	0.7	0.27	1.13	0.14	1.34477	0.0374455	0.241067
n371553	1.73e-18	1.73e-18	1.73e-18	0.19	1.73e-18	1.73e-18	1.73e-18	1.73e-18	0.21	0.21	0.2	1.73e-18	1.73e-18	1.73e-18	1.73e-18	0.2	0.2	0.2	1.73e-18	0.2	2.03313	0.0343572	0.229921
n371638	0.24	0.11	1.73e-18	0.52	0.27	0.48	0.32	1.73e-18	0.88	0.85	0.56	0.71	0.41	0.11	0.34	0.13	0.44	0.12	0.39	0.65	1.60355	0.044765	0.263188
n371827	1.73e-18	1.73e-18	1.73e-18	1.73e-18	1.73e-18	1.73e-18	0.08	1.73e-18	0.28	0.09	1.73e-18	0.09	0.08	1.73e-18	0.09	1.73e-18	1.73e-18	0.16	0.1	1.73e-18	1.73214	0.0296963	0.215214
n371933	0.11	1.73e-18	1.73e-18	1.73e-18	1.73e-18	1.73e-18	1.73e-18	1.73e-18	0.06	0.06	0.06	0.12	0.17	0.17	0.06	0.05	0.06	1.73e-18	0.06	0.06	2.40827	0.000141778	0.0110638
n371944	1.1	1.35	0.81	1.33	0.8	1.38	1.66	0.56	1.18	0.85	1.11	0.29	1.73e-18	1.09	1.73e-18	0.27	1.11	1.73e-18	1.73e-18	1.73e-18	-3.12833	0.0128357	0.138104
n371945	0.83	0.1	1.73e-18	0.32	0.43	0.41	0.3	0.2	1.73e-18	0.11	0.61	1.73e-18	1.73e-18	0.15	1.73e-18	0.07	0.41	1.73e-18	1.73e-18	1.73e-18	-2.55918	0.0177102	0.163485
n372043	0.32	1.73e-18	1.73e-18	0.31	1.73e-18	0.32	0.96	0.33	1.73e-18	1.73e-18	0.32	1.73e-18	1.73e-18	1.73e-18	1.73e-18	1.73e-18	1.73e-18	0.32	1.73e-18	1.73e-18	-2.50629	0.0253617	0.19705
n372054	0.11	0.11	0.11	0.21	1.73e-18	0.22	0.11	1.73e-18	0.12	1.73e-18	1.73e-18	1.73e-18	0.11	1.73e-18	0.23	1.73e-18	1.73e-18	1.73e-18	1.73e-18	1.73e-18	-1.92616	0.0272694	0.205387
n372076	1.73e-18	1.73e-18	1.73e-18	1.73e-18	1.73e-18	1.73e-18	1.73e-18	1.73e-18	0.18	0.09	0.09	1.73e-18	0.08	0.17	0.09	1.73e-18	1.73e-18	0.08	1.73e-18	1.73e-18	2.06029	0.00455686	0.07821
n372099	0.46	1.73e-18	1.73e-18	1.73e-18	0.07	0.29	0.41	1.73e-18	1.73e-18	1.73e-18	1.73e-18	1.73e-18	1.73e-18	1.73e-18	1.73e-18	1.73e-18	1.73e-18	1.73e-18	1.73e-18	1.73e-18	-2.35672	0.0042944	0.075773
n372143	0.33	0.98	1.15	0.48	0.81	0.5	0.84	0.51	0.18	1.73e-18	0.51	0.17	0.5	0.33	0.53	0.82	0.51	1.73e-18	1.73e-18	0.34	-2.05468	0.0299134	0.216232
n372147	1.73e-18	1.73e-18	1.73e-18	1.73e-18	1.73e-18	1.73e-18	1.73e-18	1.73e-18	0.1	0.28	1.73e-18	1.73e-18	1.73e-18	1.73e-18	0.1	0.27	0.09	0.18	0.09	1.73e-18	2.28967	0.00500957	0.0824979
n372170	1.11	0.91	1.28	0.72	1.63	1.31	1.68	1.14	0.8	0.39	0.38	0.59	1.48	0.56	0.98	1.28	0.57	0.18	1.73e-18	0.57	-1.43832	0.0439982	0.261185
n372216	0.07	1.73e-18	1.73e-18	1.73e-18	1.73e-18	1.73e-18	0.07	0.07	0.21	0.14	0.13	1.73e-18	0.4	0.07	0.07	0.06	0.2	0.07	0.07	0.13	2.25319	0.00190363	0.0476641
n372221	1.73e-18	0.2	0.37	1.73e-18	1.73e-18	0.4	1.73e-18	0.08	0.27	0.26	0.32	0.38	0.25	0.32	1.73e-18	0.43	0.38	0.32	0.08	0.76	2.30094	0.0180234	0.165029
n372241	1.73e-18	1.73e-18	1.73e-18	1.73e-18	1.73e-18	0.1	0.15	0.3	1.73e-18	1.73e-18	1.73e-18	1.73e-18	1.73e-18	1.73e-18	1.73e-18	1.73e-18	1.73e-18	1.73e-18	1.73e-18	1.73e-18	-1.5517	0.018478	0.166553
n372252	1.02	0.88	0.4	0.4	1.73e-18	0.27	0.07	0.22	1.73e-18	1.73e-18	1.73e-18	0.74	1.73e-18	0.2	0.48	1.73e-18	1.73e-18	1.73e-18	0.23	1.73e-18	-2.79096	0.0181588	0.165432
n372265	0.22	0.32	0.32	0.11	1	0.72	0.49	0.09	0.23	1.73e-18	1.73e-18	0.09	1.73e-18	0.39	0.08	1.73e-18	0.07	0.25	0.1	1.73e-18	-2.70484	0.00333715	0.0655799
n372274	0.08	1.73e-18	0.03	0.04	0.07	0.04	0.06	0.07	0.74	0.15	0.04	0.39	0.17	0.1	0.54	0.07	0.04	0.09	0.08	0.08	1.52795	0.00961377	0.118244
n372403	1.73e-18	0.07	1.73e-18	0.04	1.73e-18	1.73e-18	0.04	0.04	1.73e-18	1.73e-18	1.73e-18	1.73e-18	1.73e-18	1.73e-18	1.73e-18	1.73e-18	1.73e-18	1.73e-18	1.73e-18	1.73e-18	-1.24572	0.00354015	0.0678871
n372436	1.73e-18	1.73e-18	0.08	1.73e-18	1.73e-18	1.73e-18	1.73e-18	1.73e-18	0.42	0.08	1.73e-18	0.08	0.08	1.73e-18	0.17	1.73e-18	0.08	1.73e-18	0.16	1.73e-18	1.80071	0.0306443	0.218578
n372469	1.73e-18	1.01	0.59	0.36	1.73e-18	0.14	0.42	1.16	1.73e-18	1.73e-18	1.22	0.7	1.73e-18	0.07	1.73e-18	1.73e-18	1.73e-18	1.73e-18	1.73e-18	1.73e-18	-2.90801	0.0231171	0.187392
n372613	1.08	0.7	1.14	0.71	0.8	0.56	0.77	0.76	0.25	0.44	0.58	0.45	0.35	0.65	0.61	0.34	1.73e-18	0.22	0.23	0.56	-1.42914	0.0221931	0.18361
n372652	1.73e-18	1.73e-18	1.73e-18	1.73e-18	1.73e-18	1.73e-18	1.73e-18	1.73e-18	1.73e-18	1.73e-18	0.04	1.73e-18	0.16	0.16	0.17	1.73e-18	1.73e-18	0.16	1.73e-18	1.73e-18	1.56285	0.0352077	0.232537
n372670	7.5	3.82	13.29	4.01	3.79	5.21	8.58	5.29	1.39	1.07	6.29	2.45	2.84	2.84	4.91	3.82	0.79	0.77	1.85	0.53	-1.62281	0.00132636	0.0387375
n372748	1.73e-18	0.21	0.21	1.73e-18	0.21	0.22	0.22	1.73e-18	1.73e-18	1.73e-18	1.73e-18	1.73e-18	0.22	1.73e-18	1.73e-18	0.21	1.73e-18	1.73e-18	1.73e-18	1.73e-18	-2.05459	0.030857	0.218882
n372843	1.73e-18	0.33	0.08	0.16	0.08	1.73e-18	1.73e-18	0.17	0.09	0.44	0.42	0.27	0.34	0.08	0.18	0.33	0.09	0.08	0.09	0.17	1.76155	0.0165928	0.158507
n372926	1.73e-18	1.73e-18	1.73e-18	1.73e-18	1.73e-18	1.73e-18	1.73e-18	1.73e-18	1.73e-18	0.34	1.73e-18	1.73e-18	0.12	1.73e-18	1.73e-18	1.73e-18	1.44	0.16	1.73e-18	0.42	2.12695	0.0377837	0.241882
n372978	1.73e-18	0.23	1.73e-18	1.73e-18	1.73e-18	1.73e-18	0.23	0.24	1.73e-18	1.73e-18	1.73e-18	1.73e-18	1.73e-18	1.73e-18	1.73e-18	1.73e-18	1.73e-18	1.73e-18	1.73e-18	1.73e-18	-1.72672	0.0167279	0.158829
n372998	0.57	0.25	0.31	0.43	0.56	0.26	0.57	0.52	0.2	0.2	0.13	1.73e-18	0.38	0.13	0.13	0.37	0.19	0.19	0.26	0.45	-1.26041	0.0243061	0.192096
n373009	1.73e-18	1.73e-18	1.73e-18	1.73e-18	1.73e-18	1.73e-18	1.73e-18	1.73e-18	1.73e-18	0.51	0.53	0.75	1.73e-18	0.71	0.51	1.36	1.73e-18	1.73e-18	0.2	1.73e-18	3.422	0.00456889	0.0782588
n373079	1.73e-18	1.73e-18	1.73e-18	1.73e-18	1.73e-18	1.73e-18	1.73e-18	1.73e-18	1.73e-18	1.73e-18	0.22	0.23	1.73e-18	1.73e-18	0.23	1.73e-18	0.22	1.73e-18	0.22	0.44	2.35271	0.0126664	0.137405
n373115	0.53	0.52	0.52	0.77	0.13	0.93	0.53	0.27	0.43	0.27	0.27	1.73e-18	1.73e-18	0.53	0.28	0.52	0.4	0.13	1.73e-18	1.73e-18	-2.17089	0.0282364	0.209198
n373127	1.73e-18	0.06	1.73e-18	0.16	1.73e-18	1.73e-18	0.06	1.73e-18	0.18	0.12	1.73e-18	0.12	1.73e-18	0.06	0.18	0.28	0.19	1.73e-18	0.29	0.17	1.8673	0.0347698	0.231618
n373147	0.09	0.04	1.73e-18	1.73e-18	0.2	0.09	0.08	1.73e-18	0.1	0.34	1.73e-18	0.23	0.08	0.12	0.18	0.09	0.38	0.1	0.21	0.05	1.55092	0.0377579	0.24179
n373342	1.09	3.14	1.13	1.61	1.63	1.48	1.96	0.3	1.1	0.71	1.73e-18	0.79	0.86	0.96	0.43	0.68	1.73e-18	0.72	1.73e-18	1.73e-18	-2.87688	0.0174105	0.1625
n373360	1.73e-18	0.07	0.07	1.73e-18	1.73e-18	0.13	1.73e-18	0.09	1.73e-18	1.73e-18	1.73e-18	1.73e-18	1.73e-18	1.73e-18	1.73e-18	1.73e-18	1.73e-18	1.73e-18	0.14	1.73e-18	-1.31559	0.0492952	0.277733
n373374	1.73e-18	1.73e-18	1.73e-18	0.35	0.35	0.18	1.73e-18	1.73e-18	1.73e-18	1.73e-18	1.73e-18	1.73e-18	1.73e-18	1.73e-18	1.73e-18	1.73e-18	1.73e-18	1.73e-18	1.73e-18	1.73e-18	-1.82347	0.0173073	0.161893
n373381	1.73e-18	1.73e-18	1.73e-18	1.73e-18	0.16	0.06	1.73e-18	1.73e-18	0.64	0.37	0.17	1.73e-18	0.36	1.73e-18	0.38	0.27	1	0.15	1.73e-18	0.37	3.02553	0.00519991	0.08419
n373482	0.66	0.22	0.05	0.05	0.11	0.33	1.73e-18	0.17	0.83	1.88	0.45	0.52	0.38	0.05	0.06	0.38	1.78	0.98	0.62	0.28	1.93456	0.0179976	0.164923
n373484	0.7	1.73e-18	1.73e-18	1.73e-18	1.73e-18	1.73e-18	1.73e-18	1.73e-18	2.01	7.02	0.52	0.33	1.73e-18	0.75	1.73e-18	1.73e-18	1.73e-18	1.37	0.38	1.06	3.67414	0.0131085	0.139673
n373487	4.13	0.99	0.58	1.73e-18	0.5	2.5	0.9	0.61	4.92	19.33	2.84	1.47	4.41	1.01	0.18	3.56	8.86	4.42	1.97	2.95	2.23741	0.0255269	0.197428
n373544	0.44	0.93	0.42	0.49	1.03	0.52	2.78	0.38	0.94	0.89	1.73e-18	1.73e-18	0.73	1.73e-18	1.73e-18	1.73e-18	1.73e-18	1.73e-18	0.67	0.88	-3.46644	0.00776151	0.105802
n373559	1.73e-18	0.13	0.05	0.28	0.07	0.09	0.18	0.17	0.28	0.13	1.73e-18	0.09	1.73e-18	1.73e-18	1.73e-18	1.73e-18	1.73e-18	1.73e-18	1.73e-18	1.73e-18	-2.24982	0.00798219	0.107459
n373603	1.73e-18	1.73e-18	0.09	1.73e-18	1.73e-18	0.1	1.73e-18	0.1	1.73e-18	1.73e-18	1.73e-18	1.73e-18	1.73e-18	1.73e-18	1.73e-18	1.73e-18	1.73e-18	1.73e-18	1.73e-18	1.73e-18	-1.2801	0.0169137	0.159768
n373687	0.95	0.43	1.1	0.73	0.24	0.64	0.55	0.84	0.12	0.25	0.68	0.62	0.14	0.09	0.18	1.73e-18	0.49	0.06	0.42	0.12	-1.86296	0.00701225	0.0993822
n373714	1.73e-18	1.73e-18	1.73e-18	1.73e-18	1.73e-18	1.73e-18	0.02	1.73e-18	0.39	0.3	0.49	1.73e-18	0.21	1.73e-18	1.73e-18	0.24	1.73e-18	0.14	0.25	0.1	2.89272	0.0024281	0.0546775
n373752	1.73e-18	0.44	1.94	1.73e-18	3.95	1.73e-18	5.87	1.36	1.73e-18	1.73e-18	1.73e-18	2.89	1.73e-18	1.73e-18	1.73e-18	0.05	1.73e-18	1.73e-18	1.73e-18	1.73e-18	-3.85621	0.0126598	0.137405
n373768	0.13	1.73e-18	0.37	0.14	0.09	0.08	0.15	0.2	0.42	0.23	0.16	0.14	0.25	0.22	0.38	0.26	0.11	0.24	0.15	0.24	1.03109	0.0400217	0.249266
n373815	0.13	0.13	1.73e-18	1.73e-18	1.73e-18	1.73e-18	1.73e-18	0.13	0.22	0.13	0.13	0.13	0.22	0.13	1.73e-18	0.13	0.26	0.25	0.26	1.73e-18	2.09675	0.0168319	0.159362
n374096	0.47	0.46	1.73e-18	0.23	1.73e-18	0.24	0.24	1.73e-18	1.73e-18	1.73e-18	1.73e-18	1.73e-18	1.73e-18	1.73e-18	1.73e-18	1.73e-18	0.24	1.73e-18	1.73e-18	0.24	-2.35255	0.0235323	0.18925
n374168	1.73e-18	0.21	0.21	0.21	0.42	0.22	1.73e-18	0.22	1.73e-18	1.73e-18	1.73e-18	1.73e-18	0.43	1.73e-18	0.23	1.73e-18	0.22	1.73e-18	1.73e-18	1.73e-18	-2.26746	0.0306322	0.218545
n374216	7.03	6.38	10.06	6.63	5.43	3.92	6.89	11.17	3.79	1.92	11.64	2.33	3.33	3.32	5.07	5.47	1.5	1.66	1.14	3.59	-1.17179	0.00335257	0.0656705
n374243	1.73e-18	1.73e-18	0.1	1.73e-18	1.73e-18	1.73e-18	1.73e-18	1.73e-18	0.11	1.73e-18	1.73e-18	0.33	1.73e-18	0.21	0.11	1.73e-18	0.61	0.31	0.31	1.73e-18	2.29016	0.022706	0.185625
n374350	1.73e-18	0.75	1.73e-18	0.9	0.56	0.46	0.66	0.5	1.73e-18	1.73e-18	1.73e-18	1.73e-18	0.74	1.73e-18	1.73e-18	1.73e-18	1.73e-18	1.73e-18	0.96	0.43	-2.9612	0.0260919	0.200113
n374374	0.25	0.43	1.9	0.65	0.92	0.65	0.8	1.62	0.13	0.25	0.54	0.1	0.73	0.35	1.6	0.18	0.53	0.18	0.65	0.62	-1.02912	0.0436454	0.26004
n374469	1.73e-18	1.73e-18	0.31	0.34	0.17	1.73e-18	0.61	1.73e-18	0.47	0.62	1.16	1.73e-18	0.94	0.95	0.95	0.19	0.23	0.28	0.3	0.42	2.66147	0.0147326	0.148425
n374474	0.52	0.46	0.61	0.1	0.14	1.73e-18	0.2	0.61	1.73e-18	0.14	0.19	1.73e-18	1.73e-18	1.73e-18	0.45	0.15	1.22	1.73e-18	1.73e-18	1.73e-18	-2.31078	0.0446454	0.262872
n374476	1.73e-18	1.73e-18	1.73e-18	1.73e-18	0.04	1.73e-18	1.73e-18	1.73e-18	0.13	1.73e-18	1.73e-18	0.13	0.04	1.73e-18	1.73e-18	0.04	0.04	0.08	0.04	0.04	1.57595	0.0112942	0.129726
n374873	0.17	0.08	1.73e-18	1.73e-18	1.73e-18	0.09	0.09	0.09	1.73e-18	1.73e-18	0.09	0.09	0.02	1.73e-18	1.73e-18	1.73e-18	1.73e-18	1.73e-18	1.73e-18	1.73e-18	-1.47747	0.0418269	0.254732
n374981	0.74	0.73	0.73	1.73e-18	0.48	0.19	0.25	1.26	1.73e-18	1.73e-18	1.73e-18	0.18	1.73e-18	0.74	1.73e-18	0.3	1.73e-18	1.83	1.73e-18	1.73e-18	-3.12131	0.0160503	0.155823
n375055	0.16	0.16	0.05	0.16	0.1	0.05	0.24	1.73e-18	0.17	0.24	0.2	0.39	0.13	0.25	0.28	0.24	0.11	0.17	0.07	0.31	1.16576	0.0226963	0.185598
n375096	0.16	0.15	0.47	0.15	0.15	0.63	1.73e-18	0.32	0.34	0.65	0.32	0.83	0.78	0.31	0.33	0.31	0.48	0.62	0.8	0.48	1.53941	0.0106436	0.125731
n375156	1.73e-18	1.73e-18	1.73e-18	1.73e-18	1.73e-18	1.73e-18	1.73e-18	1.73e-18	0.34	1.73e-18	0.16	0.33	1.73e-18	0.47	0.33	1.73e-18	1.73e-18	1.73e-18	1.73e-18	0.32	2.50175	0.0128372	0.138104
n375205	0.2	1.73e-18	0.25	1.73e-18	0.2	0.18	0.04	1.73e-18	1.73e-18	1.73e-18	1.73e-18	1.73e-18	1.73e-18	1.73e-18	1.73e-18	1.73e-18	1.73e-18	1.73e-18	1.73e-18	1.73e-18	-2.50687	0.00056916	0.0243375
n375269	0.1	1.73e-18	1.73e-18	0.14	1.73e-18	0.11	1.73e-18	1.73e-18	1.73e-18	1.73e-18	1.73e-18	1.73e-18	1.73e-18	1.73e-18	1.73e-18	1.73e-18	1.73e-18	1.73e-18	1.73e-18	1.73e-18	-1.36891	0.0170422	0.160499
n375392	1.73e-18	1.73e-18	1.73e-18	1.73e-18	1.73e-18	1.73e-18	0.06	1.73e-18	0.11	0.51	0.23	1.73e-18	0.08	0.06	1.73e-18	0.06	1.73e-18	0.11	1.73e-18	1.73e-18	1.83574	0.0278215	0.207689
n375396	0.29	0.39	0.39	1.73e-18	0.29	0.49	1.73e-18	0.1	1.73e-18	1.73e-18	1.73e-18	1.73e-18	0.2	1.73e-18	1.73e-18	1.73e-18	0.12	0.2	1.73e-18	0.2	-2.28867	0.0297385	0.215386
n375397	1.73e-18	1.73e-18	1.73e-18	0.24	1.73e-18	1.73e-18	0.34	1.73e-18	0.27	0.35	0.51	0.89	0.41	0.17	0.27	1.73e-18	0.41	1.73e-18	0.35	1.73e-18	2.70348	0.0183025	0.165942
n375526	0.1	1.73e-18	1.73e-18	1.73e-18	1.73e-18	0.11	1.73e-18	1.73e-18	0.87	0.64	1.73e-18	1.73e-18	0.06	1.73e-18	1.73e-18	0.38	0.19	0.25	0.34	0.26	2.40954	0.0264606	0.201843
n375539	1.73e-18	1.73e-18	0.18	1.73e-18	0.37	0.16	1.73e-18	1.73e-18	1.73e-18	1.73e-18	1.73e-18	1.73e-18	1.73e-18	1.73e-18	1.73e-18	1.73e-18	1.73e-18	1.73e-18	1.73e-18	1.73e-18	-1.69791	0.0177063	0.163485
n375544	0.07	0.11	0.33	0.21	0.14	0.19	0.19	0.19	0.08	0.08	1.73e-18	1.73e-18	0.04	0.04	0.04	0.18	0.3	0.04	0.04	0.15	-1.5296	0.0116714	0.131949
n375557	1.73e-18	0.08	1.73e-18	0.16	0.08	1.73e-18	1.73e-18	0.11	0.53	0.19	0.25	0.17	0.4	0.43	1.73e-18	0.08	0.58	0.24	0.35	0.17	2.6485	0.00244304	0.0549262
n375558	0.27	0.52	0.27	1.73e-18	0.27	0.21	0.37	0.27	1.29	0.47	0.38	1.37	0.46	0.64	0.58	1.44	1.02	0.56	1.2	0.49	1.89382	0.00278317	0.0588632
n375584	0.15	1.73e-18	0.36	1.33	1.1	0.22	0.66	0.54	1.73e-18	1.73e-18	0.22	0.49	0.62	1.73e-18	1.73e-18	0.43	1.73e-18	1.73e-18	0.22	1.73e-18	-2.75281	0.0245428	0.192901
n375724	0.48	0.41	0.21	0.21	0.21	0.44	0.35	0.28	0.15	0.13	1.73e-18	1.73e-18	1.73e-18	1.73e-18	0.43	1.73e-18	0.14	0.22	1.73e-18	0.22	-2.80307	0.00271314	0.058125
n375771	1.73e-18	1.73e-18	1.73e-18	1.73e-18	1.73e-18	1.73e-18	1.73e-18	1.73e-18	0.34	0.33	0.32	0.33	1.73e-18	0.31	1.73e-18	1.73e-18	1.73e-18	0.31	1.73e-18	1.73e-18	2.52905	0.0122439	0.135123
n375785	0.27	0.09	0.08	0.31	0.23	1.73e-18	1.73e-18	0.15	1.73e-18	1.73e-18	1.73e-18	1.73e-18	1.73e-18	0.22	1.73e-18	1.73e-18	1.73e-18	1.73e-18	0.08	1.73e-18	-2.4694	0.00460647	0.0787102
n375869	0.02	1.73e-18	0.02	1.73e-18	0.07	1.73e-18	0.1	0.03	0.11	0.03	0.07	0.05	0.05	0.07	0.05	0.07	0.05	0.05	1.73e-18	0.05	1.05423	0.0428172	0.257628
n375998	0.12	0.16	0.31	0.15	0.07	0.08	0.13	0.16	1.73e-18	0.04	0.3	0.08	0.05	0.13	0.08	0.03	0.08	1.73e-18	0.04	0.08	-1.30074	0.0222034	0.18361
n376317	1.73e-18	1.73e-18	1.73e-18	1.73e-18	1.73e-18	1.73e-18	1.73e-18	1.73e-18	0.24	0.06	1.73e-18	1.73e-18	1.73e-18	1.73e-18	1.73e-18	1.73e-18	0.12	0.06	0.46	1.73e-18	1.62613	0.0403497	0.250318
n376338	0.69	0.52	0.88	0.46	0.43	1.73e-18	1.01	1.01	1.73e-18	1.73e-18	1.2	1.73e-18	0.22	1.73e-18	0.06	1.73e-18	0.28	0.07	1.73e-18	1.73e-18	-3.49416	0.00363802	0.0688293
n376422	1.04	0.59	0.88	0.58	0.87	1.2	0.6	0.46	0.16	0.77	0.3	0.31	1.73e-18	0.59	0.47	0.59	0.3	0.59	0.15	0.76	-1.32592	0.0433356	0.259217
n376453	0.17	0.25	0.15	0.2	0.16	0.11	0.25	1.73e-18	1.73e-18	0.36	0.12	0.18	1.73e-18	0.15	0.15	1.73e-18	1.73e-18	1.73e-18	1.73e-18	1.73e-18	-1.94129	0.0387129	0.245248
n376469	1.73e-18	1.73e-18	1.73e-18	1.73e-18	0.41	1.73e-18	1.73e-18	0.44	0.55	1.73e-18	0.48	1.73e-18	0.75	0.83	0.48	0.38	0.43	1.73e-18	0.45	1.62	3.08066	0.0166383	0.158726
n376477	1.73e-18	1.73e-18	1.73e-18	1.73e-18	1.73e-18	1.73e-18	1.73e-18	1.73e-18	1.73e-18	0.59	0.41	0.53	1.73e-18	1.73e-18	1.73e-18	1.73e-18	1.32	1.73e-18	0.57	1.73e-18	2.49728	0.031462	0.220595
n376674	1.73e-18	1.73e-18	1.73e-18	1.73e-18	1.73e-18	1.73e-18	1.73e-18	1.73e-18	0.16	1.73e-18	0.05	1.73e-18	1.73e-18	0.2	1.73e-18	1.73e-18	0.15	0.15	0.15	1.73e-18	1.92206	0.0140243	0.145045
n377012	1.73e-18	1.73e-18	1.73e-18	1.73e-18	1.73e-18	0.08	1.73e-18	0.08	0.09	0.43	0.08	0.09	0.25	0.25	0.09	0.48	0.83	0.9	0.84	0.33	4.04149	2.09e-06	0.00108487
n377019	1.73e-18	1.73e-18	1.73e-18	1.73e-18	1.73e-18	1.73e-18	1.73e-18	1.73e-18	0.48	1.73e-18	1.73e-18	1.73e-18	1.73e-18	1.73e-18	1.73e-18	1.73e-18	0.18	0.09	0.09	0.09	1.65237	0.0371604	0.239889
n377059	0.16	1.73e-18	1.73e-18	0.31	1.73e-18	1.73e-18	1.73e-18	0.16	1.73e-18	1.73e-18	1.73e-18	1.73e-18	1.73e-18	1.73e-18	1.73e-18	1.73e-18	1.73e-18	1.73e-18	1.73e-18	1.73e-18	-1.64687	0.0174699	0.162713
n377123	0.06	0.06	1.73e-18	0.14	0.06	1.73e-18	1.73e-18	1.73e-18	1.73e-18	1.73e-18	1.73e-18	1.73e-18	1.73e-18	1.73e-18	1.73e-18	1.73e-18	1.73e-18	1.73e-18	1.73e-18	1.73e-18	-1.54112	0.00373863	0.0695281
n377134	1.73e-18	1.73e-18	1.73e-18	1.73e-18	1.73e-18	1.73e-18	1.73e-18	1.73e-18	1.73e-18	1.73e-18	1.73e-18	0.28	0.23	1.73e-18	0.24	1.73e-18	0.23	1.73e-18	0.4	0.23	2.38452	0.0125026	0.136589
n377152	0.28	1.39	0.28	0.55	1.73e-18	0.29	1.73e-18	0.58	1.73e-18	1.73e-18	0.29	1.73e-18	1.73e-18	0.56	1.73e-18	1.73e-18	0.29	0.28	1.73e-18	1.73e-18	-2.47155	0.0445034	0.262526
n377160	1.73e-18	0.08	0.24	0.08	1.73e-18	0.33	0.08	1.73e-18	1.73e-18	0.17	0.16	0.17	0.32	0.32	0.34	0.4	0.41	0.08	0.33	0.17	1.83008	0.0299257	0.21626
n377162	1.73e-18	0.14	0.14	0.07	0.07	1.73e-18	0.07	0.14	0.15	0.14	1.73e-18	1.73e-18	1.73e-18	1.73e-18	1.73e-18	1.73e-18	1.73e-18	1.73e-18	1.73e-18	1.73e-18	-1.93118	0.0126455	0.137405
n377204	1.73e-18	1.73e-18	1.73e-18	1.73e-18	0.05	1.73e-18	1.73e-18	1.73e-18	1.73e-18	0.1	0.17	0.31	1.73e-18	0.19	1.73e-18	0.1	0.75	0.66	0.71	0.17	3.26559	0.00118037	0.0365742
n377207	1.73e-18	1.73e-18	1.73e-18	1.73e-18	1.73e-18	1.73e-18	1.73e-18	1.73e-18	1.11	0.31	1.73e-18	0.54	0.37	0.07	0.08	1.73e-18	1.05	1.18	0.38	0.53	4.47247	3.91e-05	0.00568427
n377217	0.11	0.22	0.17	0.11	0.16	0.03	0.08	0.2	1.73e-18	0.03	0.17	0.03	0.03	0.03	0.18	0.14	0.03	0.03	1.73e-18	1.73e-18	-1.66208	0.00918094	0.115618
n377290	0.09	1.73e-18	0.04	1.73e-18	1.73e-18	0.11	0.05	0.04	0.04	0.07	0.07	0.04	0.11	0.07	0.11	0.07	0.03	0.11	0.04	0.11	1.17517	0.0214293	0.180455
n377322	0.35	0.45	0.67	1.73e-18	0.35	0.69	0.48	0.12	1.17	1.29	0.7	0.79	0.82	0.91	0.46	0.28	0.51	0.53	0.45	0.48	1.34904	0.0376213	0.241683
n377336	1.73e-18	1.73e-18	1.73e-18	0.69	0.38	1.73e-18	1.73e-18	1.73e-18	0.73	1.73e-18	0.54	1.73e-18	1.73e-18	0.62	0.22	0.34	1.07	0.31	1.25	0.29	2.84483	0.0262053	0.200619
n377342	0.21	0.22	0.25	0.47	0.48	0.21	1.24	0.22	1.73e-18	1.33	1.73e-18	0.66	1.73e-18	0.19	1.73e-18	1.73e-18	0.46	0.24	1.73e-18	0.23	-2.41753	0.0301289	0.217245
n377346	1.72	1.3	3.45	1.48	0.52	2.25	1.53	2.9	0.34	1.03	1.1	1.23	0.97	1.44	0.46	0.58	0.52	0.47	0.59	3.5	-1.01643	0.0186643	0.167447
n377362	0.21	1.73e-18	1.73e-18	0.2	0.21	1.73e-18	1.73e-18	1.73e-18	1.73e-18	1.73e-18	0.45	0.64	0.52	0.42	0.66	0.22	0.35	0.21	0.25	0.19	2.66456	0.0124772	0.136516
n377417	0.13	0.39	0.54	1.73e-18	1.73e-18	0.38	1.73e-18	1.73e-18	1.73e-18	1.73e-18	1.73e-18	1.73e-18	1.73e-18	1.73e-18	1.73e-18	1.73e-18	1.73e-18	1.73e-18	1.73e-18	1.73e-18	-2.52451	0.00360911	0.0687693
n377441	2.54	0.54	0.79	1.73e-18	0.49	0.51	1.16	0.42	0.5	2.76	0.94	1.98	0.82	2.81	2.17	1.66	0.85	2.42	0.49	2.95	1.68797	0.0328372	0.224311
n377475	0.24	1.73e-18	1.73e-18	0.23	1.73e-18	1.73e-18	0.24	0.25	2.34	2.25	0.24	1.27	2.17	1.2	0.25	0.48	5.64	0.72	6.67	0.74	4.61896	3.87e-05	0.00566361
n377524	0.38	0.93	1.12	0.92	1.67	1.73e-18	0.76	0.78	3.67	1.97	1.15	2.79	3.03	2.84	1.4	2.05	5.78	3.77	4.08	1.35	2.34406	0.00323477	0.0644668
n377604	0.02	1.73e-18	0.02	1.73e-18	0.03	0.05	0.05	1.73e-18	1.73e-18	1.73e-18	1.73e-18	1.73e-18	1.73e-18	0.03	1.73e-18	1.73e-18	1.73e-18	1.73e-18	1.73e-18	1.73e-18	-1.12581	0.00712787	0.100096
n377632	0.24	1.73e-18	0.29	0.06	1.73e-18	1.73e-18	1.73e-18	0.25	0.11	0.07	0.12	0.05	0.34	0.1	0.12	0.1	0.19	0.15	0.14	0.2	1.63769	0.0289495	0.212188
n377689	0.13	1.73e-18	0.11	0.13	0.52	0.22	0.1	0.09	0.25	1.73e-18	0.03	1.73e-18	1.73e-18	0.1	0.07	1.73e-18	0.13	1.73e-18	0.05	0.08	-1.63555	0.0457444	0.266318
n377711	0.28	0.77	0.52	0.27	0.43	0.73	0.12	0.41	0.89	0.89	0.34	0.68	0.74	1.46	0.37	0.36	1.35	2.04	1.05	0.66	1.00066	0.0137734	0.143595
n377729	1.73e-18	1.73e-18	1.73e-18	1.73e-18	0.59	1.64	1.73e-18	0.39	1.73e-18	1.73e-18	1.73e-18	1.73e-18	1.73e-18	1.73e-18	1.73e-18	1.73e-18	1.73e-18	1.73e-18	1.73e-18	1.73e-18	-2.32439	0.0180999	0.165274
n377746	0.26	1.73e-18	0.76	0.58	1.73e-18	1.73e-18	0.37	1.76	1.57	0.76	0.24	1.41	0.57	0.26	0.96	1.71	1.63	0.21	0.96	2.01	2.63738	0.0128964	0.138599
n377759	1.73e-18	1.73e-18	1.73e-18	1.73e-18	1.73e-18	0.03	1.73e-18	1.73e-18	1.73e-18	1.73e-18	1.73e-18	0.06	0.04	1.73e-18	0.19	1.73e-18	0.06	0.34	0.09	1.73e-18	1.47581	0.048441	0.27505
n377761	6.87	6.83	0.06	1.73e-18	1.32	1.73e-18	1.73e-18	6.69	1.73e-18	1.73e-18	1.73e-18	5.15	1.73e-18	1.73e-18	1.73e-18	1.73e-18	1.73e-18	1.73e-18	1.73e-18	0.1	-3.72262	0.0270036	0.204253
n377787	2.41	1.79	0.78	1.78	1.63	1.47	0.4	1.07	5.95	4.65	1.04	2.49	5.18	2.05	1.34	2.72	4.16	3.72	3.09	3.53	1.23442	0.00224933	0.0521801
n377788	1.96	1.73e-18	1.81	2.1	3.08	1.86	0.89	0.75	8.87	5.14	1.16	3.61	5.8	1.73	1.31	2.03	3.9	6.06	6.76	2.22	1.95517	0.0267731	0.20331
n377859	0.64	1.14	0.96	1.09	1.92	2.41	0.63	0.33	6.97	1.93	1.36	11.92	2.04	2.21	2.88	2.83	1.41	1.82	2.03	8.44	1.5794	0.0019198	0.0476917
n377884	0.08	0.07	0.03	0.05	0.02	1.73e-18	0.03	0.03	0.03	0.05	0.15	0.05	0.05	0.1	0.05	0.07	0.03	0.2	0.23	0.1	1.06052	0.0180287	0.165029
n377887	0.34	1.73e-18	1.73e-18	0.2	1.31	0.43	0.2	0.35	0.58	1.73e-18	1.73e-18	1.73e-18	1.73e-18	1.73e-18	0.55	1.73e-18	0.35	1.73e-18	1.73e-18	1.73e-18	-2.54346	0.0365986	0.237641
n377900	0.91	0.69	0.22	0.39	0.5	2.14	1.57	0.35	0.03	1.73e-18	1.19	0.59	1.73e-18	0.31	0.23	0.43	0.06	0.37	0.51	0.85	-1.87907	0.0463428	0.268177
n377907	1.73e-18	1.73e-18	1.73e-18	1.73e-18	1.73e-18	1.73e-18	1.73e-18	1.73e-18	1.73e-18	1.73e-18	0.33	0.24	1.73e-18	1.73e-18	0.34	0.64	1.73e-18	1.73e-18	1.73e-18	0.33	2.1642	0.0313464	0.220107
n377914	1.73e-18	1.73e-18	1.73e-18	1.73e-18	1.73e-18	1.73e-18	1.73e-18	0.01	1.73e-18	1.73e-18	1.73e-18	1.73e-18	1.73e-18	1.51	0.43	0.58	1.15	1.73e-18	1.73e-18	0.64	2.49753	0.0404089	0.250318
n378013	0.28	1.73e-18	0.91	0.58	0.36	1.73e-18	1.73e-18	1.73e-18	5	0.51	1.42	1.49	0.98	1.73e-18	0.76	1.73e-18	1.34	1.12	2.25	1.13	3.06613	0.0288051	0.211524
n378015	1.07	0.39	1.79	1.73e-18	0.75	0.52	1.51	1.7	1.89	2.16	0.98	1.56	1.64	1.42	1.24	1.65	2.05	2.04	2.55	1.05	1.57507	0.0356404	0.233961
n378017	0.43	0.29	0.15	0.14	1.73e-18	0.07	0.3	0.15	0.41	1.73e-18	1.73e-18	1.73e-18	0.25	1.73e-18	0.47	1.73e-18	1.73e-18	1.73e-18	0.15	1.73e-18	-2.13862	0.0400653	0.249427
n378019	3.11	3.36	4.01	3.77	0.42	4.13	3.94	0.4	3.61	4.08	5.39	5.65	4.33	4.01	4.02	4.24	4.68	3.86	4.17	5.12	1.03151	0.0213039	0.179865
n378025	1.73e-18	0.31	1.73e-18	0.66	0.61	0.47	0.43	1.73e-18	1.73e-18	0.33	1.73e-18	0.68	1.73e-18	1.73e-18	1.73e-18	1.73e-18	1.73e-18	1.73e-18	1.73e-18	1.73e-18	-2.57509	0.0311045	0.219782
n378041	0.22	1.73e-18	1.73e-18	1.73e-18	1.73e-18	0.21	1.73e-18	0.12	1.73e-18	0.12	0.12	0.09	0.26	1.73e-18	0.38	0.23	0.24	0.12	0.12	0.53	2.01021	0.033665	0.227391
n378068	0.13	0.14	0.41	1.73e-18	0.82	0.14	0.26	0.59	0.89	0.59	0.55	0.77	1.16	0.14	0.74	0.94	1.09	0.44	0.91	0.96	1.86573	0.00671409	0.0971728
n378102	0.75	1.35	0.92	1.73e-18	2.84	1.93	1.13	0.49	1.73e-18	0.03	1.73e-18	1.73e-18	1.73e-18	0.94	3.23	1.73e-18	1.73e-18	1.73e-18	1.73e-18	1.73e-18	-4.60411	0.00133636	0.0388952
n378116	1.39	0.69	1.18	1.25	1.24	1.73e-18	2.53	1.69	1.73e-18	1.73e-18	0.14	2.56	1.73e-18	1.12	1.73e-18	1.13	1.73e-18	1.73e-18	1.73e-18	1.73e-18	-4.05635	0.00670335	0.0970506
n378133	1.73e-18	0.19	0.28	0.19	0.27	1.73e-18	0.2	0.1	0.24	1.73e-18	0.1	0.21	1.73e-18	1.73e-18	1.73e-18	1.73e-18	0.06	1.73e-18	1.73e-18	1.73e-18	-1.98928	0.0359748	0.235349
n378136	1.73e-18	0.12	1.73e-18	1.73e-18	1.73e-18	1.73e-18	1.73e-18	1.02	1.81	0.53	2.29	0.36	1.73e-18	2.93	2.27	1.73e-18	0.52	1.73e-18	0.86	0.76	3.76729	0.00954997	0.117849
n378180	2.91	1.97	0.32	1.87	0.62	1.89	1.22	1.62	0.26	0.51	1.73e-18	1.55	1.73e-18	1.4	0.64	1.1	1.73e-18	0.84	0.11	0.82	-2.52653	0.0255401	0.197493
n378347	3.01	3.02	2.93	2.35	2.12	1.68	1.96	2.84	0.53	1.6	3.45	0.86	1.39	2.93	1.53	1.41	0.21	1.2	1.05	1.59	-1.00646	0.0149972	0.149619
n378372	1.73e-18	1.73e-18	1.73e-18	1.61	0.64	2.36	1.98	1.33	2.63	1.24	2.12	0.67	1.74	0.49	1.43	2.26	1.32	1.4	2.62	1.26	2.68465	0.0211428	0.179399
n378382	0.03	1.73e-18	1.73e-18	0.06	1.73e-18	0.02	0.03	1.73e-18	1.73e-18	1.73e-18	1.73e-18	1.73e-18	1.73e-18	1.73e-18	1.73e-18	1.73e-18	1.73e-18	1.73e-18	1.73e-18	1.73e-18	-1.04904	0.0044564	0.0771993
n378384	0.96	0.69	0.63	0.74	1.06	1.16	0.39	0.65	6.27	2.12	0.58	1.68	1.47	0.7	0.94	1.32	1.1	1.72	1.96	2.28	1.00694	0.00798385	0.107459
n378394	1.34	1.38	0.57	1.02	1.73e-18	1.73e-18	0.45	0.61	1.73e-18	1.73e-18	1.73e-18	1.73e-18	0.12	1.73e-18	0.93	0.21	0.65	1.73e-18	1.73e-18	1.73e-18	-3.04735	0.0232671	0.188068
n378412	1.73e-18	0.02	1.73e-18	0.02	1.73e-18	1.73e-18	0.03	1.73e-18	0.03	0.03	1.73e-18	0.05	0.05	0.05	0.08	0.02	0.08	1.73e-18	0.05	1.73e-18	1.20915	0.0226066	0.18535
n378452	0.8	6.34	4.3	1.73e-18	4.81	0.12	7.27	0.56	6.28	4.4	5.95	4.64	6.65	4.64	6.46	3.61	6.82	4.22	3.43	2.44	2.35074	0.0213093	0.179874
n378458	0.13	1.73e-18	1.73e-18	1.73e-18	1.73e-18	1.73e-18	1.73e-18	1.73e-18	1.73e-18	0.07	0.15	0.15	0.06	1.73e-18	0.16	1.73e-18	1.73e-18	1.73e-18	0.16	0.09	1.63276	0.0441024	0.261433
n378474	3.56	1.73e-18	0.79	6.07	2.51	0.67	0.14	3.29	1.73e-18	1.73e-18	1.73e-18	1.73e-18	1.73e-18	2.65	1.73e-18	1.73e-18	0.78	1.73e-18	0.36	1.73e-18	-4.66774	0.00251026	0.0558144
n378521	1.73e-18	1.73e-18	1.73e-18	1.73e-18	1.73e-18	1.73e-18	1.73e-18	1.73e-18	1.73e-18	1.73e-18	1.73e-18	1.1	0.58	0.86	1.73e-18	1.73e-18	0.85	1.73e-18	1.73e-18	0.88	2.6685	0.0306079	0.218545
n378598	0.04	0.12	1.73e-18	0.01	0.09	0.1	0.04	0.04	0.04	0.12	0.12	0.18	0.09	0.08	0.1	0.12	0.13	0.04	0.16	0.23	1.2294	0.00941252	0.117041
n378617	0.19	0.74	0.37	0.36	0.18	1.73e-18	0.19	0.58	0.61	2.33	0.19	1.58	7.31	0.56	4.35	1.66	48.78	1.12	5.15	2.49	3.31821	0.00136791	0.0394267
n378715	1.73e-18	0.58	0.19	1	0.59	1.43	0.03	0.49	1.6	1.17	0.32	1.23	0.65	1.63	0.94	1.09	1.06	0.37	0.55	0.31	1.61557	0.0437003	0.26019
n378818	1.73e-18	1.73e-18	1.73e-18	1.73e-18	0.26	0.76	0.78	1.73e-18	1.73e-18	0.49	0.22	0.29	1.93	0.26	1.63	0.51	0.89	0.27	1.73e-18	0.87	2.68813	0.0367664	0.238291
n378832	0.54	2.14	1.45	2.57	3.6	2.17	3.1	1.33	0.52	0.51	1.12	0.21	1.15	1.6	1.77	1.19	2.44	0.33	0.94	1.73e-18	-1.63657	0.0474233	0.271387
n378833	0.91	1.3	1.73e-18	1.73e-18	1.05	1.73e-18	1.73e-18	1.73e-18	1.73e-18	1.73e-18	1.73e-18	1.73e-18	1.73e-18	1.73e-18	1.73e-18	1.73e-18	1.73e-18	1.73e-18	1.73e-18	1.73e-18	-2.53561	0.0166917	0.158746
n378903	1.73e-18	1.73e-18	1.73e-18	1.73e-18	1.73e-18	1.73e-18	1.73e-18	1.73e-18	1.73e-18	0.12	1.73e-18	1.73e-18	1.73e-18	0.25	1.73e-18	0.31	0.66	1.73e-18	0.4	0.09	2.34554	0.0153522	0.151799
n378980	1.73e-18	1.73e-18	1.73e-18	1.73e-18	1.73e-18	1.73e-18	1.73e-18	1.73e-18	0.56	0.32	0.69	0.4	1.73e-18	1.73e-18	0.83	0.36	1.73e-18	0.56	0.74	1.73e-18	3.83563	0.00100781	0.0334984
n379003	3.27	2.95	2.49	3.2	4.26	1.48	4.09	3.25	27.4	7	5.26	15.44	8.9	6.57	5.95	6.1	4.3	9.89	5.16	13.06	1.45384	0.000120136	0.0101408
n379067	1.73e-18	1.73e-18	0.46	0.25	1.73e-18	0.45	0.68	1.73e-18	0.32	0.98	0.43	0.52	0.4	0.03	0.47	0.43	0.43	0.39	0.19	0.71	2.47547	0.0132807	0.140551
n379081	1.73e-18	0.1	0.06	0.01	0.04	0.03	0.05	1.73e-18	0.07	0.09	0.08	0.05	0.24	0.18	0.02	0.03	0.26	0.25	0.19	0.02	1.55461	0.0109071	0.127278
n379158	1.49	3.54	2.81	1.73e-18	1.52	1.73e-18	0.32	0.94	1.73e-18	1.73e-18	1.73e-18	1.73e-18	1.73e-18	0.16	0.42	1.73e-18	1.73e-18	1.73e-18	1.73e-18	2.36	-3.88875	0.00937091	0.116782
n379204	1.73e-18	1.73e-18	1.73e-18	1.73e-18	1.26	2.62	7.8	1.73e-18	11.28	1.73e-18	3.61	10.59	1.76	2.42	1.57	1.73e-18	5.21	1.9	1.51	2.39	3.84931	0.0323244	0.22282
n379238	0.69	0.8	1.73e-18	1.73e-18	0.19	0.3	0.41	0.76	1.73e-18	1.73e-18	0.23	1.73e-18	1.73e-18	1.73e-18	1.73e-18	1.73e-18	0.26	1.73e-18	1.73e-18	1.73e-18	-3.39722	0.00233864	0.0534388
n379249	0.08	0.07	1.73e-18	1.73e-18	1.73e-18	1.73e-18	1.73e-18	1.73e-18	0.08	1.73e-18	0.08	0.16	0.08	1.73e-18	0.08	1.73e-18	0.08	0.15	0.08	1.73e-18	1.48768	0.0493076	0.277733
n379313	1.73e-18	0.77	0.26	0.27	1.03	1.73e-18	0.79	0.19	1.73e-18	1.73e-18	0.18	1.73e-18	1.73e-18	1.73e-18	1.73e-18	0.71	1.73e-18	1.73e-18	0.53	1.73e-18	-2.80126	0.0232306	0.187916
n379333	1.7	2.43	1.7	1.86	1.33	1.83	2.12	2.1	0.11	1	2.86	0.77	0.89	1.15	0.7	2.11	0.36	0.99	1.73e-18	1.14	-1.65987	0.0417944	0.254622
n379369	1.73e-18	0.07	0.03	1.73e-18	0.03	1.73e-18	1.73e-18	1.73e-18	0.31	0.07	0.15	0.04	0.04	0.13	0.21	1.73e-18	1.73e-18	1.73e-18	0.04	0.14	1.71996	0.0250396	0.195218
n379386	0.08	0.11	0.05	0.14	0.17	0.1	0.05	0.12	0.03	0.03	0.1	0.01	1.73e-18	0.15	0.01	0.02	0.09	0.02	0.01	0.06	-1.4153	0.00505675	0.0829802
n379528	0.62	1.73e-18	1.04	0.69	0.45	0.17	0.14	0.47	1.73e-18	0.15	0.62	1.73e-18	0.12	0.18	0.23	1.73e-18	0.27	1.73e-18	0.16	1.73e-18	-2.13365	0.0486342	0.275487
n379562	0.41	0.35	0.56	0.47	0.17	0.28	0.47	0.31	0.2	0.14	0.29	0.24	0.15	0.13	0.08	0.11	0.25	0.17	0.1	0.27	-1.07001	0.000374626	0.019523
n379568	0.12	0.06	0.24	0.12	0.2	0.34	0.27	0.43	1.73e-18	1.73e-18	1.73e-18	1.73e-18	0.13	1.73e-18	1.73e-18	1.73e-18	1.73e-18	1.73e-18	1.73e-18	1.73e-18	-4.01278	3.23e-08	0.000148267
n379679	0.3	1.73e-18	0.07	0.06	0.1	0.1	0.1	0.03	0.18	0.07	0.2	0.14	0.3	0.13	0.31	0.13	0.2	0.17	0.27	0.14	1.3069	0.00829077	0.109568
n379841	0.24	1.73e-18	0.2	0.43	1.73e-18	1.73e-18	0.16	0.08	0.17	0.21	0.21	0.3	0.16	0.36	0.13	0.36	0.82	0.24	0.25	0.08	1.88471	0.0148618	0.149001
n379855	0.47	0.96	0.1	1.3	0.45	0.97	0.45	0.67	0.89	0.63	1.13	0.66	0.69	1.55	2.2	1.41	1.34	1.94	1.05	1.66	1.07487	0.00952359	0.117626
n379890	0.06	1.73e-18	0.19	0.08	0.12	1.73e-18	1.73e-18	0.07	0.06	0.11	0.15	0.29	0.21	0.24	0.07	0.12	0.06	0.06	0.23	0.06	1.55087	0.0147653	0.148518
n379946	1.73e-18	1.73e-18	0.03	1.73e-18	0.09	0.06	0.06	1.73e-18	0.2	0.19	0.06	0.19	0.06	0.03	0.1	0.09	1.73e-18	0.15	0.03	0.19	1.7791	0.0097218	0.119031
n380005	0.52	1.36	2.23	0.61	0.9	1.14	0.05	0.82	0.98	0.42	1.73e-18	2.11	1.73e-18	1.73e-18	0.16	1.73e-18	0.44	0.85	1.73e-18	0.73	-2.61272	0.0405982	0.250862
n380079	1.08	2.12	0.56	1.31	1.33	1.73e-18	0.6	0.22	5.37	1.71	2.23	3.74	1.6	2.62	2.87	0.47	4.07	3.74	5.41	2.4	2.40399	0.0050541	0.0829802
n380101	1.73e-18	1.27	0.57	0.49	0.02	1.73e-18	1.14	1.73e-18	1.43	1.02	1.73e-18	1.08	1.33	0.9	2.29	1.14	0.17	1.08	1.62	0.89	2.77248	0.0272438	0.205311
n380103	0.37	0.25	0.57	0.62	0.68	0.34	0.3	0.23	0.38	0.68	0.53	1.42	0.77	0.94	1.54	2	1.03	1.72	2.46	0.28	1.26597	0.00304004	0.0624093
n380119	1.73e-18	1.73e-18	1.73e-18	1.73e-18	1.73e-18	0.23	0.23	1.73e-18	0.58	1.73e-18	0.32	0.66	0.29	1.73e-18	1.73e-18	0.24	0.55	0.31	1.73e-18	0.5	2.43906	0.0385046	0.244652
n380150	0.18	0.16	0.18	0.18	0.79	0.67	1.73e-18	1.73e-18	3.15	0.8	0.72	1.49	1.23	0.45	2.41	0.93	0.69	1.41	1.86	0.89	3.20586	0.000286561	0.0168195
n380206	1.73e-18	1.73e-18	1.73e-18	1.73e-18	1.73e-18	1.73e-18	1.73e-18	1.73e-18	1.73e-18	0.21	1.73e-18	0.21	0.1	1.73e-18	0.11	1.73e-18	1.73e-18	1.73e-18	1.73e-18	0.21	1.70189	0.0321048	0.222155
n380221	1.73e-18	1.73e-18	1.73e-18	1.73e-18	1.73e-18	1.73e-18	1.73e-18	1.73e-18	0.17	0.07	0.07	1.73e-18	0.2	1.73e-18	0.08	0.28	0.16	0.16	0.07	0.07	3.06376	1.93e-05	0.0038965
n380270	0.18	0.13	0.2	0.26	0.1	0.18	0.34	1.03	0.12	1.73e-18	0.6	0.22	1.73e-18	1.73e-18	1.73e-18	1.73e-18	1.73e-18	1.73e-18	0.13	1.73e-18	-3.0956	0.00146667	0.0409345
n380305	0.73	1.87	2.56	1.24	0.75	2.95	2.09	1.92	0.4	0.06	2.38	0.56	0.68	1.78	1.2	1.73e-18	0.73	0.23	0.28	0.91	-1.93029	0.0234743	0.188911
n380352	1.73e-18	1.73e-18	1.73e-18	1.73e-18	1.73e-18	1.73e-18	1.73e-18	1.73e-18	1.73e-18	1.73e-18	1.73e-18	0.06	0.48	1.73e-18	0.13	0.03	0.06	0.27	1.73e-18	1.73e-18	1.82034	0.022265	0.183976
n380522	0.28	0.41	0.41	0.13	0.27	0.7	0.14	1.28	0.45	0.29	0.56	0.58	0.14	1.73e-18	1.73e-18	0.14	0.14	1.73e-18	1.73e-18	1.73e-18	-2.34343	0.022283	0.18403
n380562	1.73e-18	1.73e-18	0.5	1.73e-18	1.73e-18	0.24	1.73e-18	1.73e-18	0.03	1.73e-18	1.73e-18	1.2	1.57	0.16	0.43	0.64	1.73e-18	1.75	1.09	2.12	3.19108	0.021368	0.18014
n380621	1.73e-18	0.19	0.18	1.73e-18	1.73e-18	1.73e-18	1.73e-18	0.19	1.73e-18	1.73e-18	1.73e-18	1.73e-18	1.73e-18	1.73e-18	1.73e-18	1.73e-18	1.73e-18	1.73e-18	1.73e-18	1.73e-18	-1.61147	0.0167592	0.158984
n380643	0.1	1.73e-18	1.73e-18	1.73e-18	1.73e-18	1.73e-18	1.73e-18	0.12	0.23	1.73e-18	0.11	0.22	0.22	0.11	0.14	1.73e-18	0.12	1.73e-18	1.73e-18	0.22	1.84942	0.0417795	0.25459
n380663	1.73e-18	0.1	0.06	1.73e-18	1.73e-18	0.1	0.06	0.06	1.73e-18	1.73e-18	0.06	1.73e-18	1.73e-18	1.73e-18	1.73e-18	1.73e-18	1.73e-18	1.73e-18	0.11	1.73e-18	-1.38492	0.0383112	0.243819
n380727	1.73e-18	0.4	1.73e-18	1.73e-18	0.2	0.41	0.21	1.73e-18	0.22	0.42	1.73e-18	0.86	0.2	0.2	0.21	0.4	0.41	1.42	0.21	0.62	2.38174	0.0216338	0.181441
n380746	0.19	0.13	0.11	0.19	1.73e-18	0.07	0.24	0.13	0.07	1.73e-18	1.73e-18	0.07	0.02	1.73e-18	1.73e-18	0.06	0.2	0.13	1.73e-18	0.07	-1.63659	0.0349284	0.232157
n380773	0.3	0.77	0.35	0.41	0.71	0.64	0.22	0.21	1.37	2.33	0.82	2.9	0.31	2.21	1.56	1.68	1.77	1.62	1.48	1.24	1.7977	5.87e-05	0.00708367
n380801	1.73e-18	1.73e-18	1.73e-18	0.17	1.73e-18	1.73e-18	1.73e-18	1.73e-18	0.04	0.24	1.73e-18	0.06	1.73e-18	0.09	0.41	0.04	1.73e-18	1.73e-18	0.14	0.12	1.84681	0.0303542	0.217831
n380964	1.73e-18	1.73e-18	1.73e-18	1.73e-18	1.73e-18	1.73e-18	1.73e-18	1.73e-18	1.73e-18	0.31	0.31	0.12	1.73e-18	1.73e-18	0.12	1.73e-18	1.73e-18	1.73e-18	1.73e-18	0.46	1.91296	0.0338907	0.228428
n381080	1.73e-18	1.73e-18	1.73e-18	1.73e-18	1.73e-18	1.73e-18	1.73e-18	1.73e-18	0.05	0.02	1.73e-18	0.03	0.05	0.06	1.73e-18	1.73e-18	0.08	0.03	0.13	0.03	1.87829	0.000444828	0.0213716
n381083	2.05	1.49	1.39	1.69	0.96	1.38	0.75	0.84	0.19	0.69	1.01	0.38	0.12	1.14	0.7	0.94	0.33	0.46	0.46	0.61	-1.32665	0.00153246	0.0420285
n381159	0.03	0.06	1.73e-18	1.73e-18	0.16	1.73e-18	1.73e-18	0.03	0.21	0.07	0.1	1.73e-18	0.1	0.07	0.07	0.06	0.17	0.23	0.2	1.73e-18	1.66589	0.0266961	0.203103
n381189	0.04	0.06	0.03	0.02	0.06	0.06	0.08	0.19	0.4	0.33	0.08	0.21	0.19	0.06	0.24	0.02	0.11	0.1	0.11	0.09	1.05438	0.0244518	0.192664
n381220	8.15	8.09	10.69	13.86	7.2	7.77	4.29	8.7	1.09	3.14	1.88	2.77	6.02	1.73e-18	6.12	10.57	1.95	5.54	1.73e-18	5.37	-2.58868	0.043218	0.25888
n381319	0.02	0.12	0.05	0.09	0.05	0.1	0.05	0.05	1.73e-18	0.05	1.73e-18	0.05	1.73e-18	0.02	0.08	0.06	1.73e-18	1.73e-18	0.02	0.02	-1.47565	0.00610387	0.0923552
n381566	1.73e-18	1.73e-18	1.73e-18	1.73e-18	1.73e-18	1.73e-18	1.73e-18	1.73e-18	0.12	1.73e-18	0.28	1.24	1.05	0.11	0.2	0.21	0.4	2.55	0.31	0.22	4.7975	1.51e-06	0.000849247
n381803	0.12	0.18	0.12	0.06	0.06	0.19	0.19	0.06	1.73e-18	1.73e-18	1.73e-18	1.73e-18	0.06	0.12	0.07	1.73e-18	0.25	0.12	0.06	1.73e-18	-1.86301	0.0124798	0.136516
n381826	1.73e-18	1.73e-18	1.73e-18	1.73e-18	1.73e-18	1.73e-18	1.73e-18	0.05	0.07	0.07	0.02	0.03	1.73e-18	0.05	1.73e-18	1.73e-18	0.1	0.18	1.73e-18	0.14	1.65889	0.0148545	0.148968
n382288	0.49	4.23	2.53	2.68	1.02	0.62	1.46	0.55	7.81	11.43	0.62	6.75	26.6	10.79	28.79	6.13	183.03	9.88	46.66	23.71	3.39278	0.000250206	0.0156207
n382289	1.73e-18	0.99	1.73e-18	0.33	0.49	1.01	0.84	0.86	2.17	0.35	1.02	0.71	1.51	0.67	1.06	0.5	5.79	1	0.52	1.71	2.09885	0.0283515	0.209709
n382291	0.71	2.59	1.66	2.26	1.32	0.65	1.59	0.57	5.63	8.92	0.9	6.32	21.86	7.04	21.15	5.57	153.27	8.25	44.72	16.63	3.19846	0.000139546	0.0110452
n382295	1.37	2.42	1.22	0.72	1.45	2.46	1.68	1.42	1.94	3.15	1.66	1.64	7.01	2.95	6.99	1.97	27.92	4.02	5.56	4.58	1.38964	0.0047663	0.0803763
n382296	0.17	1.73e-18	0.01	0.39	0.03	0.02	1.73e-18	1.73e-18	0.99	1.1	0.64	0.07	0.14	0.71	0.37	0.38	0.21	0.28	0.01	0.33	3.11337	0.000934615	0.0320299
n382309	1.07	2.74	3.48	2.24	3.43	0.63	2.59	0.92	3.54	4.13	1.9	6.01	11.91	4.94	14.47	4.4	84.28	8.26	22.25	8.61	2.1563	0.00110614	0.035358
n382474	1.73e-18	0.29	0.13	1.73e-18	0.28	1.73e-18	0.19	1.73e-18	1.73e-18	0.52	0.36	0.39	0.38	0.43	0.3	0.43	0.21	0.35	1.73e-18	0.66	2.18933	0.0388721	0.24576
n382512	0.05	0.2	1.73e-18	0.02	0.2	0.05	1.73e-18	1.73e-18	0.26	0.19	0.26	0.27	0.1	0.05	0.11	0.05	0.1	0.14	0.2	0.05	1.82397	0.00634623	0.0941691
n382648	0.04	1.73e-18	1.73e-18	1.73e-18	1.73e-18	1.73e-18	1.73e-18	0.04	0.16	1.73e-18	0.08	0.12	0.04	1.73e-18	1.73e-18	1.73e-18	0.15	0.11	0.04	0.15	1.68507	0.022963	0.186859
n382905	0.18	1.73e-18	1.73e-18	1.73e-18	0.06	1.73e-18	1.73e-18	0.31	1.73e-18	1.73e-18	1.73e-18	1.73e-18	1.73e-18	1.73e-18	1.73e-18	1.73e-18	1.73e-18	1.73e-18	1.73e-18	1.73e-18	-1.50691	0.0208047	0.177612
n382906	0.12	0.09	0.34	0.07	0.08	0.13	0.13	0.22	0.12	0.03	0.16	1.73e-18	0.06	0.16	0.17	0.05	0.06	0.06	1.73e-18	1.73e-18	-1.38645	0.0300703	0.216957
n383010	1.73e-18	0.04	0.02	0.04	1.73e-18	1.73e-18	1.73e-18	1.73e-18	0.08	0.04	0.08	0.08	0.02	0.04	1.73e-18	0.05	0.09	0.06	0.02	0.06	1.62516	0.00186995	0.0470995
n383027	0.43	1.73e-18	1.73e-18	1.73e-18	1.73e-18	1.73e-18	1.73e-18	1.73e-18	2.2	2.15	0.13	2.34	0.95	1.73e-18	0.98	1.73e-18	0.33	1.73e-18	0.04	0.22	3.68207	0.0065338	0.095743
n383034	0.17	0.18	0.31	0.23	0.12	0.13	0.08	0.42	0.04	0.03	0.14	0.11	1.73e-18	0.1	0.03	0.07	0.3	0.31	0.03	0.16	-1.23711	0.0331595	0.225525
n383051	0.24	0.21	0.17	0.1	0.25	0.32	0.2	0.38	0.06	1.73e-18	0.2	0.21	0.14	1.73e-18	1.73e-18	0.23	1.73e-18	1.73e-18	0.03	0.05	-2.45807	0.00237157	0.0539213
n383137	1.73e-18	0.25	0.68	0.17	0.17	0.35	0.09	0.62	0.37	0.63	0.26	0.63	0.34	0.52	0.36	0.42	1.31	0.69	1.32	0.97	1.65937	0.0119379	0.133312
n383445	0.06	0.06	0.13	1.73e-18	1.73e-18	1.73e-18	1.73e-18	1.73e-18	0.07	0.25	1.73e-18	0.07	0.25	1.73e-18	0.13	0.12	0.06	0.24	0.32	0.06	2.00654	0.0141104	0.145579
n383561	1.73e-18	1.73e-18	1.73e-18	1.73e-18	1.73e-18	1.73e-18	0.01	1.73e-18	0.36	1.73e-18	0.52	1.73e-18	0.02	0.16	0.17	1.73e-18	1.73e-18	1.73e-18	0.89	1.25	2.72907	0.0126963	0.137405
n383581	0.1	0.66	0.28	0.02	1.34	0.05	0.52	0.63	4.67	1.58	0.52	5.64	2.14	1.6	2.28	1.32	10.98	6.06	3.94	1.4	3.34187	9.21e-05	0.0088214
n383610	1.73e-18	1.73e-18	0.07	0.04	0.04	0.04	1.73e-18	0.04	1.73e-18	1.73e-18	0.07	1.73e-18	1.73e-18	1.73e-18	1.73e-18	1.73e-18	1.73e-18	1.73e-18	1.73e-18	1.73e-18	-1.28596	0.0126503	0.137405
n383670	4	18.48	12.83	13.67	6.73	5.18	7.6	3.73	29.59	28.45	9.52	25.82	77.93	38.47	77.77	21.6	545.05	52.12	104.2	45.15	2.62328	0.0001504	0.0114396
n383671	1.73e-18	0.2	1.73e-18	1.78	0.8	0.82	0.21	1.73e-18	0.44	1.69	1.73e-18	0.43	7.94	1.05	3	0.6	38.89	7.91	11.77	2.5	3.75339	0.0134296	0.141383
n383684	1.6	0.81	1.73e-18	1.59	1.73e-18	1.73e-18	1.19	1.73e-18	1.51	1.44	1.65	2.03	1.73e-18	1.73	2.38	1.46	1.81	1.27	1.5	1.58	3.26683	0.0186645	0.167447
n383716	0.77	0.35	0.17	0.97	0.92	0.76	1	0.68	6.84	2.36	1.08	1.62	2.31	0.62	1.34	1.12	1.49	1.85	1.17	2.81	1.43576	0.00144307	0.0406477
n384083	0.07	0.06	0.15	0.07	0.13	0.14	0.15	1.73e-18	0.06	1.73e-18	0.05	1.73e-18	1.73e-18	1.73e-18	1.73e-18	0.06	1.73e-18	1.73e-18	1.73e-18	0.15	-2.04856	0.0051257	0.0836901
n384106	1.73e-18	1.73e-18	0.17	1.73e-18	0.16	1.73e-18	1.73e-18	1.73e-18	0.18	1.73e-18	0.17	1.73e-18	0.5	0.17	0.18	0.49	2.04	0.17	0.17	0.17	2.99626	0.0039544	0.0718948
n384351	0.17	1.73e-18	0.27	0.16	0.11	0.11	0.06	0.17	0.24	0.17	0.28	0.18	0.11	0.22	0.18	0.16	0.4	0.33	0.17	0.28	1.08488	0.0256311	0.197835
n384395	1.73e-18	1.73e-18	1.73e-18	1.06	1.73e-18	0.46	0.57	1.73e-18	0.25	0.29	0.35	1.03	0.71	0.36	0.73	0.26	0.64	0.34	0.23	0.58	3.18413	0.00224188	0.052163
n384433	0.13	1.73e-18	1.73e-18	1.73e-18	1.73e-18	1.73e-18	1.73e-18	1.73e-18	0.07	1.73e-18	0.13	0.27	0.19	0.06	0.27	0.08	1.73e-18	0.13	1.73e-18	1.73e-18	2.06813	0.0157028	0.153761
n384471	1.07	0.51	0.72	1.26	0.75	1.43	1.91	1.33	1	0.47	1.69	0.43	1.73e-18	1.73e-18	0.99	0.56	0.21	1.73e-18	1.73e-18	0.79	-2.682	0.0217837	0.181846
n384577	1.73e-18	1.73e-18	1.73e-18	1.73e-18	1.73e-18	1.73e-18	1.73e-18	1.73e-18	1.73e-18	0.04	0.08	1.73e-18	1.73e-18	1.73e-18	1.73e-18	0.07	1.73e-18	0.07	0.04	0.04	1.34464	0.0138922	0.144278
n384580	1.43	1.73e-18	1.58	2.11	0.77	2.33	1.31	0.45	1.73e-18	0.59	1.57	2.73	1.73e-18	1.73e-18	0.18	1.73e-18	1.73e-18	0.9	0.41	1.73e-18	-2.99541	0.0417705	0.254572
n384582	0.91	0.45	0.97	0.47	1.58	1.65	1.73e-18	0.49	0.99	1.51	0.68	1.46	0.85	2.54	1.79	1.93	1.82	1.36	1.38	1.25	1.5462	0.0346938	0.23131
n384587	1.73e-18	1.73e-18	1.73e-18	1.73e-18	1.73e-18	1.73e-18	1.73e-18	1.73e-18	1.73e-18	1.73e-18	0.1	1.73e-18	0.69	1.05	0.8	1.73e-18	1.73e-18	1.73e-18	1.73e-18	0.52	2.36537	0.0356923	0.2341
n384627	0.48	0.61	0.61	0.49	0.73	0.56	0.64	0.55	1.31	1.65	0.67	1.99	0.87	1.31	1.13	1.27	1.91	1.59	1.78	0.83	1.14266	6.55e-06	0.00221569
n384660	0.91	0.18	0.7	0.38	0.44	0.5	0.32	0.32	2.9	0.73	1.32	0.95	0.75	0.67	1.51	0.49	0.62	0.97	0.53	0.81	1.06472	0.00332263	0.0654413
n384692	3.53	1.73e-18	0.94	3.13	1.31	4.39	1.73e-18	3.43	4.58	4.59	3.66	3.44	4.37	1.29	4.05	2.72	0.67	3.15	3.63	3.04	2.24739	0.0498463	0.279353
n384728	1.08	0.36	1.73e-18	0.19	1.59	1.61	1.6	1.35	3.72	5.39	2.14	3.21	4.39	3.14	2.11	2.05	2.76	4.7	3.35	2.6	2.62816	0.00175728	0.0456499
n384933	1.73e-18	1.73e-18	1.73e-18	1.73e-18	1.73e-18	1.73e-18	1.73e-18	1.73e-18	0.11	1.73e-18	0.2	0.16	0.15	1.73e-18	1.73e-18	1.73e-18	1.73e-18	0.49	0.1	0.15	2.43067	0.00495311	0.0820289
n385188	1.73e-18	0.26	0.05	0.14	0.02	0.11	0.19	0.05	0.13	0.3	0.15	0.1	0.19	0.38	0.3	0.19	0.24	0.07	0.1	0.05	1.15061	0.0400888	0.249537
n385199	0.74	3.17	3.23	2.44	4.69	2.9	3.38	3.5	1.61	1.73e-18	3.26	3.76	0.88	0.08	1.73e-18	5.86	2.93	1.73e-18	0.92	1.52	-2.6683	0.0486166	0.275487
n385307	0.47	0.13	0.71	0.13	0.53	0.1	0.17	0.4	1.73e-18	1.73e-18	0.31	1.73e-18	0.24	0.2	0.34	0.26	0.23	1.73e-18	1.73e-18	1.73e-18	-2.38848	0.0165645	0.158348
n385310	1.73e-18	1.73e-18	1.73e-18	0.07	1.73e-18	1.73e-18	1.73e-18	1.73e-18	1.73e-18	1.73e-18	0.07	1.73e-18	0.07	0.04	0.08	0.08	0.14	1.73e-18	0.12	1.73e-18	1.48076	0.034957	0.232157
n385338	0.24	1.17	1.41	1.15	0.23	1.2	0.8	0.73	0.26	0.74	1.73e-18	0.25	0.72	0.24	0.5	1.73e-18	0.48	0.47	0.24	0.54	-1.71382	0.0461737	0.267638
n385349	1.73e-18	1.73e-18	1.73e-18	1.73e-18	1.73e-18	1.73e-18	1.73e-18	1.73e-18	1.73e-18	1.73e-18	1.73e-18	1.73e-18	0.06	0.19	0.13	0.06	1.73e-18	0.06	1.73e-18	1.73e-18	1.37928	0.0353856	0.233202
n385386	0.08	0.12	1.73e-18	0.03	0.07	0.06	0.03	0.07	0.06	0.21	0.04	0.13	0.17	0.25	0.13	0.1	0.03	0.06	0.06	0.25	1.02765	0.0351463	0.23234
n385395	0.07	0.25	0.29	0.24	0.09	0.28	0.14	0.22	0.09	1.73e-18	1.73e-18	0.18	0.14	0.15	1.73e-18	0.22	0.08	0.18	0.14	1.73e-18	-1.62227	0.0338039	0.228001
n385489	0.16	0.29	0.03	0.11	0.05	0.16	0.08	0.04	1.73e-18	1.73e-18	0.13	1.73e-18	0.14	0.04	0.03	0.03	0.05	1.73e-18	0.11	0.03	-1.49244	0.0217148	0.181542
n385632	0.19	1.73e-18	0.45	0.13	0.19	1.73e-18	1.73e-18	0.2	0.07	0.2	0.07	0.27	0.14	0.42	0.34	0.19	0.13	0.13	0.43	0.33	1.54958	0.0438845	0.260876
n385668	0.06	0.06	1.73e-18	0.09	1.73e-18	1.73e-18	1.73e-18	0.06	0.36	0.18	0.1	0.37	0.09	0.07	0.28	0.03	0.1	0.09	0.2	0.07	2.32519	0.000508222	0.0230361
n385777	0.71	3.27	1.67	1.43	0.58	0.7	2.62	3.69	1.75	0.14	0.57	2.02	0.56	0.13	1.61	0.31	1.52	1.73e-18	1.73e-18	1.73e-18	-2.70096	0.021882	0.182379
n385780	2.93	1.88	3.85	3.12	0.85	3.74	3.17	3.95	1.49	1.55	1.73e-18	3.62	1.53	3.27	1.73e-18	2.27	1.73e-18	1.32	2.12	0.26	-2.56878	0.0470115	0.270179
n385794	1.73e-18	1.73e-18	0.19	1.73e-18	0.75	1.73e-18	1.73e-18	1.73e-18	1.73e-18	0.8	1.73e-18	0.2	1.73e-18	0.47	0.12	0.31	0.45	0.53	0.03	0.63	2.3701	0.0459072	0.2667
n385798	1.73e-18	0.04	1.73e-18	1.73e-18	1.73e-18	1.73e-18	1.73e-18	1.73e-18	1.73e-18	0.01	0.13	0.06	1.73e-18	0.08	0.21	0.06	1.73e-18	1.73e-18	1.73e-18	0.14	1.53962	0.0327271	0.224199
n385831	0.56	0.31	0.81	0.42	0.44	0.62	0.63	0.81	0.19	0.28	0.52	0.24	0.28	0.62	0.2	0.31	0.1	0.18	0.29	0.24	-1.05231	0.000864709	0.0307525
n385916	0.59	1.73e-18	1.73e-18	0.21	0.06	1.73e-18	1.73e-18	1.73e-18	0.49	0.84	0.31	1.73e-18	0.24	0.45	0.94	0.7	0.95	0.8	0.27	1.73e-18	3.15933	0.00721237	0.100897
n385943	0.07	0.5	0.02	0.1	0.26	0.08	0.18	0.05	0.59	0.62	0.23	0.44	0.15	0.55	0.19	0.74	1.03	1.12	1.47	0.14	2.02036	0.00117714	0.03655
n385989	0.09	0.05	0.34	1.73e-18	1.73e-18	0.11	0.21	0.15	0.25	0.19	0.34	0.39	0.45	0.09	0.21	0.26	0.28	0.14	0.42	0.43	1.88026	0.00448701	0.0775463
n386056	1.73e-18	1.73e-18	1.03	1.49	1.21	1.73e-18	1.32	1.73e-18	1.6	1.6	0.61	1.65	1.42	1.73e-18	2.7	1.93	1.23	1.15	0.69	0.95	2.95721	0.030288	0.217753
n386097	0.19	0.37	0.06	0.25	0.39	0.19	1.73e-18	0.06	1.1	0.14	0.46	0.55	0.38	0.49	0.43	0.37	0.51	0.27	0.38	0.34	1.69409	0.00567875	0.0886178
n386177	1.73e-18	0.13	1.73e-18	0.22	1.73e-18	1.73e-18	0.32	1.04	0.84	1.73e-18	0.29	0.3	0.34	0.38	0.16	0.14	0.43	0.85	0.17	0.13	2.03401	0.0490652	0.276847
n386206	6.82	7.84	6.15	6.25	7.92	6.83	3.16	4.92	12.25	15.04	9.51	16.34	8.59	12.97	12.23	17.65	17.4	13.28	19.35	8.26	1.11947	1.12e-05	0.00304076
n386251	1.02	0.9	0.69	0.32	0.81	0.26	0.61	0.9	3.27	0.38	0.44	1.4	3.5	2.8	1.22	1.33	3.92	2.1	2.84	2.46	1.45015	0.00335594	0.0656745
n386252	0.87	0.66	0.97	0.96	1.44	1.02	1.31	0.7	2.25	1.73e-18	0.5	1.73e-18	1.26	0.83	0.16	1.73e-18	1.73e-18	1.01	1.73e-18	1.03	-2.90559	0.0227249	0.185672
n386388	7.54	8.14	11.98	5.59	3.88	7.91	7.54	6.8	4.04	2.51	3.34	1.73e-18	5.91	12.11	3.03	2.62	2.53	0.01	0.42	8.07	-2.40411	0.049413	0.278034
n386427	1.73e-18	0.23	0.23	0.15	0.08	1.73e-18	0.08	0.08	0.25	0.24	0.16	0.24	0.08	0.23	0.16	0.3	0.31	0.31	0.24	0.31	1.70804	0.00534368	0.0856975
n386566	1.73e-18	0.1	1.73e-18	1.28	0.61	0.85	0.66	1.73e-18	1.73e-18	1.73e-18	1.73e-18	1.73e-18	1.73e-18	0.19	1.73e-18	1.73e-18	1.73e-18	1.73e-18	0.27	1.73e-18	-2.85388	0.0150826	0.150151
n386571	1.73e-18	1.6	2.05	1.73e-18	1.09	1.99	1.67	1.86	2.53	2.71	2.26	2.82	1.6	1.97	2.18	1.86	1.51	1.84	1.36	2.16	2.11629	0.0390734	0.24619
n386587	0.16	2.16	1.39	0.22	1.15	0.46	0.44	0.13	1.29	1.6	0.8	1.84	5.58	2.36	0.47	0.66	3.79	9.28	3.18	1.47	1.9189	0.004605	0.0787102
n386645	1.03	1.08	0.7	1.04	0.99	1.15	1.2	0.97	0.27	1.73e-18	0.97	0.13	0.45	0.57	0.53	0.58	0.51	0.69	0.5	0.8	-1.4968	0.0264138	0.201717
n386856	1.73e-18	0.03	3.27	1.73e-18	2.08	0.35	0.24	1.73e-18	2.02	2.88	2.78	3.3	1.08	1.73e-18	4.03	2.61	3.4	0.93	3.25	1.41	3.70363	0.00835308	0.110072
n386903	5.04	3.95	9.91	3.21	3.37	4.32	8.92	7.59	0.68	2.55	3.46	2.19	6.96	2.15	4.23	4.35	2.07	1.03	0.78	0.64	-1.40728	0.00411218	0.0736259
n386937	1.73e-18	1.73e-18	1.73e-18	1.73e-18	0.1	1.73e-18	1.73e-18	1.73e-18	1.73e-18	0.17	0.16	1.26	0.56	0.8	1.73e-18	0.56	3.59	1.72	1.21	0.05	4.45873	0.000341785	0.0185395
n387019	1.73e-18	2.19	1.73e-18	1.73e-18	1.73e-18	1.73e-18	12	3.17	1.73e-18	1.73e-18	1.73e-18	1.73e-18	1.73e-18	1.73e-18	1.73e-18	1.73e-18	1.73e-18	1.73e-18	1.73e-18	1.73e-18	-3.29053	0.0176691	0.163399
n387030	0.03	0.17	1.73e-18	1.73e-18	1.73e-18	1.73e-18	1.73e-18	1.73e-18	0.23	0.54	0.21	0.29	0.1	0.31	0.29	0.27	0.18	0.42	0.78	0.18	4.07311	1.21e-07	0.000192117
n387037	3.89	1.74	0.56	5.07	4.55	3.37	2.7	1.28	2.59	3.85	4.81	5.52	5.27	8.08	5.34	2.13	8.96	13.91	6.38	3.64	1.11838	0.010969	0.12772
n387233	1.73e-18	1.73e-18	1.73e-18	1.73e-18	1.73e-18	1.73e-18	1.73e-18	1.73e-18	1.73e-18	1.73e-18	1.73e-18	1.73e-18	2.5	0.5	1.29	1.73e-18	17.82	3.48	6.46	1.61	4.71592	0.00533777	0.0856677
n387234	0.33	0.16	0.17	1.73e-18	1.73e-18	1.73e-18	0.34	1.73e-18	1.8	0.17	1.73e-18	2.11	2.17	2.34	1.06	1.73e-18	2.21	0.67	3.77	1.2	3.61964	0.00888471	0.113515
n387236	0.41	1.71	1.11	0.95	1.3	0.79	1.48	0.9	2.08	1.75	0.88	2.22	3.13	1.74	3.38	1.25	13.09	1.61	4.08	2.36	1.24098	0.00445963	0.0771993
n387241	0.95	7.72	6.12	8.36	4.81	3.12	2.45	2.62	20.03	26.35	3.36	19.16	78.83	23.42	60.38	14.35	528.37	58.9	106.62	44.18	3.33546	0.000104616	0.0093913
n387504	0.3	0.58	0.23	0.21	0.39	0.59	0.09	0.12	1.52	1.12	0.97	1.38	0.49	0.92	1.08	1.5	1.61	1.82	1.94	0.4	2.05189	1.62e-05	0.00351222
n387668	0.66	1.42	1.25	0.41	0.93	1.33	0.03	1.27	2.8	1.38	0.69	1.07	1.65	1.48	2.16	1.22	1.8	0.84	3.6	1.53	1.23194	0.0324908	0.223514
n405255	0.03	1.73e-18	0.27	1.73e-18	0.26	0.53	1.73e-18	0.02	1.73e-18	0.05	1.73e-18	1.73e-18	1.73e-18	0.04	1.73e-18	1.73e-18	1.73e-18	1.73e-18	0.06	1.73e-18	-1.71991	0.0396699	0.248305
n405293	1.73e-18	1.73e-18	0.03	0.03	1.73e-18	0.03	0.09	0.03	1.73e-18	1.73e-18	1.73e-18	1.73e-18	1.73e-18	1.73e-18	1.73e-18	0.06	1.73e-18	1.73e-18	1.73e-18	1.73e-18	-1.18129	0.0160249	0.15573
n405393	1.73e-18	1.73e-18	1.73e-18	1.73e-18	0.03	0.03	0.03	0.06	0.03	0.03	0.03	0.09	0.03	0.08	0.03	1.73e-18	0.06	0.03	0.08	0.08	1.20234	0.0177035	0.163485
n405457	1.73e-18	0.08	0.02	1.73e-18	0.07	0.04	1.73e-18	0.06	0.1	1.73e-18	0.03	0.09	0.31	0.02	0.08	0.04	0.07	0.16	0.18	0.14	1.39785	0.0343049	0.229665
n405463	0.05	0.05	1.73e-18	0.09	0.02	0.07	0.02	0.05	0.03	1.73e-18	1.73e-18	0.03	1.73e-18	0.02	1.73e-18	1.73e-18	1.73e-18	1.73e-18	1.73e-18	0.02	-1.55835	0.00170939	0.044845
n405483	9.07	5.96	9.94	13.97	7.44	3.42	2.87	13.93	9.92	2.82	13.46	1.73e-18	11.14	0.03	11.48	9.75	1.73e-18	1.73e-18	0.04	5.21	-3.49879	0.0436313	0.260029
n405559	0.42	1.22	0.57	0.67	1.44	0.86	0.23	0.94	2.99	5.65	1.94	8.85	8.7	8.57	1.82	2.66	18.56	37.04	13.42	2.6	3.11292	1.28e-05	0.00319444
n405689	1.73e-18	1.73e-18	0.06	0.25	0.04	0.14	0.06	1.73e-18	0.07	1.73e-18	1.73e-18	1.73e-18	1.73e-18	1.73e-18	1.73e-18	1.73e-18	1.73e-18	1.73e-18	1.73e-18	1.73e-18	-1.818	0.00656173	0.0960192
n405875	3.57	3.55	0.44	1.2	0.44	4.24	0.36	3.33	1.15	0.41	1.98	1.73e-18	0.07	2.17	1.73e-18	1.73e-18	0.04	2.52	3.51	1.73e-18	-3.03004	0.0320255	0.221918
n406106	0.05	1.73e-18	1.73e-18	0.77	1.73e-18	0.25	1.73e-18	0.43	1.12	0.51	1.73e-18	0.66	0.36	0.64	0.6	0.27	0.49	0.23	0.38	1.54	2.90013	0.00844609	0.110618
n406215	1.73e-18	0.8	0.62	0.79	0.25	1.73e-18	0.75	1.25	0.64	1.08	0.78	1.65	0.93	0.75	1.43	1.06	1.45	0.51	0.42	0.39	1.83122	0.04058	0.250786
n406220	1.73e-18	1.73e-18	1.73e-18	1.73e-18	1.73e-18	1.73e-18	1.73e-18	1.73e-18	0.05	1.73e-18	1.73e-18	0.27	0.26	1.73e-18	0.24	0.04	0.13	0.16	0.24	0.13	2.95492	0.000321477	0.0179594
n406405	0.25	0.6	1.73e-18	0.42	1.73e-18	0.63	0.62	0.74	1.73e-18	1.73e-18	1.73e-18	1.73e-18	1.73e-18	1.73e-18	0.28	1.73e-18	0.22	0.18	1.73e-18	0.24	-2.76017	0.0188487	0.168273
n406445	0.88	8.51	12.32	5.63	3.41	11.09	3.51	7.43	2.49	0.71	2.61	1.73e-18	1.7	6.29	1.73e-18	1.73e-18	2.68	4.02	0.6	1.63	-3.27713	0.0195554	0.171647
n406456	1.73e-18	1.73e-18	1.73e-18	0.45	0.17	1.73e-18	1.73e-18	0.43	0.22	0.24	1.73e-18	0.14	0.2	0.41	0.23	0.2	0.13	0.35	0.14	0.4	2.27905	0.017965	0.164802
n406530	3.11	13.7	4.38	0.22	8.79	0.42	1.73e-18	7.91	19.83	18.66	9.65	14.24	16	26.13	10.5	24.15	39.9	44.02	47.26	13.25	3.90541	0.00110943	0.0353829
n406541	0.08	0.04	1.73e-18	0.08	1.73e-18	1.73e-18	1.73e-18	0.08	0.16	0.12	0.11	1.73e-18	0.17	0.16	0.08	0.15	0.07	0.03	0.08	0.07	1.68521	0.011548	0.131402
n406650	0.41	1.89	3.23	1.36	0.69	1.34	0.38	1.64	0.38	0.33	2.25	1.73e-18	0.72	0.47	0.35	1.73e-18	1.25	0.36	1.11	1.73e-18	-2.27125	0.0397793	0.248536
n406833	0.69	0.23	0.26	0.2	1.73e-18	0.23	1.07	1.73e-18	0.99	0.69	0.49	0.23	0.47	0.23	0.23	0.36	0.67	0.66	1.21	0.52	1.74805	0.031839	0.221282
n406880	1.73e-18	1.73e-18	0.02	1.73e-18	0.05	1.73e-18	1.73e-18	0.03	1.73e-18	1.73e-18	0.08	0.05	0.64	0.02	0.05	0.02	0.18	0.12	0.23	0.08	1.99838	0.00937774	0.116814
n406973	0.16	0.15	0.04	1.73e-18	0.19	1.73e-18	0.08	0.08	0.34	0.48	1.73e-18	0.12	0.31	0.08	0.21	0.15	0.12	0.19	0.4	0.36	1.5047	0.0480023	0.27344
n407030	0.87	0.42	1.73e-18	1.73e-18	1.73e-18	1.73e-18	1.73e-18	1.73e-18	0.4	0.46	1.73e-18	0.42	1.73e-18	0.36	0.71	0.56	0.49	0.08	0.22	1.73e-18	2.42162	0.048128	0.273971
n407048	1.73e-18	0.05	1.73e-18	1.73e-18	1.73e-18	0.1	0.05	1.73e-18	0.11	0.05	1.73e-18	0.33	0.41	0.1	0.1	0.05	1.73e-18	0.32	0.19	1.73e-18	1.88132	0.031263	0.219862
n407075	2.12	1.73e-18	0.5	0.97	0.53	0.46	0.49	0.61	2.55	8.01	1.02	0.72	1.6	0.4	1.21	1.25	1.81	1.26	0.85	2.53	1.80314	0.0238073	0.190026
n407133	0.53	0.5	0.25	0.41	1.73e-18	1.73e-18	0.7	1.73e-18	1.73e-18	0.96	1.04	0.48	1.95	1.62	1.8	0.61	0.41	0.25	1.2	0.86	2.44135	0.0341794	0.229269
n407147	0.17	0.21	1.73e-18	1.73e-18	1.73e-18	0.14	0.35	0.86	0.41	0.41	0.09	0.15	0.22	0.31	0.06	0.26	0.5	0.72	0.15	0.59	1.72815	0.0457361	0.266306
n407201	0.89	1.73e-18	0.42	0.64	0.75	0.35	0.54	0.57	0.75	0.48	0.31	1.21	0.43	1.17	1.02	1.11	3.2	2.1	0.96	2.99	1.58409	0.0323705	0.222992
n407205	7.09	4.27	2.98	3.31	5.93	2.94	3.74	2.96	24.16	11.11	3.82	12.89	20.02	3.78	50.58	16.24	3.45	4.88	14.39	11.7	1.44472	0.00406933	0.0732338
n407206	8.46	9.22	7.43	7.33	8.88	4.02	6.82	4.88	26.87	19.8	4.96	25.14	28.53	5.68	71.01	22.28	4.85	6.82	27.13	25.59	1.25506	0.0116108	0.131782
n407229	1.08	1.88	0.1	0.95	7.14	8.7	7.83	0.08	3.82	4.46	8.28	9.33	6.28	4.82	2.65	6.89	7.31	5.43	6.19	6.95	2.11308	0.0107006	0.126016
n407255	0.15	0.18	0.33	0.27	0.27	0.12	0.28	0.12	0.1	0.13	0.06	0.1	0.12	0.27	0.39	1.73e-18	0.09	0.03	0.09	0.12	-1.09215	0.038236	0.243451
n407304	1.73e-18	1.73e-18	0.03	0.12	1.73e-18	0.03	0.02	0.02	1.73e-18	1.73e-18	1.73e-18	1.73e-18	1.73e-18	1.73e-18	1.73e-18	0.03	0.03	1.73e-18	1.73e-18	1.73e-18	-1.02546	0.0349535	0.232157
n407420	1.73e-18	1.73e-18	0.07	1.73e-18	0.06	0.03	1.73e-18	0.03	0.18	0.1	1.73e-18	0.03	0.1	0.03	0.07	0.1	0.1	0.36	0.24	0.07	1.93566	0.00469339	0.0796164
n407573	1.42	1.21	1.73e-18	1.73e-18	0.67	1.37	0.1	1.13	0.94	1.08	1.5	1.48	1.32	0.97	1.32	0.96	1.14	0.5	1.23	0.47	1.98412	0.0374108	0.240908
n407581	2.47	1.73e-18	6.98	1.73e-18	2.88	1.78	1.9	1.73e-18	1.73e-18	1.73e-18	0.07	1.44	1.73e-18	1.73e-18	1.73e-18	1.73e-18	0.33	1.73e-18	1.73e-18	0.95	-3.25891	0.0468775	0.269777
n407659	1.73e-18	1.95	2.51	1.94	1.73e-18	1.73e-18	2.23	1.73e-18	1.96	1.9	1.93	2.12	2.32	1.67	2.12	0.97	1.66	1.79	1.83	1.68	3.61917	0.00524427	0.084655
n407665	0.62	0.09	0.17	0.09	0.26	0.18	0.18	1.73e-18	0.09	1.73e-18	0.27	1.73e-18	1.73e-18	1.73e-18	1.73e-18	0.09	1.73e-18	1.73e-18	1.73e-18	0.18	-2.44696	0.00843449	0.110534
n407672	1.73e-18	0.14	0.27	1.73e-18	0.63	0.03	0.24	1.73e-18	0.32	0.26	0.13	0.11	0.33	0.21	0.47	0.62	0.82	1.02	0.81	0.28	2.54505	0.00360447	0.0687565
n407771	1.44	1.92	0.88	0.65	1	1.84	2.15	0.95	0.28	0.36	1.85	0.24	0.29	1.37	1.25	0.5	0.19	0.51	1.08	0.13	-1.35162	0.00791118	0.106933
n407817	1.06	2.59	0.23	1.23	0.48	1.44	1.37	3.6	21.27	8.71	0.73	0.83	4.36	1.6	1.66	2.89	8.08	12.35	7.84	5.46	1.80681	0.0106847	0.125901
n408050	38.17	35.58	45.86	35.98	21.75	28.31	31.29	34.13	7.47	15.48	19.15	14.79	15.24	24.36	11.4	27.21	24.73	15.08	12.72	18.15	-1.03512	7.37e-05	0.00788557
n408094	0.67	1.18	0.52	0.64	1.54	0.75	0.5	0.34	2.6	1.46	0.98	2.44	1.82	2.76	2.09	0.98	1.51	1.32	2.51	2.7	1.37848	6.57e-05	0.00748386
n408110	1.73e-18	1.18	1.06	0.52	1.12	2.25	0.49	1.84	2.36	3.32	2.59	1.2	1.88	1.62	1.96	2.01	2.22	1.57	2.41	1.51	1.74186	0.0229986	0.186905
n408129	0.08	1.73e-18	0.06	0.4	0.43	1.73e-18	1.73e-18	1.73e-18	1.06	0.51	0.77	0.23	0.16	1.15	1.73e-18	1.1	1.1	0.18	1.73e-18	0.48	2.70982	0.0215662	0.181175
[truncated: 53 more rows]
