# Supplementary material for: LncRNA IL21‐AS1 interacts with hnRNPU protein to promote IL21 overexpression and aberrant differentiation of Tfh cells in systemic lupus erythematosus
Source: Clin Transl Med. 2022 Nov 29;12(12):e1117. doi: 10.1002/ctm2.1117 (PMC9708910; doi:10.1002/ctm2.1117)
Supplement: Supplementary file 3 — Supporting Information [file CTM2-12-e1117-s001.xls]

## Sheet: Diff_expression_all_comparisons
Gene_Symbol	_log2FoldChange	P-Value	Naive_1	Naive_2	Naive_3	TfhD3_1	TfhD3_2	TfhD3_3
LIF	9.76355	4.6e-12	2	2	2.32193	8.79537	8.57245	6.89116
IL2	9.26106	3.4e-10	2	2	2	7.53181	6.93943	5.38889
ZBED2	9.18532	4.19e-12	2	2	2.32193	7.66209	7.7745	7.74448
NA	8.85932	8.91e-11	2	2	2.32193	7.36177	6.95141	7.7907
DUSP4	8.70556	1.92e-10	2	2	2	6.34259	6.33575	6.31833
IL21	8.27746	4.17e-08	2	2	2	5.62245	5.02949	6.65457
STRIP2	8.22158	6.04e-09	2	2	2.32193	6.59373	6.24131	7.31824
CCNA2	8.16488	1.24e-08	2	2	2	5.92076	6.09775	5.35414
RGS16	7.98829	6.98e-09	2	2	2.32193	6.44835	6.53998	6.6968
TOP2A	7.96837	1.72e-08	2	2	2.32193	6.24813	6.24131	7.00756
TPX2	7.90164	1.14e-08	2	2	2.32193	6.51477	6.55577	6.37144
CDC20 ENSG00000117399	7.80821	1.14e-07	2	2	2	5.79275	5.58541	4.99669
SNRPGP3	7.76486	1.06e-07	2	2	2	5.24594	5.31564	5.75138
CCNB1	7.75954	1.45e-07	2	2	2	5.65227	5.64564	4.9509
KIF2C	7.61144	2.07e-07	2	2	2	5.16552	5.27807	5.4884
CEP55	7.57268	2.44e-07	2	2	2	5.28453	5.38795	5.16656
MYBL2	7.48434	4.73e-07	2	2	2.32193	6.34259	6.44148	5.16656
UHRF1	7.46069	1.29e-06	2	2	2	5.49662	5.38795	4.45633
CSF2	7.42589	7.85e-06	2	2	2	4.03075	5.96221	4.80411
ZBTB32	7.42263	1.6e-07	2	2	2.32193	5.99245	5.9857	6.10496
TYMS	7.38765	4.31e-07	2	2	2.32193	6.22847	6.24131	5.35414
SDC4	7.37875	8.34e-07	2	2	2	5.12357	5.27807	4.90361
KIFC1	7.32799	9.74e-07	2	2	2	5.03581	5.07401	5.08412
CDT1	7.32652	1.09e-06	2	2	2	5.03581	4.88704	5.24454
DLGAP5	7.29617	1.25e-06	2	2	2	5.08036	5.15913	4.85472
NCAPG	7.27591	1.48e-06	2	2	2	4.78976	5.07401	5.16656
CKS2	7.21514	1.67e-06	2	2	2.32193	6.36076	5.81259	5.04107
NA	7.21137	1.86e-43	3.16993	3.57678	4.08746	9.6935	9.77496	11.0704
ASPM	7.1858	2.88e-06	2	2	2	4.73508	4.7836	5.24454
IL2RA	7.17284	9.1e-14	2.32193	2.31948	2.32193	6.99375	7.30892	7.30009
CCL22	7.11909	0.00022369	2	2	2	3.19276	6.00882	3.90411
IFNG	7.09457	1.07e-06	2.32193	2.58087	3.32193	6.80756	9.95387	7.08379
CDC45	7.07742	4.66e-06	2	2	2	4.98984	4.9361	4.58181
MKI67	7.07264	1.03e-06	2	2	2.32193	5.73819	5.58541	5.77785
GINS2	7.03959	8.99e-06	2	2	2	5.03581	5.02949	4.24494
RRM2	7.02797	4.95e-06	2	2	2.32193	5.87091	6.07603	4.69724
NA	6.99391	5.69e-64	3.32193	2.99386	3.45943	9.6387	9.41499	9.4371
NA	6.93674	3.09e-05	2	2	2	5.12357	4.9361	3.80465
LTA	6.91279	3.49e-17	2.80735	2.58087	2.58496	8.9444	8.01612	6.66879
HMMR	6.86156	1.28e-05	2	2	2	4.55739	4.67218	4.75166
UBE2C	6.84076	1.48e-05	2	2	2	4.78976	4.61306	4.52043
NA	6.83942	8.63e-52	3.32193	3.16311	4.24793	9.73065	9.56095	10.4277
PRG4	6.83393	0.000209528	2	2	2	4.94236	3.01692	5.16656
CDK1	6.81564	1.67e-05	2	2	2	4.49294	4.72896	4.64068
DNAJC12	6.80318	0.000165429	2	2	2	3.61233	4.02531	5.4884
LMNA	6.79801	6.67e-06	2	2	2.32193	5.79275	5.49006	4.9509
CDCA8	6.79247	1.82e-05	2	2	2	4.67825	4.55142	4.58181
TK1	6.76991	2.29e-05	2	2	2	4.78976	4.55142	4.38925
MELK	6.71958	2.78e-05	2	2	2	4.61909	4.61306	4.38925
CDCA5	6.69279	3.09e-05	2	2	2	4.61909	4.41962	4.52043
EXO1	6.67014	4.64e-05	2	2	2	4.61909	4.72896	4.08457
IL21-AS1	6.65585	0.000238381	2	2	2	4.11881	3.48094	5.282
SKA1	6.63561	6.15e-05	2	2	2	4.11881	4.34891	4.85472
NA	6.6223	0.000299075	2	2	2	5.28453	4.02531	3.45702
BUB1B	6.61336	4.58e-05	2	2	2	4.55739	4.34891	4.45633
CHRNA6	6.59088	0.00444542	2	2	2	2.825	2.59627	5.69694
KIF20A	6.58915	6.95e-05	2	2	2	4.73508	4.41962	4.08457
DTL	6.58803	6e-05	2	2	2	4.49294	4.61306	4.16698
CCR4 ENSG00000183813	6.56408	8.77e-15	2.32193	2.31948	2.58496	7.08403	7.10948	6.85433
CDC25A	6.56342	0.000124746	2	2	2	4.61909	4.72896	3.69782
BIRC5	6.55914	7.98e-05	2	2	2	4.73508	4.11327	4.3189
NA	6.5584	6.26e-05	2	2	2	4.3547	4.55142	4.3189
AURKA	6.5579	6e-05	2	2	2	4.42548	4.41962	4.38925
CDC6	6.53237	9.24e-05	2	2	2	4.42548	4.67218	3.99716
NA	6.50754	1.66e-05	2	2	2.32193	5.12357	5.15913	5.282
RAD54L	6.50429	0.000114775	2	2	2	4.67825	4.41962	3.90411
PLK1	6.50126	8.21e-05	2	2	2	4.49294	4.34891	4.24494
CCNB2	6.50036	8e-05	2	2	2	4.3547	4.41962	4.3189
POLQ	6.49972	8e-05	2	2	2	4.3547	4.34891	4.38925
CXCR5	6.46116	2.2e-05	2	2	2.32193	4.94236	5.19988	5.282
CXCL13	6.44568	0.0015555	2	2	2	3.19276	5.35225	3.31966
AURKB	6.44069	0.000107444	2	2	2	4.42548	4.27456	4.24494
SCD	6.42205	1.51e-08	2.32193	2.31948	2.32193	6.72579	6.98677	5.16656
DIAPH3	6.40841	0.000123637	2	2	2	4.2018	4.34891	4.3189
TTK	6.40759	0.000128831	2	2	2	4.11881	4.34891	4.38925
NA	6.39806	2.79e-05	2	2	2.32193	4.98984	5.07401	5.20608
ANLN	6.37887	0.00014817	2	2	2	4.3547	4.34891	4.08457
CENPW	6.31627	0.00028131	2	2	2	4.49294	4.34891	3.69782
KIF4A	6.31208	0.000189425	2	2	2	4.28027	4.19617	4.16698
KIF18B	6.27975	0.000246048	2	2	2	4.42548	4.11327	3.99716
GTSE1	6.27884	0.000231313	2	2	2	4.3547	4.11327	4.08457
KIF15	6.27615	0.000230354	2	2	2	4.11881	4.11327	4.3189
HJURP	6.24035	0.000299075	2	2	2	4.11881	3.93164	4.38925
EBI3	6.2383	0.000364393	2	2	2	3.83665	4.02531	4.52043
NA	6.2218	3.91e-85	4.08746	3.99079	4.85798	10.4277	10.3453	10.0447
PDCD1	6.2128	0.000552279	2	2	2	4.61909	4.02531	3.58244
FOXM1	6.20887	0.000334193	2	2	2	4.3547	4.02531	3.99716
CDCA2	6.20683	0.000304623	2	2	2	4.11881	4.11327	4.16698
KIF14	6.20397	0.000377327	2	2	2	3.83665	4.11327	4.38925
ZWINT	6.17566	0.000538862	2	2	2	4.42548	4.19617	3.58244
KIF18A	6.16813	0.00040656	2	2	2	3.93696	4.02531	4.3189
NA	6.16353	0.000715404	2	2	2	3.72884	3.72382	4.64068
SHCBP1	6.13585	0.000474551	2	2	2	4.2018	4.19617	3.80465
NDFIP2	6.13302	0.000428655	2	2	2	4.03075	4.11327	4.08457
TMPRSS6	6.11273	0.00977072	2	2	2	2.825	2.59627	5.20608
NA	6.09444	0.00129613	2	2	2	4.49294	3.18872	4.16698
NUSAP1	6.09283	0.000108971	2	2	2.32193	4.89327	4.67218	4.90361
FAM72D	6.09139	0.000605072	2	2	2	3.83665	3.93164	4.3189
PYCR1	6.05592	0.00071928	2	2	2	4.28027	3.72382	3.99716
SKA3	6.05557	0.000618146	2	2	2	4.11881	3.93164	3.99716
ESPL1	6.05365	0.000655583	2	2	2	4.03075	3.83147	4.16698
CDKN3 ENSG00000100526	6.0147	0.000755746	2	2	2	4.11881	3.83147	3.99716
SEMA7A	6.01314	0.000160884	2	2	2.32193	4.94236	4.7836	4.52043
BSPRY	6.01199	0.000895165	2	2	2	3.61233	4.11327	4.16698
COL6A3	5.97999	0.00243706	2	2	2	4.67825	3.48094	3.31966
TRIP13	5.93534	0.00164571	2	2	2	4.2018	4.11327	3.31966
MCM10	5.93413	0.00139843	2	2	2	4.11881	4.11327	3.45702
DSCC1	5.93295	0.00124661	2	2	2	4.03075	4.11327	3.58244
PBK	5.93179	0.00115178	2	2	2	3.93696	4.11327	3.69782
SLC27A2 ENSG00000140284	5.92526	0.000356114	2	2	2.32193	4.28027	5.19988	4.38925
ASF1B	5.90501	0.000314467	2	2	2.32193	4.94236	4.7836	4.16698
UBE2T	5.88979	0.0016627	2	2	2	4.2018	3.93164	3.45702
GINS1	5.88819	0.00147099	2	2	2	3.93696	4.11327	3.58244
IL23R	5.84758	0.0034623	2	2	2	4.3547	3.93164	2.99811
CENPM	5.84157	0.00170258	2	2	2	4.11881	3.72382	3.69782
KIF23	5.83893	0.00154487	2	2	2	3.83665	3.83147	3.90411
POC1A	5.79152	0.00196814	2	2	2	3.93696	3.60748	3.90411
BRCA1 ENSG00000012048	5.79026	0.00199291	2	2	2	3.83665	3.60748	3.99716
FNDC9	5.78899	0.0021046	2	2	2	3.72884	3.60748	4.08457
FAM72C	5.78856	0.00223254	2	2	2	3.48556	3.83147	4.08457
NCAPH	5.78191	0.000377327	2	2	2.32193	4.61909	4.55142	4.52043
BATF3	5.7714	0.00184238	2	2	2.32193	3.19276	4.55142	5.24454
NA	5.74583	7.14e-10	2.32193	2.31948	2.58496	6.59373	6.26069	5.72442
E2F8	5.74447	0.00227448	2	2	2	3.93696	3.72382	3.69782
DEPDC1B	5.74296	0.00223315	2	2	2	3.72884	3.83147	3.80465
KIF11	5.73784	4.05e-08	2.32193	2.31948	2.32193	5.81928	5.93832	5.75138
NA	5.73577	0.00389308	2	2	2	3.48556	3.34221	4.3189
NA	5.70298	0.0104342	2	2	2	4.61909	3.18872	2.80573
NA	5.69988	0.00491647	2	2	2	4.11881	3.93164	2.99811
NEIL3	5.69088	0.00283672	2	2	2	3.72884	3.60748	3.90411
HMSD	5.68281	0.00593506	2	2	2	3.19276	3.34221	4.38925
NA	5.67377	0.0238867	2	2	2	2.33019	3.01692	4.75166
FAM111B	5.64583	0.0046438	2	2	2	4.03075	3.83147	3.16782
EGR2	5.64537	0.0046438	2	2	2	3.83665	4.02531	3.16782
OIP5	5.64153	0.00337396	2	2	2	3.72884	3.83147	3.58244
PSAT1	5.6393	8.78e-10	2.58496	2.31948	2.32193	6.0828	5.81259	6.43933
IQGAP3	5.63802	0.00364039	2	2	2	3.72884	3.48094	3.90411
TRIP10	5.6378	0.00352134	2	2	2	3.61233	3.60748	3.90411
ARHGAP11A	5.59599	0.000782064	2	2	2.32193	4.3547	4.48702	4.38925
CENPA	5.58704	0.00416447	2	2	2	3.83665	3.60748	3.58244
TICRR	5.5868	0.00409152	2	2	2	3.72884	3.72382	3.58244
LINC00892	5.5868	0.00409152	2	2	2	3.72884	3.72382	3.58244
CENPI	5.58414	0.00416447	2	2	2	3.61233	3.60748	3.80465
NEK2	5.58414	0.00416447	2	2	2	3.61233	3.60748	3.80465
FNBP1L	5.53223	0.00720085	2	2	2	4.11881	3.18872	3.45702
NA	5.52738	0.00560262	2	2	2	3.72884	3.34221	3.80465
STC2 ENSG00000113739	5.52297	0.00720297	2	2	2	3.48556	3.18872	4.08457
NA	5.52285	1.78e-25	3	2.8021	3.45943	7.95905	7.96975	7.27244
NA	5.46671	0.00873328	2	2	2	3.02057	3.83147	3.80465
MT1E	5.44524	0.00194282	2	2	2.32193	3.72884	4.61306	4.38925
IRF4	5.43058	9.33e-38	3.16993	3.16311	3.90689	8.1747	8.08843	8.46793
FABP5P7	5.42559	0.00597339	2	2	2.32193	4.73508	4.61306	2.80573
RAD51	5.40841	0.00751797	2	2	2	3.48556	3.60748	3.58244
MND1	5.40396	0.00914125	2	2	2	3.34658	3.34221	3.90411
NA	5.40291	8.92e-18	2.58496	2.31948	3.32193	7.13771	6.73281	7.17623
CCNF	5.38363	0.00174868	2	2	2.32193	4.28027	4.27456	4.16698
VDR	5.38332	0.000113159	2	2	2.58496	4.94236	4.88704	5.12593
MIR155HG	5.38311	2.47e-07	2.32193	2.31948	2.58496	6.53091	5.75906	4.99669
NA	5.36518	3.91e-31	3	3.16311	3.80735	7.97093	7.75412	8.34941
HPDL	5.35369	0.0194073	2	2	2	3.83665	3.83147	2.5837
KCNK5	5.35269	0.0158722	2	2	2	4.03075	3.48094	2.80573
NCS1	5.35125	0.0158749	2	2	2	3.48556	4.02531	2.80573
PRR11	5.34798	0.0020646	2	2	2.32193	4.2018	4.02531	4.38925
XRCC2	5.34701	0.00968573	2	2	2	3.61233	3.60748	3.31966
CENPE	5.34592	0.00236926	2	2	2.32193	3.83665	4.19617	4.52043
SPC24	5.34557	0.00940372	2	2	2	3.61233	3.48094	3.45702
TNF	5.34424	3.57e-07	2.32193	2.31948	2.80735	6.80756	6.29871	4.58181
NA	5.34386	0.00940372	2	2	2	3.48556	3.48094	3.58244
BATF	5.33473	1.35e-06	2.32193	2.31948	2.32193	5.39447	5.19988	5.75138
NA	5.32107	6.26e-64	4.32193	4.3121	5	9.70777	9.83602	9.35379
AK4	5.28802	0.0331487	2	2	2	3.72884	3.93164	2.32117
RN7SL471P	5.28238	0.0149071	2	2	2	3.48556	3.83147	2.99811
MCM4	5.28118	5.99e-06	2.32193	2.31948	2.32193	5.73819	5.64564	4.64068
CKAP2L	5.27449	0.0125776	2	2	2	3.34658	3.34221	3.69782
NA	5.27135	0.0159624	2	2	2	3.34658	3.01692	3.90411
ALPK2	5.2655	0.0246674	2	2	2	2.825	3.01692	4.16698
SLC7A5	5.25845	3.56e-21	2.80735	2.8021	3.32193	7.62498	7.12014	7.06242
ECT2	5.24427	0.00284087	2	2	2.32193	4.11881	4.02531	4.24494
CD109	5.21861	0.00019787	2.32193	2.31948	2	4.98984	4.7836	4.75166
NA	5.21272	0.0184534	2	2	2	3.83665	3.34221	2.99811
NIPAL4	5.21015	0.0154394	2	2	2	3.48556	3.60748	3.16782
KIF24	5.20887	0.0149194	2	2	2	3.61233	3.34221	3.31966
NA	5.20825	0.0149194	2	2	2	3.34658	3.60748	3.31966
CIT	5.2051	0.0149251	2	2	2	3.34658	3.34221	3.58244
NA	5.18134	4.19e-06	2.32193	2	2.58496	5.20629	5.19988	5.55112
TNFSF14	5.18022	0.00879756	2	2	2.32193	4.84244	3.72382	3.16782
NR4A3	5.17141	0.00477662	2	2	2.32193	3.61233	4.48702	3.99716
TNFRSF4	5.14022	0.000380373	2	2.31948	2.32193	5.03581	4.88704	4.3189
ASB2	5.13687	0.0233299	2	2	2	3.83665	3.01692	3.16782
TROAP	5.13219	0.018296	2	2	2	3.34658	3.34221	3.45702
MRC2	5.13083	0.0208806	2	2	2	3.48556	3.01692	3.58244
FAM72B	5.1285	0.0208806	2	2	2	3.19276	3.18872	3.69782
CBS ENSG00000160200	5.12705	0.0256893	2	2	2	3.34658	2.82187	3.80465
NA	5.12643	0.0234595	2	2	2	3.02057	3.18872	3.80465
LAMP3	5.11595	0.0612583	2	2	2	2.33019	2.82187	4.24494
NA	5.08298	2.04e-24	2.80735	2.99386	4.08746	8.0626	7.90345	7.50409
NA	5.06138	3.77e-25	3.70044	3.57678	4	8.79537	8.47621	7.47203
CPM	5.05785	0.0245163	2	2	2	3.61233	3.18872	3.16782
RPL38P4 ENSG00000250562	5.05609	0.0254439	2	2	2	3.61233	3.01692	3.31966
ARNTL2	5.05506	0.0233299	2	2	2	3.19276	3.48094	3.31966
AIM2 ENSG00000163568	5.05506	0.0233299	2	2	2	3.19276	3.48094	3.31966
CDCA7	5.05449	0.00548493	2	2	2.32193	4.03075	4.11327	3.80465
CXCR3	5.05449	0.00548493	2	2	2.32193	4.03075	4.11327	3.80465
DEPDC1	5.05365	0.0233299	2	2	2	3.34658	3.18872	3.45702
AHRR	5.05218	0.0289409	2	2	2	3.48556	2.82187	3.58244
TMPRSS3	5.04753	0.0307717	2	2	2	3.02057	3.01692	3.80465
FABP5	5.01885	0.01112	2	2	2.32193	4.28027	4.27456	2.99811
SLCO4A1	4.97653	0.0308429	2	2	2	3.48556	3.34221	2.99811
CLEC17A	4.97649	0.0178938	2	2	2.32193	4.78976	3.18872	3.16782
PRC1	4.96826	0.00694952	2	2	2.32193	4.03075	3.83147	3.90411
NUF2	4.96489	0.00742353	2.32193	2	2	3.72884	3.83147	4.16698
TNFRSF8	4.95731	0.000796549	2	2	2.58496	4.49294	4.72896	4.64068
NA	4.95651	0.0755133	2	2	2	2.33019	2.82187	4.08457
UCK2	4.9277	0.00917937	2	2	2.32193	4.11881	4.02531	3.45702
ALCAM	4.92698	0.0102764	2	2	2.32193	3.72884	4.34891	3.45702
TNFRSF18	4.91826	0.0117074	2	2	2.32193	3.19276	4.02531	4.24494
NA	4.89508	0.314663	2	2	2	2	4.34891	2
SLC1A5	4.89422	3.07e-08	2.32193	2.31948	2.80735	5.89605	5.38795	5.87911
B4GALT2	4.89078	0.0421269	2	2	2	3.48556	3.34221	2.80573
CCNE2	4.89039	0.0421269	2	2	2	3.34658	3.48094	2.80573
MYO1B	4.88799	0.0388809	2	2	2	3.19276	3.48094	2.99811
PSPH	4.88678	0.0388809	2	2	2	3.48556	3.01692	3.16782
E2F1	4.88675	2.79e-05	2	2.31948	2.58496	5.03581	5.2395	4.90361
NA	4.88639	0.0365619	2	2	2	3.34658	3.18872	3.16782
DIXDC1	4.88553	0.000840139	2.32193	2.31948	2	4.49294	4.61306	4.58181
NAPSA	4.88404	0.0366151	2	2	2	3.19276	3.18872	3.31966
STIL	4.87715	0.00907942	2	2	2.32193	3.83665	3.83147	3.90411
NA	4.87306	0.0119163	2	2	2.32193	3.83665	3.34221	4.24494
ADAM19	4.84802	6.06e-07	2.32193	2.31948	2.80735	5.32212	6.31735	5.16656
NA	4.84347	5.32e-13	2.58496	2.58087	3.16993	6.80756	6.45837	6.12571
PCNA	4.84329	1.39e-27	3.45943	3.69194	3.70044	8.14879	8.11531	7.38001
NA	4.83106	2.38e-51	5.08746	4.98925	4.85798	9.94757	9.68812	9.11777
ATP1B1	4.82532	0.0143538	2	2	2.32193	3.19276	3.93164	4.16698
IL9	4.80263	0.193354	2	2	2	2.59871	4.11327	2
NA	4.79744	0.0523028	2	2	2	3.48556	3.18872	2.80573
DDIAS	4.79702	0.0512385	2	2	2	3.34658	3.34221	2.80573
PKMYT1	4.79488	0.0473495	2	2	2	3.34658	3.18872	2.99811
BCAR3	4.79278	0.0473552	2	2	2	3.34658	3.01692	3.16782
MYL6B	4.79278	0.0473552	2	2	2	3.34658	3.01692	3.16782
PERP	4.79154	0.0524294	2	2	2	2.825	3.48094	3.16782
RORC	4.79026	0.0474368	2	2	2	3.19276	3.01692	3.31966
NA	4.78985	0.0474368	2	2	2	3.02057	3.18872	3.31966
CHAC1	4.78811	0.052564	2	2	2	3.19276	2.82187	3.45702
CBSL	4.78589	0.0628697	2	2	2	3.19276	2.59627	3.58244
CDC25C	4.78511	0.0564493	2	2	2	2.825	3.01692	3.58244
CYP1B1	4.78499	0.0131527	2	2	2.32193	4.03075	3.83147	3.45702
NA	4.78288	0.0629557	2	2	2	2.825	2.82187	3.69782
E2F2	4.78264	0.012275	2	2	2.32193	3.93696	3.72382	3.69782
BUB1	4.78194	0.00131675	2.32193	2	2.32193	4.42548	4.55142	4.45633
NA	4.77613	3.93e-14	2.58496	2.99386	2.80735	6.36076	6.42438	6.48823
NA	4.72599	3.57e-10	2.80735	2.58087	2.80735	6.48194	6.47506	5.4884
APOBEC3H	4.7239	0.018713	2	2	2.32193	3.34658	3.48094	4.24494
MCM2	4.71518	7.67e-08	2.58496	2.58087	2.58496	6.22847	5.93832	5.04107
TNFAIP8L3	4.70346	0.0984757	2	2	2	3.72884	3.01692	2.32117
DOK5	4.70297	0.0936341	2	2	2	3.61233	3.18872	2.32117
CXCL9	4.70241	0.360522	2	2	2	2	4.19617	2
NA	4.69719	0.0631752	2	2	2	3.34658	3.18872	2.80573
ESCO2	4.69448	0.0591284	2	2	2	3.19276	3.18872	2.99811
EGR3	4.69448	0.0591284	2	2	2	3.19276	3.18872	2.99811
NA	4.69425	0.000163295	2.32193	2	2.58496	5.12357	5.1172	4.3189
RYR1	4.68995	0.0636018	2	2	2	3.19276	2.82187	3.31966
RAD51AP1	4.68953	0.0609274	2	2	2	3.02057	3.01692	3.31966
NA	4.68953	0.0609274	2	2	2	3.02057	3.01692	3.31966
NA	4.68677	0.0668671	2	2	2	2.825	3.01692	3.45702
PHGDH	4.68369	0.0002643	2.32193	2.31948	2.32193	4.73508	4.11327	5.4884
ALDH1L2	4.67635	0.123255	2	2	2	2.59871	2.32872	3.90411
NA	4.67219	0.217213	2	2	2	2	2.59627	3.99716
CENPF	4.65116	8.36e-05	2.32193	2.31948	2.32193	4.78976	4.83625	4.9509
IL12RB2	4.64689	1e-10	2.80735	2.8021	3	6.34259	7.00987	5.69694
RECQL4	4.62907	0.0221501	2	2.31948	2	3.93696	3.83147	3.16782
MTHFD2	4.61661	1.71e-10	2.58496	2.58087	3	5.71011	6.14025	6.40578
NA	4.61257	0.00288513	2	2.31948	2.32193	4.03075	4.61306	4.3189
CLIC4	4.60355	0.00646241	2	2	2.58496	3.93696	3.83147	4.9509
NA	4.59246	0.0869478	2	2	2	3.34658	3.18872	2.5837
FAM83D	4.58947	0.0771898	2	2	2	3.19276	3.18872	2.80573
GINS3	4.58947	0.0771898	2	2	2	3.19276	3.18872	2.80573
TMCC2	4.58657	0.0746404	2	2	2	3.02057	3.18872	2.99811
SGPP2	4.58414	0.0746703	2	2	2	3.02057	3.01692	3.16782
PARPBP	4.58414	0.0746703	2	2	2	3.02057	3.01692	3.16782
DHCR24	4.58323	0.00295309	2.32193	2.31948	2.32193	5.32212	5.19988	2.80573
EME1	4.58169	0.0795806	2	2	2	3.02057	2.82187	3.31966
RAB13	4.57871	0.0861384	2	2	2	2.825	2.82187	3.45702
NA	4.5735	3.44e-37	4	3.79858	3.58496	7.87935	7.90345	7.96206
NA	4.57235	0.125915	2	2	2	2.33019	2.82187	3.69782
SLC43A3	4.57106	0.023657	2	2	2.32193	3.93696	3.60748	3.31966
TUBA1C	4.51982	1.84e-05	2.32193	2.31948	2.80735	5.76573	5.70347	4.3189
NA	4.51188	3.27e-14	2.80735	2.99386	3	6.65392	6.33575	6.33625
LAG3	4.50501	0.0317129	2	2	2.32193	3.02057	3.83147	3.80465
NA	4.49217	0.000410994	2.32193	2.31948	2.32193	5.08036	4.83625	4.08457
NA	4.48451	0.00422448	2.32193	2	2.32193	4.03075	4.27456	4.38925
CCL20	4.48018	0.134656	2	2	2	3.48556	3.01692	2.32117
NA	4.47864	0.154568	2	2	2	3.72884	2.32872	2.5837
FURIN	4.4779	1.16e-27	3.80735	3.89788	4.58496	7.79499	8.61827	8.26773
CHST3	4.47736	0.116223	2	2	2	3.48556	2.82187	2.5837
DYRK3	4.47627	0.106845	2	2	2	3.19276	3.18872	2.5837
FSD1	4.47044	0.0934387	2	2	2	3.02057	3.01692	2.99811
ORC1	4.4671	0.000253638	2.32193	2.31948	2.32193	4.84244	4.7836	4.45633
PPP4R4	4.4651	0.109782	2	2	2	3.02057	2.59627	3.31966
EML2-AS1 ENSG00000267757	4.46406	0.109782	2	2	2	2.59871	3.01692	3.31966
CISH	4.46298	0.000254103	2.32193	2.31948	2.32193	4.61909	4.55142	4.90361
ADM2	4.45849	0.131894	2	2	2	2.59871	2.59627	3.58244
HMGB3	4.45092	0.0327464	2	2	2.32193	3.61233	3.83147	3.16782
FAM172BP	4.4477	0.0314463	2	2	2.32193	3.34658	3.83147	3.45702
NA	4.42248	1.23e-20	5.12928	4.89624	5.58496	10.0151	9.6917	8.28166
CD9	4.3853	0.0548236	2	2	2.32193	2.825	4.19617	3.16782
GCNT1	4.38462	0.0372761	2	2	2.32193	3.34658	3.83147	3.31966
NME1	4.35352	NA	2	2	2	3.19276	3.18872	2.32117
IGHV1-3	4.35297	NA	2	2	2	3.02057	3.34221	2.32117
PRDX1	4.3528	4.79e-09	3.45943	3.45162	3.58496	7.63993	7.78792	5.31852
IL1R1	4.35171	NA	2	2	2	3.48556	2.59627	2.5837
BCAT1	4.34813	0.00834232	2	2	2.58496	4.03075	4.19617	4.16698
IL24	4.34757	NA	2	2	2	3.19276	2.82187	2.80573
ITGA3	4.347	NA	2	2	2	3.02057	3.01692	2.80573
AUNIP	4.347	NA	2	2	2	3.02057	3.01692	2.80573
ERCC6L	4.347	NA	2	2	2	3.02057	3.01692	2.80573
KPNA2	4.34668	3.17e-10	2.80735	2.8021	3	6.43125	6.35392	5.55112
SLC1A4	4.34655	0.00871551	2	2	2.58496	4.03075	4.02531	4.3189
NA	4.34301	8.76e-39	5.12928	5.03359	6.06609	9.46478	9.72523	9.89105
FSCN1	4.343	NA	2	2	2	2.59871	3.18872	2.99811
DMC1	4.3407	NA	2	2	2	2.825	2.82187	3.16782
PMEPA1	4.3407	NA	2	2	2	2.825	2.82187	3.16782
NA	4.33412	NA	2	2	2	2.59871	2.59627	3.45702
NA	4.32855	1.6e-38	5.35755	5.34646	6.37504	9.79722	9.99641	10.1898
NA	4.32704	NA	2	2	2	2.33019	2.32872	3.69782
TMEM97	4.321	0.0462306	2.32193	2	2	3.72884	3.60748	2.99811
PTMS ENSG00000159335	4.31543	0.0433104	2	2	2.32193	3.19276	3.72382	3.45702
LINC01281	4.3128	0.0422992	2	2	2.32193	3.34658	3.34221	3.69782
NCAPG2	4.31258	4.2e-05	2.32193	2.31948	2.58496	4.94236	4.88704	4.9509
NA	4.30337	1.9e-21	3.32193	3.31456	3.45943	6.99375	7.055	6.97361
NA	4.29854	2.1e-11	2.80735	2.8021	3	6.30554	5.93832	6.0839
IER3	4.27744	1.06e-05	2.32193	2.58087	2.58496	5.56091	4.83625	5.04107
SHMT2	4.27526	0.00064162	2.32193	2.31948	2.32193	4.61909	4.41962	4.58181
SAPCD2	4.25206	0.059056	2	2	2.32193	3.72884	3.60748	2.80573
FOXP3	4.23599	0.0669174	2	2	2.32193	2.825	3.18872	3.99716
PGAM1 ENSG00000171314	4.22373	2.63e-17	3.80735	3.79858	4.52356	8.33955	8.14169	7.05161
KCNN4	4.22276	0.000886653	2.32193	2.31948	2.32193	4.55739	4.27456	4.64068
USP18	4.22023	0.00113066	2.58496	2.58087	2.58496	3.34658	4.67218	6.45582
TCF19	4.21936	9.73e-05	2.32193	2.58087	2.32193	5.08036	4.72896	4.69724
NPTX1	4.21664	NA	2	2	2	3.34658	2.82187	2.32117
POLR3G	4.21535	NA	2	2	2	3.02057	3.18872	2.32117
NA	4.21381	1.09e-11	3	2.99386	2.80735	6.37871	6.11916	5.97373
DHRS9	4.21334	NA	2	2	2	3.34658	2.59627	2.5837
NT5DC2	4.21266	NA	2	2	2	3.19276	2.82187	2.5837
CHAC2	4.21203	NA	2	2	2	3.02057	3.01692	2.5837
NPDC1	4.21143	NA	2	2	2	2.825	3.18872	2.5837
BARX2	4.20886	NA	2	2	2	3.02057	2.82187	2.80573
PIF1	4.20886	NA	2	2	2	3.02057	2.82187	2.80573
SH3D21	4.20886	NA	2	2	2	3.02057	2.82187	2.80573
GCAT	4.20825	NA	2	2	2	2.825	3.01692	2.80573
HILPDA	4.20825	NA	2	2	2	2.825	3.01692	2.80573
MYO5B	4.20825	NA	2	2	2	2.825	3.01692	2.80573
RN7SL375P	4.20825	NA	2	2	2	2.825	3.01692	2.80573
NA	4.20701	NA	2	2	2	2.33019	3.34221	2.80573
KIF5A	4.2057	NA	2	2	2	3.02057	2.59627	2.99811
SPRY1	4.2051	NA	2	2	2	2.825	2.82187	2.99811
NA	4.20447	NA	2	2	2	2.59871	3.01692	2.99811
NA	4.20189	NA	2	2	2	2.825	2.59627	3.16782
NA	4.2018	1.15e-07	2.58496	2.58087	3	6.03833	5.86421	5.12593
GPSM2	4.20127	NA	2	2	2	2.59871	2.82187	3.16782
SPSB1	4.20127	NA	2	2	2	2.59871	2.82187	3.16782
NA	4.20127	NA	2	2	2	2.59871	2.82187	3.16782
DNMT3B	4.19799	NA	2	2	2	2.59871	2.59627	3.31966
FBXO43	4.19799	NA	2	2	2	2.59871	2.59627	3.31966
GPR19	4.19799	NA	2	2	2	2.59871	2.59627	3.31966
LAMB3	4.19799	NA	2	2	2	2.59871	2.59627	3.31966
HELLS	4.19744	8.35e-06	2.58496	2.58087	2.32193	5.08036	5.1172	5.12593
APOD	4.19725	NA	2	2	2	2.33019	2.82187	3.31966
CD22	4.18538	NA	2	2	2	2	2.32872	3.69782
IGFBP4	4.17976	0.0152252	2.32193	2.31948	2.32193	2.825	3.60748	5.55112
FADS2	4.17879	0.0805749	2	2	2.32193	3.34658	3.93164	2.5837
IFI44L	4.15855	0.0155961	2.32193	2.31948	2.58496	2.33019	4.19617	5.90336
NA	4.12709	3.69e-25	4	3.99079	4.16993	7.77481	7.39039	8.16619
PTGFRN	4.1193	0.0155894	2.32193	2.31948	2	4.28027	3.93164	3.58244
PTTG1 ENSG00000164611	4.11783	0.00161355	2.32193	2.31948	2.32193	4.55739	4.55142	4.08457
NA	4.10886	5.05e-11	2.80735	2.99386	3	6.24813	6.03157	5.90336
GK	4.10695	0.000764653	2.32193	2.31948	2.58496	3.93696	4.61306	5.35414
NA	4.07952	0.111584	2	2	2.32193	2.59871	2.82187	4.08457
POLE2	4.07458	0.0159173	2.32193	2.31948	2	4.03075	4.02531	3.69782
NA	4.06393	NA	2	2	2	3.19276	2.82187	2.32117
PHKA1	4.06393	NA	2	2	2	3.19276	2.82187	2.32117
EFR3B	4.0619	NA	2	2	2	2.59871	3.34221	2.32117
FOXRED2	4.05959	NA	2	2	2	3.02057	2.82187	2.5837
MYH10	4.05959	NA	2	2	2	3.02057	2.82187	2.5837
SORD2P	4.05959	NA	2	2	2	3.02057	2.82187	2.5837
CENPU	4.0593	0.00229612	2.32193	2.31948	2.32193	4.2018	4.72896	4.08457
ZNF704	4.05891	NA	2	2	2	2.825	3.01692	2.5837
FRMD6	4.05825	NA	2	2	2	2.59871	3.18872	2.5837
NA	4.05608	NA	2	2	2	3.02057	2.59627	2.80573
CDCA3	4.0554	NA	2	2	2	2.825	2.82187	2.80573
GGH	4.0554	NA	2	2	2	2.825	2.82187	2.80573
NPM1P9 ENSG00000231066	4.0554	NA	2	2	2	2.825	2.82187	2.80573
NA	4.05188	NA	2	2	2	2.825	2.59627	2.99811
IL4I1	4.0512	NA	2	2	2	2.59871	2.82187	2.99811
C18orf54	4.0512	NA	2	2	2	2.59871	2.82187	2.99811
ZNRF1	4.0512	NA	2	2	2	2.59871	2.82187	2.99811
ANGPTL6	4.04823	NA	2	2	2	2.825	2.32872	3.16782
SLC6A9	4.04823	NA	2	2	2	2.825	2.32872	3.16782
NA	4.04823	NA	2	2	2	2.825	2.32872	3.16782
SLC8A1-AS1	4.04761	NA	2	2	2	2.59871	2.59627	3.16782
PLEKHG1	4.04314	NA	2	2	2	2.33019	2.59627	3.31966
NA	4.03936	NA	2	2	2	2.59871	2	3.45702
NA	4.03926	NA	2	2	2	2.33019	2.32872	3.45702
CENPN	4.02964	0.0184534	2	2.31948	2.32193	3.83665	4.11327	3.69782
F5	4.02489	4.51e-09	2.80735	2.8021	3	5.84533	5.52254	6.14617
FAM27C	4.01955	0.105102	2	2	2.32193	3.83665	3.18872	2.5837
PAQR4	4.01244	0.0774932	2	2	2.32193	3.34658	3.34221	3.16782
SIPA1L2	4.0121	0.0788059	2	2	2.32193	3.19276	3.48094	3.16782
PKN3 ENSG00000160447	4.01066	0.0774998	2	2	2.32193	3.34658	3.18872	3.31966
NA	4.01066	0.0774998	2.32193	2	2	3.34658	3.18872	3.31966
UBE2S	4.00223	2.29e-05	2.58496	2.58087	2.58496	5.52912	5.27807	4.52043
RACGAP1	3.99581	0.00242447	2.32193	2.31948	2.32193	4.28027	4.19617	4.45633
RNASEH2A	3.98154	0.020189	2.32193	2	2.32193	3.93696	3.83147	3.80465
WDHD1	3.96743	0.00274072	2.32193	2.31948	2.32193	4.42548	4.27456	4.16698
LDHA	3.9655	3.97e-10	3.70044	3.79858	3.90689	7.72657	7.71951	5.82937
NA	3.93056	0.134298	2	2	2.32193	3.93696	2.59627	2.80573
CBLN3	3.91358	0.121216	2	2	2.32193	2.825	2.82187	3.80465
TUBG1	3.90938	0.00775102	2.32193	2.31948	2.32193	4.67825	4.41962	3.31966
FANCI	3.90495	2.09e-06	2.58496	2.58087	2.80735	5.20629	5.15913	5.45599
GAPDH	3.89905	6.92e-22	4.90689	5.07662	5.83289	9.46688	9.20335	8.39714
BRCA2	3.89569	0.00593506	2.32193	2.31948	2.32193	3.83665	3.93164	4.75166
LINC00158	3.8949	NA	2	2	2	3.34658	2.32872	2.32117
CHN1	3.89399	NA	2	2	2	3.19276	2.59627	2.32117
DPCD	3.89399	NA	2	2	2	3.19276	2.59627	2.32117
WDR90	3.89316	NA	2	2	2	3.02057	2.82187	2.32117
NA	3.89316	NA	2	2	2	3.02057	2.82187	2.32117
GPRIN1	3.89238	NA	2	2	2	2.825	3.01692	2.32117
SLC39A14	3.89193	0.03342	2.32193	2.31948	2	4.11881	3.93164	3.16782
NA	3.89151	0.03342	2.32193	2.31948	2	3.93696	4.11327	3.16782
SPRED2	3.88913	NA	2	2	2	3.02057	2.59627	2.5837
CCDC51	3.88835	NA	2	2	2	2.825	2.82187	2.5837
HECTD2	3.88835	NA	2	2	2	2.825	2.82187	2.5837
C17orf58	3.88835	NA	2	2	2	2.825	2.82187	2.5837
DHFRP1	3.88835	NA	2	2	2	2.825	2.82187	2.5837
KLHL23	3.88835	NA	2	2	2	2.825	2.82187	2.5837
NA	3.88835	NA	2	2	2	2.825	2.82187	2.5837
NA	3.88835	NA	2	2	2	2.825	2.82187	2.5837
NA	3.88441	NA	2	2	2	2.825	2.59627	2.80573
PLTP	3.88441	NA	2	2	2	2.825	2.59627	2.80573
PARS2	3.88441	NA	2	2	2	2.825	2.59627	2.80573
NDC80	3.88212	2.5e-05	2.58496	2.58087	2.58496	4.78976	4.9361	5.38889
TUBA1B	3.88084	6.08e-12	3.70044	3.79858	4.24793	7.76801	7.75412	6.28181
NA	3.87048	NA	2	2	2	2.33019	2.32872	3.31966
TIMELESS	3.8702	0.00416447	2.32193	2.31948	2.32193	4.3547	4.19617	4.08457
CKS1B	3.86632	0.00455159	2.32193	2.31948	2.32193	4.11881	4.02531	4.45633
PCK2	3.86409	0.006132	2.32193	2.31948	2.32193	4.11881	3.72382	4.64068
NA	3.8593	NA	2	2	2	2	2	3.58244
BYSL	3.84097	0.0371404	2	2.31948	2.32193	4.03075	3.93164	3.16782
SLC16A1	3.83902	0.00606847	2.32193	2.31948	2.32193	4.3547	4.41962	3.69782
LRFN4	3.83759	0.130124	2	2	2.32193	3.48556	3.34221	2.5837
TRAIP	3.83057	0.109439	2	2.31948	2	3.19276	3.18872	3.16782
KNSTRN	3.83057	0.109435	2	2	2.32193	3.19276	3.18872	3.16782
LMNB1	3.80846	8.7e-10	3	2.99386	3	5.71011	6.05397	5.9272
DCTPP1	3.80702	0.0101822	2.32193	2.31948	2.32193	4.55739	4.34891	3.31966
PLK4	3.80073	0.0054662	2.32193	2.31948	2.32193	4.11881	4.27456	4.08457
NAPSB	3.79607	0.0134317	2	2	2.80735	3.93696	4.11327	4.38925
SLC29A1	3.77213	0.0367076	2	2	2.80735	4.67825	4.27456	2.99811
GMNN	3.76797	0.00788132	2.32193	2.31948	2.32193	4.11881	4.48702	3.69782
TRIB3	3.74495	0.00563768	2.32193	2.31948	2.58496	3.83665	3.83147	5.20608
FADS1	3.73707	0.150217	2	2	2.32193	3.19276	3.48094	2.5837
WDR62	3.73521	0.137725	2	2	2.32193	3.34658	3.18872	2.80573
PRMT5	3.73475	0.0126042	2.32193	2.31948	2.32193	4.55739	4.19617	3.31966
PALLD	3.73087	0.137954	2	2	2.32193	3.34658	2.82187	3.16782
SPC25	3.72895	0.0071271	2.32193	2.31948	2.32193	4.11881	4.19617	3.99716
NA	3.72523	0.142762	2	2.31948	2	2.825	3.01692	3.45702
EGR1	3.7241	0.0538745	2	2	2.58496	3.61233	3.48094	3.90411
NA	3.72245	0.156902	2	2	2.32193	2.59871	3.01692	3.58244
LMNB2	3.71881	1.06e-06	2.80735	2.8021	2.80735	5.68148	5.52254	5.04107
HSPD1	3.7174	2.55e-14	3.80735	3.79858	3.70044	7.24922	7.29957	6.37144
VDAC1	3.71579	9.25e-11	3.16993	3.31456	3.70044	6.72579	6.78731	5.85446
SPR	3.70563	NA	2	2	2	3.02057	2.82187	2
RPP25	3.70037	NA	2	2	2	3.02057	2.59627	2.32117
BEND3	3.69946	NA	2	2	2	2.825	2.82187	2.32117
ANKRD13B	3.69946	NA	2	2	2	2.825	2.82187	2.32117
NDN	3.69946	NA	2	2	2	2.825	2.82187	2.32117
PHLDA2	3.6986	NA	2	2	2	2.59871	3.01692	2.32117
NA	3.69779	2.82e-09	3.16993	3.16311	3.32193	6.53091	6.33575	5.5201
NA	3.6949	NA	2	2	2	2.825	2.59627	2.5837
WASF1	3.6949	NA	2	2	2	2.825	2.59627	2.5837
PSMC3IP	3.6949	NA	2	2	2	2.825	2.59627	2.5837
CSF1	3.69403	NA	2	2	2	2.59871	2.82187	2.5837
NA	3.69403	NA	2	2	2	2.59871	2.82187	2.5837
DNA2	3.69301	0.00879393	2.32193	2.31948	2.32193	4.2018	4.19617	3.80465
CDCA4	3.69291	9.24e-05	2.58496	2.58087	2.58496	4.94236	5.1172	4.58181
CDH3	3.69224	NA	2	2	2	2	3.18872	2.5837
CHEK1	3.69036	0.00812613	2.32193	2.31948	2.32193	4.03075	4.11327	4.08457
NA	3.68954	NA	2	2	2	2.59871	2.59627	2.80573
DGKI	3.68954	NA	2	2	2	2.59871	2.59627	2.80573
RHEBL1	3.68954	NA	2	2	2	2.59871	2.59627	2.80573
FOXP4-AS1	3.68954	NA	2	2	2	2.59871	2.59627	2.80573
NA	3.68954	NA	2	2	2	2.59871	2.59627	2.80573
LINC01480	3.68492	NA	2	2	2	2.59871	2.32872	2.99811
NA	3.68403	NA	2	2	2	2.33019	2.59627	2.99811
NA	3.68403	NA	2	2	2	2.33019	2.59627	2.99811
FEN1	3.67827	0.000531461	2.58496	2.58087	2.58496	5.20629	5.19988	3.90411
ASS1	3.67356	NA	2	2	2	2.33019	2	3.31966
MTFR2	3.67241	0.0458739	2	2.31948	2.32193	3.61233	3.72382	3.58244
MT2A	3.67119	0.00266038	2.32193	2.31948	2.58496	4.03075	4.72896	4.3189
EIF4EBP1	3.67003	1.76e-05	2.32193	2.31948	3.58496	5.68148	5.31564	5.58149
CDK4	3.64622	0.00335983	2.32193	2.31948	2.58496	4.73508	4.34891	3.90411
SNHG4	3.63298	0.196144	2.32193	2	2	3.34658	3.34221	2.32117
TUBB	3.62985	6.8e-24	5.04439	5.03359	5.35755	8.9444	8.78153	7.97927
NA	3.62473	0.155317	2	2	2.32193	3.02057	3.18872	2.99811
NRM	3.62243	0.155429	2	2	2.32193	3.02057	3.01692	3.16782
CD82	3.61189	0.000118575	2.58496	2.58087	2.58496	4.84244	4.72896	4.90361
NA	3.61163	0.20158	2	2	2.32193	2.59871	2.59627	3.69782
CD200	3.61037	0.0130264	2.32193	2.31948	2.32193	4.11881	3.60748	4.24494
NA	3.58686	1.37e-32	5.39232	4.98925	5.42626	8.79537	8.35065	8.96491
NA	3.58401	0.00116	2.58496	2.31948	2.58496	4.11881	4.61306	4.90361
ZC3HAV1L	3.57667	0.0160549	2.32193	2.31948	2.32193	4.28027	4.11327	3.45702
MAD2L1	3.57455	0.0135651	2.32193	2.31948	2.32193	4.11881	4.11327	3.69782
TPI1	3.57435	5.09e-08	3.58496	3.79858	4.52356	7.67667	7.57209	5.82937
NFE2L3	3.57353	0.0129745	2.32193	2.31948	2.32193	4.03075	4.11327	3.80465
RDX	3.57184	0.0125827	2.32193	2.31948	2.32193	4.03075	3.93164	3.99716
ARHGAP11B	3.56792	0.0148921	2.32193	2.31948	2.32193	3.72884	3.83147	4.3189
NA	3.5595	1.97e-21	3.90689	4.07807	4	7.27819	7.23242	7.0187
THAP5P1	3.55177	0.077271	2	2.58087	2	3.48556	3.48094	3.69782
PCBD1 ENSG00000166228	3.55135	0.00348449	2.32193	2.31948	2.58496	4.3547	4.27456	4.24494
TIFA	3.54188	0.00152624	2.58496	2.58087	2.58496	4.11881	4.27456	5.4884
CTH	3.53939	0.103773	2.32193	2.31948	2	3.02057	2.82187	4.3189
LAPTM4B ENSG00000104341	3.53685	0.0233299	2.32193	2.31948	2.32193	4.3547	4.11327	3.16782
NA	3.53624	4.75e-20	4.39232	4.07807	4.39232	7.58688	7.10948	7.81646
NA	3.53031	0.014912	2.32193	2.31948	2.32193	3.83665	4.11327	3.90411
FBXO5	3.51789	0.00416447	2.32193	2.31948	2.58496	4.2018	4.19617	4.38925
FAM27B	3.51472	0.199061	2	2	2.32193	3.34658	3.01692	2.5837
FRMD4B ENSG00000114541	3.51243	0.251888	2	2	2.32193	2.33019	3.72382	2.5837
ITPRIPL1	3.51163	0.187083	2	2	2.32193	3.19276	3.01692	2.80573
CYFIP1	3.51163	0.187083	2	2	2.32193	3.19276	3.01692	2.80573
NA	3.51114	0.187083	2	2	2.32193	3.02057	3.18872	2.80573
CTTN	3.50912	0.187225	2	2	2.32193	3.19276	2.82187	2.99811
TNFRSF9	3.50765	0.199838	2	2.31948	2	2.59871	3.34221	2.99811
IKZF4	3.50565	0.187603	2	2	2.32193	2.825	3.01692	3.16782
PAICS	3.50496	1.18e-05	3	2.99386	2.80735	5.76573	5.83863	4.64068
ACOT7	3.49333	0.0254058	2.32193	2.31948	2.32193	4.2018	4.19617	3.16782
SLC38A5	3.49014	0.000467719	2.58496	2.58087	2.58496	5.08036	4.61306	4.38925
CHAF1B	3.48914	0.0175288	2.32193	2.31948	2.32193	4.03075	4.02531	3.69782
SPAG5	3.48824	0.0169249	2.32193	2.31948	2.32193	4.03075	3.93164	3.80465
NA	3.4849	4.44e-25	4.80735	4.63353	4	7.85392	7.63288	7.77107
GALNT18	3.48381	NA	2	2	2	3.02057	2.59627	2
CXCL10 ENSG00000169245	3.47985	NA	2	2	2	2	3.34221	2
TUBB4B	3.47797	4.47e-06	3	3.16311	3.45943	6.36076	6.31735	4.80411
TNFRSF12A	3.47672	NA	2	2	2	2.825	2.59627	2.32117
RPP40	3.47672	NA	2	2	2	2.825	2.59627	2.32117
GLB1L2	3.47672	NA	2	2	2	2.825	2.59627	2.32117
BOLA3	3.47672	NA	2	2	2	2.825	2.59627	2.32117
CPNE7	3.47672	NA	2	2	2	2.825	2.59627	2.32117
TEAD4	3.47672	NA	2	2	2	2.825	2.59627	2.32117
NA	3.47672	NA	2	2	2	2.825	2.59627	2.32117
NA	3.47672	NA	2	2	2	2.825	2.59627	2.32117
NA	3.47672	NA	2	2	2	2.825	2.59627	2.32117
NA	3.47146	NA	2	2	2	2.825	2.32872	2.5837
NA	3.47146	NA	2	2	2	2.825	2.32872	2.5837
NA	3.47043	NA	2	2	2	2.59871	2.59627	2.5837
FAAP24	3.47043	NA	2	2	2	2.59871	2.59627	2.5837
SLC41A2	3.47043	NA	2	2	2	2.59871	2.59627	2.5837
KHK	3.47043	NA	2	2	2	2.59871	2.59627	2.5837
ILDR2	3.47043	NA	2	2	2	2.59871	2.59627	2.5837
VLDLR	3.47043	NA	2	2	2	2.59871	2.59627	2.5837
MON1A	3.47043	NA	2	2	2	2.59871	2.59627	2.5837
CHRNA5	3.47043	NA	2	2	2	2.59871	2.59627	2.5837
FAM161A	3.47043	NA	2	2	2	2.59871	2.59627	2.5837
MUC1	3.47043	NA	2	2	2	2.59871	2.59627	2.5837
NA	3.47043	NA	2	2	2	2.59871	2.59627	2.5837
ENO1 ENSG00000074800	3.47038	3.23e-20	5.39232	5.41512	5.70044	9.19285	9.07779	8.06773
NA	3.46515	NA	2	2	2	2.59871	2.32872	2.80573
STX1A	3.46515	NA	2	2	2	2.59871	2.32872	2.80573
CDC42BPA	3.46515	NA	2	2	2	2.59871	2.32872	2.80573
N4BP3	3.46515	NA	2	2	2	2.59871	2.32872	2.80573
ZNF826P	3.46515	NA	2	2	2	2.59871	2.32872	2.80573
NA	3.46515	NA	2	2	2	2.59871	2.32872	2.80573
NA	3.46443	3.51e-46	7.22882	6.97678	7.27612	10.385	10.3933	10.9321
NA	3.46413	NA	2	2	2	2.33019	2.59627	2.80573
COL15A1	3.45868	NA	2	2	2	2.33019	2.32872	2.99811
RSL24D1P8	3.45868	NA	2	2	2	2.33019	2.32872	2.99811
NA	3.45868	NA	2	2	2	2.33019	2.32872	2.99811
RFC4	3.45475	0.0055688	2.58496	2.31948	2.32193	4.28027	4.27456	4.08457
ADCY1	3.45225	NA	2	2	2	2.33019	2	3.16782
NA	3.45114	NA	2	2	2	2	2.32872	3.16782
SLC35F2	3.44645	0.022663	2.32193	2.31948	2.32193	4.03075	4.11327	3.45702
CENPH	3.44127	0.0201204	2.32193	2.31948	2.32193	3.72884	3.93164	3.99716
SLC7A1	3.43459	1.26e-11	3.32193	3.45162	3.45943	6.41395	6.16103	6.14617
NA	3.43186	3.92e-43	6.33985	6.23628	5.78136	9.55041	9.26465	9.64189
PPP1R14B	3.4263	0.013143	2.32193	2.31948	2.58496	4.49294	4.48702	3.31966
COPRS	3.42205	0.0836549	2.32193	2	2.32193	3.61233	3.60748	3.16782
MTHFD1L	3.42063	0.000443929	2.58496	2.58087	2.58496	4.73508	4.67218	4.58181
ICOS	3.41767	5.13e-25	5.04439	4.89624	4.24793	7.98271	8.15211	7.78418
NA	3.40368	0.166239	2.32193	2.31948	2	2.59871	2.59627	4.38925
NA	3.39505	7e-13	4	3.89788	4.08746	6.7117	6.647	7.52768
SLC35E4	3.38787	0.229803	2	2	2.32193	3.02057	3.18872	2.5837
MFSD2A	3.38787	0.229803	2	2	2.32193	3.02057	3.18872	2.5837
RBBP8	3.38643	0.012086	2	2.31948	2.80735	4.28027	4.19617	3.99716
KCNC3	3.38509	0.217928	2	2	2.32193	3.02057	3.01692	2.80573
NA	3.38457	0.222586	2	2	2.32193	2.825	3.18872	2.80573
ARG2	3.38238	0.218316	2	2	2.32193	3.02057	2.82187	2.99811
ANKRD33B	3.3813	0.230932	2	2	2.32193	2.59871	3.18872	2.99811
SLC7A11	3.37911	0.223434	2	2	2.32193	2.825	2.82187	3.16782
NA	3.37627	0.239341	2	2	2.32193	2.825	2.59627	3.31966
CCND2	3.36502	4.55e-46	5.83289	5.68909	5.45943	9.00343	8.98758	8.78088
TXN	3.36045	2.29e-08	3.58496	3.31456	3.90689	6.6831	6.86537	5.61123
LPL	3.35088	0.0659491	2	2	2.80735	3.61233	4.27456	3.45702
NA	3.34984	0.0926063	2.32193	2.31948	2	3.48556	3.34221	3.45702
C9orf64	3.34832	0.0271583	2.32193	2.31948	2.32193	3.61233	3.93164	3.90411
NA	3.34678	3.43e-08	3	3.16311	3.45943	5.79275	5.58541	6.14617
STMN1	3.33224	8e-05	2.80735	2.8021	2.58496	4.98984	4.98355	4.85472
SMC2	3.32691	0.000889428	2.58496	2.58087	2.58496	4.67825	4.67218	4.38925
NABP2	3.31638	0.0120084	2.32193	2.31948	2.58496	4.3547	4.19617	3.69782
SMIM3	3.31544	0.00672529	2.32193	2.31948	2.80735	3.72884	4.48702	4.69724
NA	3.30682	1.3e-16	4.32193	4.44938	3.70044	7.08403	6.99837	7.43093
CXCL8	3.29673	0.240735	2	2	3.16993	2.33019	5.67484	2.32117
BLM	3.28745	0.00409152	2.58496	2.31948	2.58496	4.11881	4.27456	4.58181
SUV39H2	3.28045	0.116238	2.32193	2.31948	2	3.61233	3.48094	2.99811
TONSL	3.28045	0.116238	2.32193	2.31948	2	3.61233	3.48094	2.99811
PKM	3.2792	1.98e-10	4.16993	4.3121	4.45943	7.70539	7.56431	6.30019
RAB33A	3.27782	0.0125776	2.32193	2.31948	2.58496	4.28027	4.11327	3.80465
RMI2 ENSG00000175643	3.27263	0.126005	2.32193	2.31948	2	2.825	3.60748	3.58244
ATF3	3.27175	0.144449	2	2	2.58496	3.48556	3.01692	3.58244
ALDH1B1	3.25652	0.0503556	2.32193	2.31948	2.32193	4.03075	4.02531	2.99811
CLSPN	3.25472	0.0026171	2.58496	2.58087	2.58496	4.73508	4.7836	3.90411
TIAM2	3.25381	0.0405959	2.32193	2.31948	2.32193	3.83665	4.02531	3.31966
DCLRE1A	3.25042	0.0353352	2.32193	2.31948	2.32193	3.72884	3.83147	3.69782
NA	3.25042	0.0353352	2.32193	2.31948	2.32193	3.72884	3.83147	3.69782
ACOT4	3.24758	NA	2	2	2.32193	3.19276	2.59627	2.80573
LRP5	3.24698	NA	2	2.31948	2	3.02057	2.82187	2.80573
GALR2	3.23665	NA	2	2.31948	2	2.59871	2.59627	3.31966
PPIL1	3.23388	8.21e-05	2.80735	2.99386	2.80735	5.46337	5.2395	4.58181
DTYMK	3.23218	0.0060441	2.58496	2.31948	2.58496	4.55739	4.34891	3.90411
NA	3.22917	NA	2	2.31948	2	2.33019	2.32872	3.58244
MCM8	3.22787	0.00508868	2.58496	2.58087	2.32193	4.28027	4.11327	4.45633
SGMS2	3.22026	NA	2	2	2	2.825	2.59627	2
RIMKLA	3.22026	NA	2	2	2	2.825	2.59627	2
NA	3.22026	NA	2	2	2	2.825	2.59627	2
AHCYL2	3.21977	5.06e-06	3	3.16311	3	5.56091	4.98355	5.75138
NA	3.21897	NA	2	2	2	2.59871	2.82187	2
IDO1	3.21677	NA	2	2	2	2	3.18872	2
MMP1	3.21677	NA	2	2	2	2	3.18872	2
NA	3.21325	NA	2	2	2	2.825	2.32872	2.32117
IL1R2	3.21325	NA	2	2	2	2.825	2.32872	2.32117
ANKRD34A	3.21325	NA	2	2	2	2.825	2.32872	2.32117
NA	3.21198	NA	2	2	2	2.59871	2.59627	2.32117
GTF2IRD1	3.21198	NA	2	2	2	2.59871	2.59627	2.32117
ISOC2	3.21198	NA	2	2	2	2.59871	2.59627	2.32117
MCAM	3.21198	NA	2	2	2	2.59871	2.59627	2.32117
CYP27B1	3.21198	NA	2	2	2	2.59871	2.59627	2.32117
RAB23	3.21198	NA	2	2	2	2.59871	2.59627	2.32117
C3orf14 ENSG00000114405	3.21198	NA	2	2	2	2.59871	2.59627	2.32117
KISS1R	3.21198	NA	2	2	2	2.59871	2.59627	2.32117
HSD11B1 ENSG00000117594	3.21198	NA	2	2	2	2.59871	2.59627	2.32117
ABCG2	3.21198	NA	2	2	2	2.59871	2.59627	2.32117
TXNDC17	3.21198	NA	2	2	2	2.59871	2.59627	2.32117
STXBP1	3.21198	NA	2	2	2	2.59871	2.59627	2.32117
COMMD4	3.21198	NA	2	2	2	2.59871	2.59627	2.32117
TMEM237	3.21198	NA	2	2	2	2.59871	2.59627	2.32117
EXTL2	3.21198	NA	2	2	2	2.59871	2.59627	2.32117
E2F7	3.21198	NA	2	2	2	2.59871	2.59627	2.32117
NETO2	3.21198	NA	2	2	2	2.59871	2.59627	2.32117
FOSL1	3.21198	NA	2	2	2	2.59871	2.59627	2.32117
MEX3D	3.21198	NA	2	2	2	2.59871	2.59627	2.32117
SMTN ENSG00000183963	3.21198	NA	2	2	2	2.59871	2.59627	2.32117
NRARP	3.21198	NA	2	2	2	2.59871	2.59627	2.32117
HMBS	3.21198	NA	2	2	2	2.59871	2.59627	2.32117
IGHV1OR15-3	3.21198	NA	2	2	2	2.59871	2.59627	2.32117
MIF	3.21198	NA	2	2	2	2.59871	2.59627	2.32117
MIR210HG	3.21198	NA	2	2	2	2.59871	2.59627	2.32117
NA	3.21198	NA	2	2	2	2.59871	2.59627	2.32117
NA	3.21198	NA	2	2	2	2.59871	2.59627	2.32117
NA	3.21198	NA	2	2	2	2.59871	2.59627	2.32117
NA	3.21198	NA	2	2	2	2.59871	2.59627	2.32117
NA	3.21198	NA	2	2	2	2.59871	2.59627	2.32117
NA	3.21198	NA	2	2	2	2.59871	2.59627	2.32117
COL5A2	3.2069	NA	2	2	2	2.825	2	2.5837
NA	3.20571	NA	2	2	2	2.59871	2.32872	2.5837
NA	3.20571	NA	2	2	2	2.59871	2.32872	2.5837
NA	3.20571	NA	2	2	2	2.59871	2.32872	2.5837
HCFC1R1	3.20571	NA	2	2	2	2.59871	2.32872	2.5837
GPR68	3.20571	NA	2	2	2	2.59871	2.32872	2.5837
NRSN2	3.20571	NA	2	2	2	2.59871	2.32872	2.5837
ARHGEF39	3.20571	NA	2	2	2	2.59871	2.32872	2.5837
PTPN14	3.20571	NA	2	2	2	2.59871	2.32872	2.5837
FDXR	3.20571	NA	2	2	2	2.59871	2.32872	2.5837
C1orf74	3.20571	NA	2	2	2	2.59871	2.32872	2.5837
GLB1L3	3.20571	NA	2	2	2	2.59871	2.32872	2.5837
NUDT8	3.20571	NA	2	2	2	2.59871	2.32872	2.5837
TYMSOS	3.20571	NA	2	2	2	2.59871	2.32872	2.5837
ERI2	3.20571	NA	2	2	2	2.59871	2.32872	2.5837
TRBV8-2	3.20571	NA	2	2	2	2.59871	2.32872	2.5837
NA	3.20571	NA	2	2	2	2.59871	2.32872	2.5837
NA	3.20571	NA	2	2	2	2.59871	2.32872	2.5837
NA	3.20571	NA	2	2	2	2.59871	2.32872	2.5837
NA	3.20571	NA	2	2	2	2.59871	2.32872	2.5837
NA	3.20571	NA	2	2	2	2.59871	2.32872	2.5837
PPP1R13L	3.20449	NA	2	2	2	2.33019	2.59627	2.5837
CCDC150	3.20449	NA	2	2	2	2.33019	2.59627	2.5837
CLDN12	3.20449	NA	2	2	2	2.33019	2.59627	2.5837
ABTB2	3.20449	NA	2	2	2	2.33019	2.59627	2.5837
NRIP3	3.20449	NA	2	2	2	2.33019	2.59627	2.5837
BBS12	3.20449	NA	2	2	2	2.33019	2.59627	2.5837
IFIT1P1	3.20449	NA	2	2	2	2.33019	2.59627	2.5837
LINC01132	3.20449	NA	2	2	2	2.33019	2.59627	2.5837
NA	3.20449	NA	2	2	2	2.33019	2.59627	2.5837
PRDX4	3.20285	0.00563505	2.58496	2.31948	2.80735	4.84244	4.67218	3.69782
MRPL51	3.20204	0.0208735	2.32193	2.31948	2.58496	4.28027	4.19617	3.45702
RHOU	3.19999	0.0286134	2.32193	2	2.80735	4.2018	4.19617	3.58244
TFRC	3.19957	1.69e-05	3.45943	3.45162	4	6.79425	6.77387	4.90361
BASP1	3.19893	0.168466	2	2	2.58496	3.72884	3.01692	3.16782
NA	3.19811	NA	2	2	2	2.33019	2.32872	2.80573
KIF1A	3.19811	NA	2	2	2	2.33019	2.32872	2.80573
LRRC3	3.19811	NA	2	2	2	2.33019	2.32872	2.80573
ITGA2 ENSG00000164171	3.19811	NA	2	2	2	2.33019	2.32872	2.80573
TBC1D16	3.19811	NA	2	2	2	2.33019	2.32872	2.80573
VSIG10L	3.19811	NA	2	2	2	2.33019	2.32872	2.80573
ZDHHC11	3.19811	NA	2	2	2	2.33019	2.32872	2.80573
ATP6AP1L	3.19811	NA	2	2	2	2.33019	2.32872	2.80573
CD27-AS1	3.19811	NA	2	2	2	2.33019	2.32872	2.80573
FAM96AP2	3.19811	NA	2	2	2	2.33019	2.32872	2.80573
PTPRVP	3.19811	NA	2	2	2	2.33019	2.32872	2.80573
NA	3.19811	NA	2	2	2	2.33019	2.32872	2.80573
NA	3.19811	NA	2	2	2	2.33019	2.32872	2.80573
NA	3.19811	NA	2	2	2	2.33019	2.32872	2.80573
NA	3.19811	NA	2	2	2	2.33019	2.32872	2.80573
NA	3.19811	NA	2	2	2	2.33019	2.32872	2.80573
NA	3.19811	NA	2	2	2	2.33019	2.32872	2.80573
BRIP1 ENSG00000136492	3.19746	0.0414851	2.32193	2.31948	2.32193	3.61233	3.83147	3.69782
NA	3.19656	0.000680686	2.58496	2.58087	2.80735	4.67825	4.55142	4.75166
STEAP1	3.19624	NA	2	2	2	2	2.59627	2.80573
NA	3.19624	NA	2	2	2	2	2.59627	2.80573
ULBP1	3.1907	NA	2	2	2	2.33019	2	2.99811
NA	3.18937	NA	2	2	2	2	2.32872	2.99811
FMOD	3.18147	NA	2	2	2	2	2	3.16782
DMGDH	3.18147	NA	2	2	2	2	2	3.16782
BHLHE40	3.1799	1.71e-05	3	2.99386	4.32193	5.46337	6.60211	6.45582
NPM3	3.15739	0.00290583	2.58496	2.8021	2.58496	5.12357	4.61306	3.90411
PPIF ENSG00000108179	3.15329	4.11e-05	3	3.16311	3.45943	6.01557	6.00882	4.64068
NA	3.14163	3.03e-20	5.49185	5.34646	6.33985	8.7409	8.68078	9.07306
IFIT3	3.13604	0.0392381	2.32193	2.31948	3.16993	2.825	4.41962	5.4884
MCM3	3.12784	2.89e-10	3.70044	3.79858	3.58496	6.60901	6.45837	5.95065
NA	3.12421	1.67e-33	5.70044	5.7435	6.18982	9.10664	8.93726	8.72417
PVR	3.11939	0.19468	2	2	2.58496	3.61233	3.34221	2.80573
FOXP4	3.11707	0.145611	2	2.31948	2.32193	3.34658	3.34221	3.16782
FANCL ENSG00000115392	3.11524	0.145852	2.32193	2	2.32193	3.34658	3.34221	3.16782
NA	3.11353	0.14593	2.32193	2	2.32193	3.34658	3.18872	3.31966
NA	3.11339	2.99e-07	3.32193	3.45162	3.16993	5.92076	5.35225	6.04084
HMGA1	3.10705	8.42e-10	3.90689	3.89788	3.90689	7.00535	6.70477	5.97373
BCL2L1	3.10332	0.00126958	2.58496	2.58087	2.80735	4.67825	4.55142	4.52043
SNX8	3.09755	NA	2	2	2.32193	3.02057	2.82187	2.5837
AHCY	3.0973	0.000823492	2.58496	2.8021	2.80735	4.98984	4.83625	4.3189
EZH2	3.09616	9.2e-05	2.80735	2.8021	3	4.98984	4.83625	5.20608
ITPRIPL2	3.09295	NA	2	2	2.32193	2.59871	3.01692	2.80573
NA	3.09133	0.00156327	2.58496	2.58087	4.24793	5.28453	5.4228	6.51994
COA7	3.09119	0.0640083	2.32193	2.31948	2.32193	3.93696	3.72382	3.16782
FLVCR2	3.09029	NA	2	2	2.32193	2.825	2.59627	2.99811
BFSP2-AS1	3.09029	NA	2	2.31948	2	2.825	2.59627	2.99811
RPL39L	3.08964	NA	2	2	2.32193	2.59871	2.82187	2.99811
CENPO ENSG00000138092	3.08856	0.0574226	2.32193	2.31948	2.32193	3.83665	3.60748	3.45702
SLC39A1	3.08833	0.0567136	2.32193	2.31948	2.32193	3.72884	3.72382	3.45702
CENPQ	3.08695	0.0557365	2.32193	2.31948	2.32193	3.61233	3.72382	3.58244
ZNF165	3.08624	NA	2	2	2.32193	2.59871	2.59627	3.16782
MIR3142HG	3.08624	NA	2	2	2.32193	2.59871	2.59627	3.16782
NRSN2-AS1	3.08624	NA	2	2.31948	2	2.59871	2.59627	3.16782
NA	3.0826	NA	2	2.31948	2	2.59871	2.32872	3.31966
ASPHD2	3.08055	0.0679272	2.32193	2.31948	2.32193	3.34658	3.34221	4.08457
NA	3.0787	8.21e-05	2.80735	2.8021	3.16993	5.35875	5.19988	4.75166
EED	3.07678	0.00191292	2.80735	2.58087	2.80735	4.89327	5.07401	3.99716
ATAD5	3.07025	0.000677783	2.80735	2.8021	2.58496	4.55739	4.67218	4.90361
WDR76	3.06582	0.000237993	2.80735	2.8021	2.80735	4.78976	4.7836	4.99669
MTHFD1	3.05382	0.00119338	2.80735	2.8021	2.58496	4.94236	4.83625	4.24494
AK4P1	3.03536	0.114336	2.32193	2.31948	2.32193	3.48556	4.27456	2.5837
NA	3.03457	0.0883212	2.32193	2.31948	2.32193	3.83665	3.93164	2.80573
WDR18	3.03344	0.0786006	2.32193	2.31948	2.32193	3.93696	3.72382	2.99811
CCNE1	3.03063	0.0683243	2.32193	2.31948	2.32193	3.83665	3.60748	3.31966
FANCA	3.03039	0.0674784	2.32193	2.31948	2.32193	3.72884	3.72382	3.31966
LSM2	3.02952	9.78e-06	3.16993	2.99386	3.16993	5.71011	5.2395	5.16656
RMI1	3.02798	0.0654563	2.32193	2.31948	2.32193	3.72884	3.48094	3.58244
LRR1 ENSG00000165501	3.02774	0.0644134	2.32193	2.31948	2.32193	3.61233	3.60748	3.58244
TBKBP1	3.02736	0.0289394	2.32193	2.31948	2.58496	4.03075	3.72382	3.90411
PGAP1	3.02179	0.0810502	2.32193	2.31948	2.32193	3.02057	3.60748	3.99716
SRD5A3	3.02106	0.191963	2	2.31948	2.32193	3.02057	2.82187	3.69782
NA	3.02059	6.27e-12	3.80735	3.89788	3.90689	6.53091	6.26069	6.66879
C8orf88	3.01916	0.0898953	2.32193	2.31948	2.32193	3.02057	3.34221	4.16698
GLO1	3.01667	1.2e-07	3.58496	3.45162	3.70044	6.44835	6.18152	5.5201
RCC1 ENSG00000180198	3.00396	0.0130264	2.58496	2.58087	2.58496	4.73508	4.48702	3.45702
STIP1 ENSG00000168439	3.00334	0.00046285	3	2.99386	3	5.35875	5.58541	4.24494
DHFR	3.0005	0.00692067	2.58496	2.58087	2.58496	4.42548	4.55142	3.90411
CTNNA1	2.9824	0.0929227	2	2	3	3.83665	4.11327	3.58244
SMS	2.9776	5.05e-07	3.32193	3.31456	4	6.32419	6.22165	5.5201
SCCPDH	2.9762	0.00400635	2.32193	2.58087	3	4.49294	4.61306	4.3189
RBPJ	2.96999	1.64e-06	3.16993	3.16311	3.32193	5.39447	5.64564	5.4884
RFC3	2.96958	9.74e-05	3	2.99386	3	5.35875	5.27807	4.69724
ZWILCH	2.96851	0.0771898	2.32193	2.31948	2.32193	3.61233	3.72382	3.31966
EHD4	2.96791	0.00658049	2.58496	2.58087	2.58496	4.3547	4.41962	4.08457
C9orf40	2.96577	0.0748954	2.32193	2.31948	2.32193	3.48556	3.60748	3.58244
HK2	2.96415	0.00234495	2.80735	2.8021	3.45943	5.59201	5.64564	3.90411
NA	2.9629	1.97e-21	4.70044	4.79682	4.80735	7.72657	7.44226	7.41415
NA	2.96035	0.0893236	2.32193	2.31948	2.32193	3.34658	3.18872	3.99716
FAM83G	2.93802	0.199752	2.32193	2.31948	2	3.48556	3.01692	2.99811
NA	2.93174	NA	2	2	2.32193	3.19276	2.59627	2.32117
RANBP1	2.92925	0.002273	2.80735	2.8021	2.80735	5.03581	4.98355	3.99716
PDIA6	2.92846	6.09e-06	3.16993	3.16311	3.80735	5.96895	6.00882	5.20608
NA	2.92711	NA	2	2	2.32193	3.02057	2.59627	2.5837
COMTD1	2.92637	NA	2	2.31948	2	2.825	2.82187	2.5837
GALK1	2.92268	NA	2	2	2.32193	2.825	2.59627	2.80573
LINC00963 ENSG00000204054	2.92268	NA	2	2	2.32193	2.825	2.59627	2.80573
NA	2.92268	NA	2	2	2.32193	2.825	2.59627	2.80573
FHOD1	2.92125	0.0039216	2.58496	2.58087	2.80735	4.3547	4.61306	4.3189
NA	2.91853	0.275735	2.32193	2	2.32193	2.33019	2.82187	3.90411
PLAGL1	2.91823	NA	2	2	2.32193	2.59871	2.59627	2.99811
LRP11	2.91823	NA	2	2	2.32193	2.59871	2.59627	2.99811
LINC01572	2.91823	NA	2	2	2.32193	2.59871	2.59627	2.99811
NA	2.91823	NA	2.32193	2	2	2.59871	2.59627	2.99811
PAOX	2.9094	NA	2	2	2.32193	2.33019	2.32872	3.31966
STAG3	2.9094	NA	2	2.31948	2	2.33019	2.32872	3.31966
ISG15	2.90762	0.032263	2.58496	2.58087	3.16993	3.19276	4.11327	5.72442
FTH1P22	2.90706	0.0392641	2.32193	2.31948	2.80735	3.34658	3.93164	4.58181
SPDL1	2.90412	0.0883187	2.32193	2.31948	2.32193	3.61233	3.60748	3.31966
FBXO45	2.90412	0.0883187	2.32193	2.31948	2.32193	3.61233	3.60748	3.31966
SV2A	2.90281	0.0869308	2.32193	2.31948	2.32193	3.61233	3.48094	3.45702
CCDC86 ENSG00000110104	2.90143	0.0217336	2.80735	2.58087	2.58496	4.98984	4.55142	3.16782
GPR87	2.89926	NA	2	2	2	2.825	2.32872	2
TMEM121	2.89926	NA	2	2	2	2.825	2.32872	2
SLC16A2 ENSG00000147100	2.8976	NA	2	2	2	2.59871	2.59627	2
NPM1P41	2.8976	NA	2	2	2	2.59871	2.59627	2
NA	2.8976	NA	2	2	2	2.59871	2.59627	2
NA	2.8976	NA	2	2	2	2.59871	2.59627	2
C5orf34	2.89698	0.0995794	2.32193	2.31948	2.32193	3.34658	3.18872	3.90411
INHBA	2.89472	NA	2	2	2	2	3.01692	2
NA	2.89385	1.62e-17	5.20945	5.44826	5.42626	7.97683	7.74726	8.55084
NA	2.88908	NA	2	2	2	2.59871	2.32872	2.32117
NA	2.88908	NA	2	2	2	2.59871	2.32872	2.32117
NA	2.88908	NA	2	2	2	2.59871	2.32872	2.32117
NA	2.88908	NA	2	2	2	2.59871	2.32872	2.32117
NA	2.88908	NA	2	2	2	2.59871	2.32872	2.32117
NA	2.88908	NA	2	2	2	2.59871	2.32872	2.32117
TEAD3	2.88908	NA	2	2	2	2.59871	2.32872	2.32117
POMT2	2.88908	NA	2	2	2	2.59871	2.32872	2.32117
PLEK2	2.88908	NA	2	2	2	2.59871	2.32872	2.32117
PARD6A	2.88908	NA	2	2	2	2.59871	2.32872	2.32117
TTC26	2.88908	NA	2	2	2	2.59871	2.32872	2.32117
MAK	2.88908	NA	2	2	2	2.59871	2.32872	2.32117
CD70	2.88908	NA	2	2	2	2.59871	2.32872	2.32117
REEP2	2.88908	NA	2	2	2	2.59871	2.32872	2.32117
DOCK1	2.88908	NA	2	2	2	2.59871	2.32872	2.32117
IQCC	2.88908	NA	2	2	2	2.59871	2.32872	2.32117
ANKLE1	2.88908	NA	2	2	2	2.59871	2.32872	2.32117
TLCD1	2.88908	NA	2	2	2	2.59871	2.32872	2.32117
TERT	2.88908	NA	2	2	2	2.59871	2.32872	2.32117
TMEM99	2.88908	NA	2	2	2	2.59871	2.32872	2.32117
C10orf67	2.88908	NA	2	2	2	2.59871	2.32872	2.32117
NQO1	2.88908	NA	2	2	2	2.59871	2.32872	2.32117
LINC01547 ENSG00000183250	2.88908	NA	2	2	2	2.59871	2.32872	2.32117
GPAT2	2.88908	NA	2	2	2	2.59871	2.32872	2.32117
MORN2	2.88908	NA	2	2	2	2.59871	2.32872	2.32117
ZBTB12	2.88908	NA	2	2	2	2.59871	2.32872	2.32117
AP4M1	2.88908	NA	2	2	2	2.59871	2.32872	2.32117
BMS1P10	2.88908	NA	2	2	2	2.59871	2.32872	2.32117
PTPRK	2.88908	NA	2	2	2	2.59871	2.32872	2.32117
RBFOX2	2.88908	NA	2	2	2	2.59871	2.32872	2.32117
NA	2.88908	NA	2	2	2	2.59871	2.32872	2.32117
NA	2.88908	NA	2	2	2	2.59871	2.32872	2.32117
NA	2.88908	NA	2	2	2	2.59871	2.32872	2.32117
NA	2.88908	NA	2	2	2	2.59871	2.32872	2.32117
NA	2.88908	NA	2	2	2	2.59871	2.32872	2.32117
NA	2.88756	NA	2	2	2	2.33019	2.59627	2.32117
NA	2.88756	NA	2	2	2	2.33019	2.59627	2.32117
MAMLD1	2.88756	NA	2	2	2	2.33019	2.59627	2.32117
DSG2	2.88756	NA	2	2	2	2.33019	2.59627	2.32117
SYP	2.88756	NA	2	2	2	2.33019	2.59627	2.32117
FSD1L	2.88756	NA	2	2	2	2.33019	2.59627	2.32117
IL1A	2.88756	NA	2	2	2	2.33019	2.59627	2.32117
PLS1	2.88756	NA	2	2	2	2.33019	2.59627	2.32117
IGSF3	2.88756	NA	2	2	2	2.33019	2.59627	2.32117
CYB5R2	2.88756	NA	2	2	2	2.33019	2.59627	2.32117
TMEM217	2.88756	NA	2	2	2	2.33019	2.59627	2.32117
SPHK1	2.88756	NA	2	2	2	2.33019	2.59627	2.32117
RN7SL428P	2.88756	NA	2	2	2	2.33019	2.59627	2.32117
NA	2.88756	NA	2	2	2	2.33019	2.59627	2.32117
IGHV3-33-2	2.88608	NA	2	2	2	2	2.82187	2.32117
TOMM34	2.88103	3.8e-05	3.16993	3.16311	3	5.46337	5.31564	4.9509
NA	2.87974	NA	2	2	2	2.33019	2.32872	2.5837
NA	2.87974	NA	2	2	2	2.33019	2.32872	2.5837
NA	2.87974	NA	2	2	2	2.33019	2.32872	2.5837
NA	2.87974	NA	2	2	2	2.33019	2.32872	2.5837
NA	2.87974	NA	2	2	2	2.33019	2.32872	2.5837
NA	2.87974	NA	2	2	2	2.33019	2.32872	2.5837
NA	2.87974	NA	2	2	2	2.33019	2.32872	2.5837
NA	2.87974	NA	2	2	2	2.33019	2.32872	2.5837
NA	2.87974	NA	2	2	2	2.33019	2.32872	2.5837
LMCD1	2.87974	NA	2	2	2	2.33019	2.32872	2.5837
CRYBB3	2.87974	NA	2	2	2	2.33019	2.32872	2.5837
RTKN	2.87974	NA	2	2	2	2.33019	2.32872	2.5837
DOK4	2.87974	NA	2	2	2	2.33019	2.32872	2.5837
ARMCX1	2.87974	NA	2	2	2	2.33019	2.32872	2.5837
TNS4	2.87974	NA	2	2	2	2.33019	2.32872	2.5837
PSRC1	2.87974	NA	2	2	2	2.33019	2.32872	2.5837
FBXL8	2.87974	NA	2	2	2	2.33019	2.32872	2.5837
PARD3	2.87974	NA	2	2	2	2.33019	2.32872	2.5837
MPZL2	2.87974	NA	2	2	2	2.33019	2.32872	2.5837
RASGRP3	2.87974	NA	2	2	2	2.33019	2.32872	2.5837
BRSK1	2.87974	NA	2	2	2	2.33019	2.32872	2.5837
GPT2	2.87974	NA	2	2	2	2.33019	2.32872	2.5837
CCDC106	2.87974	NA	2	2	2	2.33019	2.32872	2.5837
MAMDC4	2.87974	NA	2	2	2	2.33019	2.32872	2.5837
STAP2	2.87974	NA	2	2	2	2.33019	2.32872	2.5837
LACC1	2.87974	NA	2	2	2	2.33019	2.32872	2.5837
HYAL3	2.87974	NA	2	2	2	2.33019	2.32872	2.5837
RNF208	2.87974	NA	2	2	2	2.33019	2.32872	2.5837
MBL1P	2.87974	NA	2	2	2	2.33019	2.32872	2.5837
DDX11-AS1	2.87974	NA	2	2	2	2.33019	2.32872	2.5837
ANKRD20A18P	2.87974	NA	2	2	2	2.33019	2.32872	2.5837
MED28P6	2.87974	NA	2	2	2	2.33019	2.32872	2.5837
SCG5	2.87974	NA	2	2	2	2.33019	2.32872	2.5837
CHRNB1	2.87974	NA	2	2	2	2.33019	2.32872	2.5837
NA	2.87974	NA	2	2	2	2.33019	2.32872	2.5837
NA	2.87974	NA	2	2	2	2.33019	2.32872	2.5837
NA	2.87974	NA	2	2	2	2.33019	2.32872	2.5837
NA	2.87974	NA	2	2	2	2.33019	2.32872	2.5837
NA	2.87974	NA	2	2	2	2.33019	2.32872	2.5837
NA	2.87974	NA	2	2	2	2.33019	2.32872	2.5837
NA	2.87974	NA	2	2	2	2.33019	2.32872	2.5837
NA	2.87974	NA	2	2	2	2.33019	2.32872	2.5837
NA	2.87974	NA	2	2	2	2.33019	2.32872	2.5837
NA	2.87974	NA	2	2	2	2.33019	2.32872	2.5837
NA	2.87974	NA	2	2	2	2.33019	2.32872	2.5837
NA	2.87974	NA	2	2	2	2.33019	2.32872	2.5837
NA	2.87974	NA	2	2	2	2.33019	2.32872	2.5837
CDH1	2.87773	NA	2	2	2	2	2.59627	2.5837
MT1G	2.87773	NA	2	2	2	2	2.59627	2.5837
NA	2.87773	NA	2	2	2	2	2.59627	2.5837
RAN	2.87731	2.99e-07	3.70044	3.69194	3.70044	6.44835	6.27983	5.4884
ARHGAP31	2.87536	0.0216214	2.58496	2.31948	2.58496	4.11881	3.93164	3.99716
NA	2.87127	0.00022598	3	2.8021	3	4.98984	4.83625	4.99669
CYP2C18	2.87092	NA	2	2	2	2.33019	2	2.80573
OPLAH	2.87092	NA	2	2	2	2.33019	2	2.80573
FFAR3	2.87092	NA	2	2	2	2.33019	2	2.80573
MIR34AHG	2.87092	NA	2	2	2	2.33019	2	2.80573
CRNDE	2.87092	NA	2	2	2	2.33019	2	2.80573
NA	2.87092	NA	2	2	2	2.33019	2	2.80573
NA	2.87092	NA	2	2	2	2.33019	2	2.80573
NA	2.87092	NA	2	2	2	2.33019	2	2.80573
NA	2.87092	NA	2	2	2	2.33019	2	2.80573
EPAS1	2.86927	NA	2	2	2	2	2.32872	2.80573
ITPKA	2.86927	NA	2	2	2	2	2.32872	2.80573
USP41	2.86927	NA	2	2	2	2	2.32872	2.80573
RPL13AP20	2.86927	NA	2	2	2	2	2.32872	2.80573
NA	2.86927	NA	2	2	2	2	2.32872	2.80573
NA	2.86927	NA	2	2	2	2	2.32872	2.80573
NA	2.86927	NA	2	2	2	2	2.32872	2.80573
PLAGL2	2.868	2.05e-07	3.32193	3.31456	4.08746	6.22847	5.86421	5.9272
NA	2.8673	0.172644	2.32193	2.58087	2.32193	2.59871	2.59627	4.85472
SPATC1	2.85991	NA	2	2	2	2	2	2.99811
NA	2.85991	NA	2	2	2	2	2	2.99811
NA	2.85991	NA	2	2	2	2	2	2.99811
NA	2.85991	NA	2	2	2	2	2	2.99811
NA	2.85142	4.75e-49	7.30378	7.25481	7.40088	10.1148	9.96129	10.3238
HSPH1	2.84167	0.00611018	2.80735	2.8021	2.80735	4.94236	5.02949	3.69782
NA	2.84113	0.265783	2.32193	2	2.32193	3.72884	2.82187	2.5837
RUVBL2 ENSG00000183207	2.83999	0.00320188	2.80735	2.8021	2.80735	4.94236	4.88704	3.99716
SQLE	2.83957	0.0180469	2.58496	2.58087	2.58496	4.28027	4.55142	3.58244
PRDX3	2.83823	0.000100575	3.16993	2.99386	3.16993	5.42933	5.38795	4.75166
UNG	2.83818	0.0564153	2.32193	2.58087	2.32193	3.72884	4.02531	3.45702
TIPIN	2.83645	0.102958	2.32193	2.31948	2.32193	3.48556	3.60748	3.31966
FANCB	2.834	0.0254244	2.58496	2.58087	2.32193	3.83665	4.02531	4.08457
NA	2.83275	0.227163	2.32193	2.31948	2	3.02057	3.01692	3.31966
CENPL	2.8321	0.106406	2.32193	2.31948	2.32193	3.34658	3.34221	3.69782
OLMALINC	2.83063	0.238353	2.32193	2.31948	2	3.02057	2.82187	3.45702
TFDP1	2.82889	0.000138519	3.32193	3.31456	3.16993	5.89605	5.58541	4.64068
IMPDH2	2.82562	3.73e-07	3.58496	3.45162	3.32193	5.89605	5.61584	5.69694
APOBEC3G	2.81216	0.00253359	2.58496	2.58087	3.16993	4.55739	4.83625	4.52043
GOT2	2.8102	0.000289092	3.16993	3.16311	3	5.62245	5.19988	4.58181
MX1	2.80797	0.0104342	3.16993	3.31456	3.32193	3.61233	4.9361	6.45582
STOML2 ENSG00000165283	2.79184	5.33e-06	3.45943	3.57678	3.45943	6.12594	5.83863	5.20608
OSM	2.78767	0.0883823	2.32193	2.31948	2.58496	3.61233	4.27456	2.99811
YWHAH	2.7826	0.00539003	2.58496	2.58087	3.45943	5.20629	5.07401	4.08457
GSTO1	2.77856	8.48e-05	3	2.99386	3.45943	4.98984	5.52254	5.20608
POLD1	2.77799	0.00915403	2.58496	2.8021	2.58496	4.49294	4.41962	3.99716
EBNA1BP2	2.77315	0.0437891	2.58496	2.58087	2.58496	4.61909	4.34891	2.99811
NA	2.77302	0.188766	2	2.31948	2.58496	3.83665	3.60748	2.5837
PNP	2.76978	0.0058487	2.58496	2.8021	3	4.84244	4.88704	3.90411
POLA1	2.76778	0.000510103	3	2.99386	3	5.28453	4.9361	4.58181
APOBEC3C	2.76633	2.24e-08	3.70044	3.69194	4.75489	6.48194	6.61723	6.68286
KEAP1	2.76574	0.119937	2.32193	2.31948	2.32193	3.48556	3.48094	3.31966
BZW1P2	2.76547	0.121535	2.32193	2.31948	2.32193	3.34658	3.60748	3.31966
WEE1	2.76405	0.119992	2.32193	2.31948	2.32193	3.34658	3.48094	3.45702
CACYBP	2.76356	0.00207619	2.80735	2.8021	2.80735	4.49294	4.61306	4.69724
GALM	2.76273	0.0167164	2.58496	2.58087	2.58496	4.11881	3.93164	4.3189
NA	2.76234	0.123561	2.32193	2.31948	2.32193	3.19276	3.48094	3.58244
C4orf46	2.76089	0.126433	2.32193	2.31948	2.32193	3.19276	3.34221	3.69782
CDK6	2.75855	2.17e-10	4.64386	4.57472	4	7.01685	7.23242	6.48823
AIMP2	2.75445	0.0407391	2.32193	2.58087	2.58496	4.11881	4.11327	3.45702
BRI3BP	2.74754	0.0127413	2.58496	2.58087	2.80735	4.49294	4.48702	3.80465
ETHE1	2.74454	0.0464614	2.58496	2.58087	2.32193	3.61233	3.60748	4.38925
ELL2	2.74329	0.00907834	2.58496	2.58087	2.80735	4.28027	4.27456	4.3189
CCT5	2.73527	0.00127604	3.16993	3.16311	3.32193	5.65227	5.64564	4.16698
AP1S1 ENSG00000106367	2.73359	0.0284632	2.58496	2.58087	2.58496	4.49294	4.19617	3.45702
NA	2.73296	NA	2	2	2.32193	2.825	2.59627	2.5837
IMPA2	2.73296	NA	2	2	2.32193	2.825	2.59627	2.5837
AFMID	2.73296	NA	2	2	2.32193	2.825	2.59627	2.5837
FAM27E3	2.73296	NA	2	2	2.32193	2.825	2.59627	2.5837
NA	2.73296	NA	2.32193	2	2	2.825	2.59627	2.5837
DYNLL1	2.73272	0.0827428	2.32193	2.31948	2.58496	4.03075	3.72382	3.16782
EVI5	2.7324	0.0405277	2.32193	2.31948	3	4.28027	4.41962	3.45702
PPFIBP1	2.73136	0.274795	2.32193	2.31948	2	2.825	3.48094	2.80573
NA	2.72843	0.0708857	2.32193	2.31948	2.58496	3.61233	3.83147	3.58244
NA	2.72796	NA	2.32193	2	2	2.59871	2.59627	2.80573
LYSMD1	2.72796	NA	2.32193	2	2	2.59871	2.59627	2.80573
SPINT1	2.72796	NA	2	2	2.32193	2.59871	2.59627	2.80573
E2F5	2.72796	NA	2	2.31948	2	2.59871	2.59627	2.80573
MORN4	2.72796	NA	2	2.31948	2	2.59871	2.59627	2.80573
PNKDP1	2.72796	NA	2	2.31948	2	2.59871	2.59627	2.80573
HMGB1P41	2.72796	NA	2	2.31948	2	2.59871	2.59627	2.80573
NA	2.72796	NA	2	2.31948	2	2.59871	2.59627	2.80573
BARD1	2.72732	0.0699173	2.32193	2.31948	2.58496	3.61233	3.72382	3.69782
FLT1	2.72726	0.259155	2.32193	2.31948	2	3.02057	3.01692	3.16782
SAP30	2.72683	0.263975	2	2.31948	2.32193	2.825	3.18872	3.16782
IL1RN	2.72589	NA	2	2	2.32193	2	3.01692	2.80573
FKBPL	2.72517	0.25945	2.32193	2	2.32193	3.02057	3.01692	3.16782
NA	2.7246	0.266862	2	2.31948	2.32193	2.825	3.01692	3.31966
RRM1	2.72411	4.09e-05	3.45943	3.31456	3	5.52912	5.49006	5.04107
APOBEC3B	2.72277	NA	2	2	2.32193	2.33019	2.59627	2.99811
MAPK11	2.7223	0.276358	2.32193	2.31948	2	2.825	2.82187	3.45702
NA	2.71948	0.322147	2	2	2.58496	2.825	2.82187	3.45702
GOT1	2.71201	0.0105551	2.58496	2.8021	2.58496	4.28027	4.19617	4.3189
PUS7	2.71195	0.0579818	2.58496	2.58087	2.32193	4.11881	4.19617	3.16782
IFIT1	2.71168	NA	2	2	2.32193	2	2.32872	3.31966
HNRNPAB	2.70806	0.00182603	3.16993	3.31456	3.16993	5.68148	5.58541	4.08457
SESN2	2.70801	0.00853316	2.80735	2.8021	3.16993	4.28027	4.11327	5.55112
MIS18A	2.70767	0.0405618	2.32193	2.58087	2.58496	3.93696	4.02531	3.69782
PSMB5	2.7045	0.00942622	2.80735	2.8021	2.58496	4.73508	4.48702	3.90411
MRTO4	2.70439	0.00439754	3.16993	3.16311	3	5.49662	5.45682	3.80465
C1QBP	2.70075	0.000129801	3.58496	3.57678	3.45943	6.16783	5.96221	4.75166
TOMM40	2.69977	0.0239694	2.80735	2.8021	2.80735	5.03581	4.83625	3.16782
ICMT	2.6957	0.0307766	2.58496	2.58087	2.58496	4.3547	4.27456	3.45702
RFC2	2.69388	0.0245163	2.58496	2.58087	2.58496	4.28027	4.19617	3.69782
NFKB2	2.69373	1.64e-05	3.70044	3.79858	3.80735	5.49662	5.67484	6.68286
SHMT1	2.69319	0.142843	2.32193	2.31948	2.32193	3.61233	3.34221	3.16782
TRIP6	2.6899	0.14139	2.32193	2.31948	2.32193	3.48556	3.18872	3.45702
GEN1	2.68962	0.139262	2.32193	2.31948	2.32193	3.34658	3.34221	3.45702
NA	2.68629	0.147914	2.32193	2.31948	2.32193	3.19276	3.18872	3.69782
POP7	2.68582	0.0251548	2.80735	2.58087	2.58496	4.67825	4.34891	3.45702
INCENP	2.68304	0.00189347	2.80735	2.8021	3	4.73508	4.61306	4.64068
BOP1	2.67276	0.0163922	2.80735	2.8021	2.80735	4.98984	4.72896	3.45702
MRPL15	2.66737	0.0055688	3	2.58087	2.80735	4.67825	4.67218	4.16698
PMAIP1 ENSG00000141682	2.66594	0.0129453	2.80735	2.58087	2.80735	3.83665	4.34891	4.80411
PAK1IP1	2.6654	0.00644116	3	2.8021	2.80735	5.03581	4.7836	3.90411
MCM5	2.65621	4.41e-05	3.16993	3.31456	3.32193	5.42933	5.38795	5.08412
ASNS	2.65487	0.00611908	3	2.99386	2.58496	4.42548	4.19617	5.12593
MYOF	2.65155	0.0283809	2.32193	2.31948	3.80735	5.32212	4.27456	4.80411
MID1IP1	2.64528	0.0146904	2.58496	2.58087	2.80735	4.2018	4.11327	4.3189
MRPL37	2.64446	3.71e-06	3.45943	3.69194	3.70044	6.14704	5.75906	5.42283
PRMT1	2.64414	0.000430558	3.45943	3.57678	3	5.87091	5.55432	4.64068
SOCS1	2.64349	4.23e-05	3.45943	3.57678	3.32193	4.98984	5.73153	5.85446
CSTF2	2.64302	0.00694784	2.80735	2.8021	2.80735	4.73508	4.67218	3.99716
HSP90AB1	2.63578	1.65e-10	6.78136	6.72963	6.64386	9.54446	9.72349	8.27703
RPL22L1	2.63526	0.00148584	3	2.99386	2.80735	4.84244	4.72896	4.64068
SLC25A44	2.62966	0.000522161	3	2.99386	3.16993	4.73508	5.02949	5.04107
TIMM10	2.62845	0.000111004	3.16993	3.16311	3.32193	5.12357	5.4228	5.04107
PHB	2.62143	0.0186289	2.80735	2.99386	2.80735	5.20629	4.67218	3.45702
NA	2.62054	0.339862	2	2.31948	2.32193	3.61233	2.59627	2.5837
ATAD3A	2.61932	0.129081	2.32193	2.31948	2.58496	3.93696	3.83147	2.80573
ADCY3	2.61883	0.0725182	2.58496	2.58087	2.32193	4.2018	3.93164	3.16782
PES1	2.61865	0.0130264	2.80735	2.8021	2.80735	4.89327	4.61306	3.69782
SLC25A19	2.61817	0.178798	2.32193	2.31948	2.32193	3.61233	3.48094	2.80573
PFKM	2.61649	0.168485	2.32193	2.31948	2.32193	3.61233	3.34221	2.99811
NDUFAF1	2.61617	0.166886	2.32193	2.31948	2.32193	3.48556	3.48094	2.99811
KIF5C	2.61457	0.162031	2.32193	2.31948	2.32193	3.48556	3.34221	3.16782
DBF4B	2.61342	0.294798	2.32193	2.31948	2	3.02057	3.01692	2.99811
SGCB	2.6127	0.159705	2.32193	2.31948	2.32193	3.34658	3.34221	3.31966
ACSL4	2.61183	3.03e-05	3.16993	3.16311	3.80735	5.35875	5.58541	5.4884
CHPF	2.61126	0.295178	2.32193	2	2.32193	3.02057	3.01692	2.99811
PIGX	2.60924	0.166239	2.32193	2.31948	2.32193	3.19276	3.18872	3.58244
ZC3H12D	2.60707	0.00095167	3.16993	3.31456	3.16993	5.03581	4.55142	5.72442
KSR1	2.607	0.0124423	2.58496	2.58087	3.16993	4.11881	4.27456	4.90361
ITGAE	2.60522	0.189154	2.32193	2.31948	2.32193	2.825	3.18872	3.80465
SNORA73B	2.60378	5.04e-07	4.24793	4.07807	3.70044	6.60901	6.40709	5.75138
GK-IT1	2.60359	0.215275	2.32193	2	2.58496	3.02057	3.01692	3.80465
KLHDC7B	2.60347	0.19915	2.32193	2.31948	2.32193	2.825	3.01692	3.90411
RASGRP4	2.60256	0.374637	2	2	2.58496	2.825	2.59627	3.45702
NA	2.59916	0.373704	2	2.31948	2.32193	2.33019	2.59627	3.69782
ODC1	2.58337	3.19e-05	3.80735	3.69194	4.32193	6.72579	6.20173	5.38889
SSRP1	2.57515	1.06e-05	3.58496	3.57678	3.58496	5.99245	5.70347	5.282
KIF3B	2.56494	0.00027033	3.16993	3.16311	3.16993	5.16552	5.1172	4.90361
FANCE	2.56481	0.061649	2.58496	2.58087	2.32193	3.83665	3.83147	3.69782
FHL3 ENSG00000183386	2.56468	0.0841626	2.32193	2.31948	2.80735	4.2018	3.34221	3.69782
SRM	2.56466	0.0104079	3	3.16311	3	5.46337	4.98355	3.69782
NA	2.55688	5.52e-05	3.80735	3.69194	4.08746	6.30554	6.42438	5.12593
THOP1	2.55602	0.120325	2.32193	2.58087	2.32193	3.83665	3.60748	3.16782
PTPN7	2.55307	0.00229937	3.16993	3.16311	3.16993	5.52912	5.1172	4.24494
MAFG	2.5506	0.109448	2.32193	2.31948	2.58496	3.61233	3.48094	3.58244
NOP16	2.53739	0.218354	2.32193	2.31948	2.32193	3.61233	3.48094	2.5837
NA	2.53655	0.0202751	2.80735	2.8021	2.80735	4.84244	4.55142	3.58244
DDIT4	2.5361	2.09e-08	4.24793	4.3121	4.58496	6.16783	6.71886	7.0187
RPF2	2.53353	0.0444345	2.58496	2.58087	2.58496	4.2018	4.02531	3.58244
BCL2L12	2.53344	0.190891	2.32193	2.31948	2.32193	3.48556	3.34221	2.99811
YWHAG	2.53331	3.3e-06	3.80735	3.69194	3.90689	6.06074	6.22165	5.45599
CARM1 ENSG00000142453	2.53266	0.0421269	2.58496	2.58087	2.58496	4.2018	3.93164	3.69782
WDR54	2.53177	0.187603	2.32193	2.31948	2.32193	3.48556	3.18872	3.16782
NA	2.53144	0.185471	2.32193	2.31948	2.32193	3.34658	3.34221	3.16782
CTNNAL1	2.53113	0.187603	2.32193	2.31948	2.32193	3.19276	3.48094	3.16782
NA	2.53012	0.191331	2.32193	2.31948	2.32193	3.48556	3.01692	3.31966
CBR3	2.52972	0.0462306	2.32193	2.8021	2.58496	4.03075	3.72382	4.08457
GRAMD1B	2.52712	0.201014	2.32193	2.31948	2.32193	2.825	3.48094	3.45702
ERAL1	2.52376	0.0208806	2.58496	2.8021	2.80735	4.61909	4.27456	3.80465
TMED8	2.52164	0.000916645	3	2.99386	3.32193	4.84244	4.7836	5.16656
NUDCD1	2.52031	0.0152085	2.80735	2.8021	2.58496	4.2018	4.41962	4.16698
OASL	2.51919	0.267601	2.32193	2	2.58496	2.59871	3.18872	3.80465
TMEM106C	2.51643	0.0772034	2.58496	2.58087	2.32193	4.03075	3.72382	3.45702
MVK	2.51448	NA	2	2.31948	2	2.825	2.59627	2.32117
SCARB1	2.51448	NA	2	2	2.32193	2.825	2.59627	2.32117
CDK2AP1 ENSG00000111328	2.51448	NA	2	2	2.32193	2.825	2.59627	2.32117
MCM6	2.5135	2.04e-12	4.45943	4.44938	4.52356	6.76725	6.82687	6.68286
NA	2.50863	NA	2	2	2.32193	2.59871	2.59627	2.5837
VEGFA	2.50863	NA	2	2	2.32193	2.59871	2.59627	2.5837
B4GALT6	2.50863	NA	2	2	2.32193	2.59871	2.59627	2.5837
IL15RA	2.50863	NA	2	2	2.32193	2.59871	2.59627	2.5837
NCEH1	2.50863	NA	2	2	2.32193	2.59871	2.59627	2.5837
ZFP92	2.50863	NA	2	2	2.32193	2.59871	2.59627	2.5837
RN7SL745P	2.50863	NA	2	2	2.32193	2.59871	2.59627	2.5837
NA	2.50863	NA	2	2	2.32193	2.59871	2.59627	2.5837
FKBP4	2.50341	0.00741121	3.32193	3.31456	3.16993	5.59201	5.52254	3.80465
NA	2.50302	0.125915	2.58496	2.58087	2.32193	3.19276	3.18872	4.45633
DBN1	2.50277	NA	2	2	2.32193	2.33019	2.59627	2.80573
HTATSF1P2	2.50127	NA	2	2	2.32193	2	2.82187	2.80573
ACTG1	2.50002	8.41e-13	5.58496	5.63255	5.9542	8.41105	8.30935	7.56615
FASN	2.49784	0.00728999	3.70044	3.89788	3.32193	6.18833	6.14025	3.90411
GSTA4	2.49764	NA	2	2	2.32193	2.33019	2.32872	2.99811
LINC00888	2.49764	NA	2	2	2.32193	2.33019	2.32872	2.99811
NA	2.49764	NA	2	2.31948	2	2.33019	2.32872	2.99811
GPI	2.49386	0.00752839	3	2.99386	3.32193	5.35875	5.1172	3.90411
LDLR	2.49332	0.158814	2.32193	2.31948	2.58496	3.83665	3.72382	2.80573
PDIA5	2.49301	0.353682	2.32193	2.31948	2	3.19276	3.01692	2.5837
GINS4	2.49301	0.353682	2.32193	2.31948	2	3.19276	3.01692	2.5837
PFAS	2.49271	0.0289409	2.80735	2.8021	2.58496	4.61909	4.34891	3.58244
GNPDA1	2.49111	0.152263	2.58496	2.31948	2.32193	4.03075	3.18872	3.16782
CEP170B	2.48981	0.341414	2.32193	2.31948	2	3.02057	3.01692	2.80573
IKBIP	2.48844	0.131055	2.32193	2.31948	2.58496	3.48556	3.72382	3.31966
CCT3	2.48822	0.000818821	3.45943	3.57678	3.58496	5.89605	5.86421	4.52043
SURF4	2.48628	2.09e-06	3.58496	3.69194	3.90689	5.59201	5.96221	5.85446
WWC1	2.48603	NA	2	2	2	2.825	2	2
HAUS6P3	2.48603	NA	2	2	2	2.825	2	2
APOBEC3D	2.48533	0.00257974	3	2.99386	3	4.67825	4.55142	4.90361
NA	2.48413	0.348135	2	2.31948	2.32193	2.825	2.82187	3.16782
TTLL12	2.48395	0.00819839	3	3.16311	3	5.28453	4.9361	3.90411
RAI14	2.48355	NA	2	2	2	2.59871	2.32872	2
PLS3	2.48355	NA	2	2	2	2.59871	2.32872	2
TNFSF11	2.48355	NA	2	2	2	2.59871	2.32872	2
ETV4	2.48355	NA	2	2	2	2.59871	2.32872	2
ZNRF3	2.48355	NA	2	2	2	2.59871	2.32872	2
GPC1 ENSG00000063660	2.48142	NA	2	2	2	2.33019	2.59627	2
ENOX1	2.48142	NA	2	2	2	2.33019	2.59627	2
PPFIA4	2.48142	NA	2	2	2	2.33019	2.59627	2
TUBB6	2.48142	NA	2	2	2	2.33019	2.59627	2
SETP6	2.48142	NA	2	2	2	2.33019	2.59627	2
PDLIM7	2.48135	0.394107	2	2	2.58496	2.825	2.82187	3.16782
PMP22	2.47948	NA	2	2	2	2	2.82187	2
HSPA4L	2.47948	NA	2	2	2	2	2.82187	2
NA	2.47432	1.07e-07	5.61471	5.57369	4.75489	8.00599	7.98148	6.93885
NA	2.47257	NA	2	2	2	2.59871	2	2.32117
RN7SL842P	2.47257	NA	2	2	2	2.59871	2	2.32117
NA	2.47042	NA	2	2	2	2.33019	2.32872	2.32117
NA	2.47042	NA	2	2	2	2.33019	2.32872	2.32117
NA	2.47042	NA	2	2	2	2.33019	2.32872	2.32117
NA	2.47042	NA	2	2	2	2.33019	2.32872	2.32117
NA	2.47042	NA	2	2	2	2.33019	2.32872	2.32117
NA	2.47042	NA	2	2	2	2.33019	2.32872	2.32117
NA	2.47042	NA	2	2	2	2.33019	2.32872	2.32117
NA	2.47042	NA	2	2	2	2.33019	2.32872	2.32117
NA	2.47042	NA	2	2	2	2.33019	2.32872	2.32117
NA	2.47042	NA	2	2	2	2.33019	2.32872	2.32117
NA	2.47042	NA	2	2	2	2.33019	2.32872	2.32117
NA	2.47042	NA	2	2	2	2.33019	2.32872	2.32117
NA	2.47042	NA	2	2	2	2.33019	2.32872	2.32117
GGCT	2.47042	NA	2	2	2	2.33019	2.32872	2.32117
PLEKHA5	2.47042	NA	2	2	2	2.33019	2.32872	2.32117
MCF2L2	2.47042	NA	2	2	2	2.33019	2.32872	2.32117
CDK14	2.47042	NA	2	2	2	2.33019	2.32872	2.32117
NCKAP1	2.47042	NA	2	2	2	2.33019	2.32872	2.32117
MAP3K13	2.47042	NA	2	2	2	2.33019	2.32872	2.32117
KIF3C	2.47042	NA	2	2	2	2.33019	2.32872	2.32117
ZNF213	2.47042	NA	2	2	2	2.33019	2.32872	2.32117
EPDR1	2.47042	NA	2	2	2	2.33019	2.32872	2.32117
RNF215	2.47042	NA	2	2	2	2.33019	2.32872	2.32117
KCND1	2.47042	NA	2	2	2	2.33019	2.32872	2.32117
JADE3	2.47042	NA	2	2	2	2.33019	2.32872	2.32117
CCDC113	2.47042	NA	2	2	2	2.33019	2.32872	2.32117
C19orf44	2.47042	NA	2	2	2	2.33019	2.32872	2.32117
TFR2	2.47042	NA	2	2	2	2.33019	2.32872	2.32117
RLN2	2.47042	NA	2	2	2	2.33019	2.32872	2.32117
WFS1	2.47042	NA	2	2	2	2.33019	2.32872	2.32117
CCDC34	2.47042	NA	2	2	2	2.33019	2.32872	2.32117
ASIC1	2.47042	NA	2	2	2	2.33019	2.32872	2.32117
PTK7	2.47042	NA	2	2	2	2.33019	2.32872	2.32117
EHHADH	2.47042	NA	2	2	2	2.33019	2.32872	2.32117
NRP2	2.47042	NA	2	2	2	2.33019	2.32872	2.32117
NUDT10	2.47042	NA	2	2	2	2.33019	2.32872	2.32117
IFT81	2.47042	NA	2	2	2	2.33019	2.32872	2.32117
IFT22	2.47042	NA	2	2	2	2.33019	2.32872	2.32117
EIF2S2P4	2.47042	NA	2	2	2	2.33019	2.32872	2.32117
GADD45G	2.47042	NA	2	2	2	2.33019	2.32872	2.32117
AOC3	2.47042	NA	2	2	2	2.33019	2.32872	2.32117
PPARG	2.47042	NA	2	2	2	2.33019	2.32872	2.32117
TRIM47	2.47042	NA	2	2	2	2.33019	2.32872	2.32117
CABLES1	2.47042	NA	2	2	2	2.33019	2.32872	2.32117
EMP1	2.47042	NA	2	2	2	2.33019	2.32872	2.32117
MSI1	2.47042	NA	2	2	2	2.33019	2.32872	2.32117
DNAJB5	2.47042	NA	2	2	2	2.33019	2.32872	2.32117
SHF	2.47042	NA	2	2	2	2.33019	2.32872	2.32117
CPNE2	2.47042	NA	2	2	2	2.33019	2.32872	2.32117
TNFRSF11A	2.47042	NA	2	2	2	2.33019	2.32872	2.32117
EVA1B	2.47042	NA	2	2	2	2.33019	2.32872	2.32117
CTTNBP2NL	2.47042	NA	2	2	2	2.33019	2.32872	2.32117
GPR161	2.47042	NA	2	2	2	2.33019	2.32872	2.32117
TMEM44	2.47042	NA	2	2	2	2.33019	2.32872	2.32117
AP1S3	2.47042	NA	2	2	2	2.33019	2.32872	2.32117
PANK1	2.47042	NA	2	2	2	2.33019	2.32872	2.32117
ALDH4A1	2.47042	NA	2	2	2	2.33019	2.32872	2.32117
TBC1D24	2.47042	NA	2	2	2	2.33019	2.32872	2.32117
ASRGL1	2.47042	NA	2	2	2	2.33019	2.32872	2.32117
KIAA1841	2.47042	NA	2	2	2	2.33019	2.32872	2.32117
FZD5	2.47042	NA	2	2	2	2.33019	2.32872	2.32117
PLXNB1	2.47042	NA	2	2	2	2.33019	2.32872	2.32117
TTC8 ENSG00000165533	2.47042	NA	2	2	2	2.33019	2.32872	2.32117
ZNF219 ENSG00000165804	2.47042	NA	2	2	2	2.33019	2.32872	2.32117
PACSIN3	2.47042	NA	2	2	2	2.33019	2.32872	2.32117
KIF7	2.47042	NA	2	2	2	2.33019	2.32872	2.32117
PEX11A	2.47042	NA	2	2	2	2.33019	2.32872	2.32117
NKX3-1	2.47042	NA	2	2	2	2.33019	2.32872	2.32117
SPATA33	2.47042	NA	2	2	2	2.33019	2.32872	2.32117
CACNB3	2.47042	NA	2	2	2	2.33019	2.32872	2.32117
SAC3D1 ENSG00000168061	2.47042	NA	2	2	2	2.33019	2.32872	2.32117
RAC3	2.47042	NA	2	2	2	2.33019	2.32872	2.32117
SOCS6	2.47042	NA	2	2	2	2.33019	2.32872	2.32117
NUDT6 ENSG00000170917	2.47042	NA	2	2	2	2.33019	2.32872	2.32117
NAT1	2.47042	NA	2	2	2	2.33019	2.32872	2.32117
LRRC34	2.47042	NA	2	2	2	2.33019	2.32872	2.32117
ZNF57	2.47042	NA	2	2	2	2.33019	2.32872	2.32117
ADGRF3	2.47042	NA	2	2	2	2.33019	2.32872	2.32117
CBX2	2.47042	NA	2	2	2	2.33019	2.32872	2.32117
CASKIN2 ENSG00000177303	2.47042	NA	2	2	2	2.33019	2.32872	2.32117
PPFIA3	2.47042	NA	2	2	2	2.33019	2.32872	2.32117
FUT7	2.47042	NA	2	2	2	2.33019	2.32872	2.32117
SRP9P1	2.47042	NA	2	2	2	2.33019	2.32872	2.32117
SLX1B	2.47042	NA	2	2	2	2.33019	2.32872	2.32117
KCNJ14	2.47042	NA	2	2	2	2.33019	2.32872	2.32117
C12orf60	2.47042	NA	2	2	2	2.33019	2.32872	2.32117
ZDHHC23	2.47042	NA	2	2	2	2.33019	2.32872	2.32117
OSBP2	2.47042	NA	2	2	2	2.33019	2.32872	2.32117
KTN1-AS1	2.47042	NA	2	2	2	2.33019	2.32872	2.32117
ZNF286A	2.47042	NA	2	2	2	2.33019	2.32872	2.32117
SPATS2L	2.47042	NA	2	2	2	2.33019	2.32872	2.32117
S100A5	2.47042	NA	2	2	2	2.33019	2.32872	2.32117
ZNF775	2.47042	NA	2	2	2	2.33019	2.32872	2.32117
SHPK	2.47042	NA	2	2	2	2.33019	2.32872	2.32117
TTC30A	2.47042	NA	2	2	2	2.33019	2.32872	2.32117
HMGN5	2.47042	NA	2	2	2	2.33019	2.32872	2.32117
UNC13B	2.47042	NA	2	2	2	2.33019	2.32872	2.32117
PRR22	2.47042	NA	2	2	2	2.33019	2.32872	2.32117
LINGO4	2.47042	NA	2	2	2	2.33019	2.32872	2.32117
RBMS2P1	2.47042	NA	2	2	2	2.33019	2.32872	2.32117
RPLP0P6	2.47042	NA	2	2	2	2.33019	2.32872	2.32117
TVP23CP1	2.47042	NA	2	2	2	2.33019	2.32872	2.32117
BOLA3-AS1	2.47042	NA	2	2	2	2.33019	2.32872	2.32117
C2CD4D	2.47042	NA	2	2	2	2.33019	2.32872	2.32117
UQCRFS1P1 ENSG00000226085	2.47042	NA	2	2	2	2.33019	2.32872	2.32117
PROB1	2.47042	NA	2	2	2	2.33019	2.32872	2.32117
EIF4EP2 ENSG00000229944	2.47042	NA	2	2	2	2.33019	2.32872	2.32117
MSH5	2.47042	NA	2	2	2	2.33019	2.32872	2.32117
RPSAP9 ENSG00000234618	2.47042	NA	2	2	2	2.33019	2.32872	2.32117
SAPCD1	2.47042	NA	2	2	2	2.33019	2.32872	2.32117
GNAS-AS1 ENSG00000235590	2.47042	NA	2	2	2	2.33019	2.32872	2.32117
LINC01424	2.47042	NA	2	2	2	2.33019	2.32872	2.32117
MKLN1-AS	2.47042	NA	2	2	2	2.33019	2.32872	2.32117
DGUOK-AS1	2.47042	NA	2	2	2	2.33019	2.32872	2.32117
DUBR	2.47042	NA	2	2	2	2.33019	2.32872	2.32117
SIAH2-AS1	2.47042	NA	2	2	2	2.33019	2.32872	2.32117
ETV5	2.47042	NA	2	2	2	2.33019	2.32872	2.32117
FOSL1P1	2.47042	NA	2	2	2	2.33019	2.32872	2.32117
CSNK2A3	2.47042	NA	2	2	2	2.33019	2.32872	2.32117
CSPG4P11	2.47042	NA	2	2	2	2.33019	2.32872	2.32117
TGFBR3L	2.47042	NA	2	2	2	2.33019	2.32872	2.32117
MT1L	2.47042	NA	2	2	2	2.33019	2.32872	2.32117
TMPOP2	2.47042	NA	2	2	2	2.33019	2.32872	2.32117
HCN3	2.47042	NA	2	2	2	2.33019	2.32872	2.32117
RN7SL498P	2.47042	NA	2	2	2	2.33019	2.32872	2.32117
NANOGNBP3	2.47042	NA	2	2	2	2.33019	2.32872	2.32117
FGF14-AS2	2.47042	NA	2	2	2	2.33019	2.32872	2.32117
GTF2IP13	2.47042	NA	2	2	2	2.33019	2.32872	2.32117
FRMD6-AS1	2.47042	NA	2	2	2	2.33019	2.32872	2.32117
DECR2	2.47042	NA	2	2	2	2.33019	2.32872	2.32117
ZNF2	2.47042	NA	2	2	2	2.33019	2.32872	2.32117
DHRS11	2.47042	NA	2	2	2	2.33019	2.32872	2.32117
ZNF280B	2.47042	NA	2	2	2	2.33019	2.32872	2.32117
SCARNA15	2.47042	NA	2	2	2	2.33019	2.32872	2.32117
NKILA	2.47042	NA	2	2	2	2.33019	2.32872	2.32117
PRSS21	2.47042	NA	2	2	2	2.33019	2.32872	2.32117
TUBAP2	2.47042	NA	2	2	2	2.33019	2.32872	2.32117
C3orf52	2.47042	NA	2	2	2	2.33019	2.32872	2.32117
NA	2.47042	NA	2	2	2	2.33019	2.32872	2.32117
NA	2.47042	NA	2	2	2	2.33019	2.32872	2.32117
NA	2.47042	NA	2	2	2	2.33019	2.32872	2.32117
NA	2.47042	NA	2	2	2	2.33019	2.32872	2.32117
NA	2.47042	NA	2	2	2	2.33019	2.32872	2.32117
NA	2.47042	NA	2	2	2	2.33019	2.32872	2.32117
NA	2.47042	NA	2	2	2	2.33019	2.32872	2.32117
NA	2.47042	NA	2	2	2	2.33019	2.32872	2.32117
NA	2.47042	NA	2	2	2	2.33019	2.32872	2.32117
NA	2.47042	NA	2	2	2	2.33019	2.32872	2.32117
NA	2.47042	NA	2	2	2	2.33019	2.32872	2.32117
NA	2.47042	NA	2	2	2	2.33019	2.32872	2.32117
NA	2.47042	NA	2	2	2	2.33019	2.32872	2.32117
NA	2.47042	NA	2	2	2	2.33019	2.32872	2.32117
NA	2.47042	NA	2	2	2	2.33019	2.32872	2.32117
NA	2.47042	NA	2	2	2	2.33019	2.32872	2.32117
NA	2.47042	NA	2	2	2	2.33019	2.32872	2.32117
NA	2.47042	NA	2	2	2	2.33019	2.32872	2.32117
NA	2.47042	NA	2	2	2	2.33019	2.32872	2.32117
NA	2.47042	NA	2	2	2	2.33019	2.32872	2.32117
NA	2.47042	NA	2	2	2	2.33019	2.32872	2.32117
NA	2.47042	NA	2	2	2	2.33019	2.32872	2.32117
NA	2.47042	NA	2	2	2	2.33019	2.32872	2.32117
NA	2.47042	NA	2	2	2	2.33019	2.32872	2.32117
NA	2.47042	NA	2	2	2	2.33019	2.32872	2.32117
NA	2.47042	NA	2	2	2	2.33019	2.32872	2.32117
NA	2.47042	NA	2	2	2	2.33019	2.32872	2.32117
NA	2.47042	NA	2	2	2	2.33019	2.32872	2.32117
NA	2.47042	NA	2	2	2	2.33019	2.32872	2.32117
NA	2.47042	NA	2	2	2	2.33019	2.32872	2.32117
NA	2.47042	NA	2	2	2	2.33019	2.32872	2.32117
NA	2.47042	NA	2	2	2	2.33019	2.32872	2.32117
NA	2.47042	NA	2	2	2	2.33019	2.32872	2.32117
NA	2.47042	NA	2	2	2	2.33019	2.32872	2.32117
NA	2.47042	NA	2	2	2	2.33019	2.32872	2.32117
NA	2.47042	NA	2	2	2	2.33019	2.32872	2.32117
NA	2.47042	NA	2	2	2	2.33019	2.32872	2.32117
NA	2.47042	NA	2	2	2	2.33019	2.32872	2.32117
NA	2.47042	NA	2	2	2	2.33019	2.32872	2.32117
NA	2.47042	NA	2	2	2	2.33019	2.32872	2.32117
NA	2.47042	NA	2	2	2	2.33019	2.32872	2.32117
NA	2.47042	NA	2	2	2	2.33019	2.32872	2.32117
NA	2.47042	NA	2	2	2	2.33019	2.32872	2.32117
NA	2.47042	NA	2	2	2	2.33019	2.32872	2.32117
NA	2.47042	NA	2	2	2	2.33019	2.32872	2.32117
NA	2.47042	NA	2	2	2	2.33019	2.32872	2.32117
NA	2.47042	NA	2	2	2	2.33019	2.32872	2.32117
NA	2.47042	NA	2	2	2	2.33019	2.32872	2.32117
NA	2.47042	NA	2	2	2	2.33019	2.32872	2.32117
NA	2.47042	NA	2	2	2	2.33019	2.32872	2.32117
NA	2.47042	NA	2	2	2	2.33019	2.32872	2.32117
CD80	2.46827	NA	2	2	2	2	2.59627	2.32117
CFAP57	2.46827	NA	2	2	2	2	2.59627	2.32117
APOBEC3F	2.46419	0.0372761	2.58496	2.58087	2.80735	3.72884	4.02531	4.38925
FANCD2	2.46055	0.00720085	3	2.8021	2.80735	4.49294	4.48702	4.45633
NA	2.45934	NA	2	2	2	2.33019	2	2.5837
NA	2.45934	NA	2	2	2	2.33019	2	2.5837
BAIAP2L1	2.45934	NA	2	2	2	2.33019	2	2.5837
SDCBP2	2.45934	NA	2	2	2	2.33019	2	2.5837
CHMP4C	2.45934	NA	2	2	2	2.33019	2	2.5837
RN7SKP5	2.45934	NA	2	2	2	2.33019	2	2.5837
IGHV3-74	2.45934	NA	2	2	2	2.33019	2	2.5837
NA	2.45934	NA	2	2	2	2.33019	2	2.5837
NA	2.45934	NA	2	2	2	2.33019	2	2.5837
NA	2.45934	NA	2	2	2	2.33019	2	2.5837
NA	2.45718	NA	2	2	2	2	2.32872	2.5837
RASAL1	2.45718	NA	2	2	2	2	2.32872	2.5837
SYNGR3	2.45718	NA	2	2	2	2	2.32872	2.5837
PRRX2	2.45718	NA	2	2	2	2	2.32872	2.5837
F8	2.45718	NA	2	2	2	2	2.32872	2.5837
PLEKHN1	2.45718	NA	2	2	2	2	2.32872	2.5837
MT1H	2.45718	NA	2	2	2	2	2.32872	2.5837
LINC01388	2.45718	NA	2	2	2	2	2.32872	2.5837
NA	2.45718	NA	2	2	2	2	2.32872	2.5837
NA	2.45718	NA	2	2	2	2	2.32872	2.5837
NA	2.45718	NA	2	2	2	2	2.32872	2.5837
NA	2.45718	NA	2	2	2	2	2.32872	2.5837
NA	2.45629	0.0948821	2.32193	2.58087	2.58496	3.48556	3.48094	4.08457
DARS2	2.4557	0.00961293	3	2.99386	2.80735	4.94236	4.67218	3.99716
KNTC1	2.45569	0.00244123	3.16993	3.31456	3	4.67825	4.61306	5.45599
LONP1	2.45178	0.00178066	3.16993	3.16311	3	5.16552	4.83625	4.58181
MRPL4	2.4475	0.227282	2.32193	2.31948	2.32193	3.48556	3.34221	2.80573
LRP8	2.44732	0.067284	2.58496	2.58087	2.58496	4.03075	4.19617	3.31966
PSMD14	2.44609	0.0165524	2.80735	2.8021	2.80735	4.49294	4.55142	3.90411
ATG101	2.44569	0.218788	2.32193	2.31948	2.32193	3.48556	3.18872	2.99811
DOLPP1	2.44569	0.218788	2.32193	2.31948	2.32193	3.48556	3.18872	2.99811
NA	2.44546	NA	2	2	2	2	2	2.80573
FFAR1	2.44546	NA	2	2	2	2	2	2.80573
LINC00880	2.44546	NA	2	2	2	2	2	2.80573
NA	2.44546	NA	2	2	2	2	2	2.80573
NA	2.44546	NA	2	2	2	2	2	2.80573
PELO	2.44533	0.216172	2.32193	2.31948	2.32193	3.34658	3.34221	2.99811
CHCHD4	2.44533	0.216172	2.32193	2.31948	2.32193	3.34658	3.34221	2.99811
CHAF1A	2.4447	0.0138074	2.80735	2.8021	2.80735	4.42548	4.48702	4.08457
NA	2.4442	0.281242	2.58496	2.58087	2.80735	5.32212	2.32872	2.32117
CCT7	2.44163	1.89e-05	4.08746	4.16037	4	6.56266	6.44148	5.38889
ARHGAP19	2.4415	0.213062	2.32193	2.31948	2.32193	3.19276	3.18872	3.31966
NA	2.44148	0.0525697	2.58496	2.58087	2.58496	3.83665	3.83147	3.99716
AFAP1	2.43939	0.219998	2.32193	2.31948	2.32193	3.02057	3.18872	3.45702
MCM7	2.43578	0.000146402	3.58496	3.69194	3.45943	5.71011	5.86421	4.9509
MPZL3	2.4338	0.00250873	3	3.16311	3	4.67825	4.61306	4.99669
WSB2	2.43378	0.0462306	2.58496	2.58087	2.80735	4.42548	4.02531	3.58244
YWHAE	2.43193	6.73e-05	3.58496	3.57678	3.70044	5.87091	5.75906	5.08412
NA	2.43026	8.95e-06	3.58496	3.57678	4.45943	5.79275	6.14025	6.10496
OAS2	2.4286	0.0106177	3.70044	3.79858	3.90689	4.2018	5.35225	6.82924
CBR1	2.42292	0.154353	2.32193	2.31948	2.58496	3.72884	3.48094	3.16782
HIGD1A	2.42239	0.154353	2.32193	2.31948	2.58496	3.48556	3.72382	3.16782
CHMP5	2.41505	0.0108582	3.16993	3.16311	3.16993	4.11881	4.55142	5.66894
THBS1	2.41373	0.305603	2	2	3.80735	5.49662	3.34221	3.31966
TXLNA	2.41346	5.66e-06	3.70044	3.69194	3.70044	5.84533	5.67484	5.55112
NA	2.41164	0.014856	2.80735	2.8021	2.80735	4.3547	4.19617	4.38925
WDR12	2.41101	0.112012	2.58496	2.58087	2.32193	3.83665	3.93164	3.16782
EIF2S2	2.40772	6.08e-10	4.32193	4.3121	4.32193	6.44835	6.40709	6.55096
ANP32E	2.40443	0.00011857	3.58496	3.31456	3.45943	5.28453	5.58541	5.16656
DHX33	2.40175	0.0756296	2.58496	2.58087	2.58496	4.2018	3.93164	3.31966
CCT6A	2.39819	0.000223879	3.58496	3.57678	3.80735	5.92076	5.86421	4.90361
FANCG ENSG00000221829	2.3974	0.0605811	2.58496	2.58087	2.58496	3.93696	3.83147	3.80465
NA	2.39268	0.0430322	2.58496	2.8021	2.58496	4.2018	4.02531	3.80465
POLD2	2.39122	0.0450345	2.80735	2.8021	2.58496	4.55739	4.27456	3.45702
LSM4	2.3854	0.0238296	2.80735	2.8021	2.80735	4.61909	4.34891	3.80465
MZT1	2.38056	0.0190804	2.80735	2.8021	2.80735	4.03075	4.48702	4.3189
NOLC1	2.37536	0.00922701	3.16993	3.16311	3.16993	5.20629	5.2395	3.90411
TMEM14C	2.37402	0.00559924	3	2.99386	3	4.84244	4.41962	4.58181
XPOT	2.37153	3.09e-05	3.90689	3.89788	3.80735	5.62245	5.52254	6.35395
ALDOA	2.35752	0.0016418	3.70044	3.89788	4.39232	6.54688	6.33575	4.75166
NA	2.3566	0.278077	2.32193	2.31948	2.32193	3.61233	3.18872	2.5837
RPL26L1	2.35619	0.274795	2.32193	2.31948	2.32193	3.48556	3.34221	2.5837
HSPBP1	2.35619	0.274795	2.32193	2.31948	2.32193	3.48556	3.34221	2.5837
EXOSC4	2.35619	0.274795	2.32193	2.31948	2.32193	3.48556	3.34221	2.5837
NRAV	2.35523	0.400576	2.32193	2.31948	2	3.19276	2.82187	2.5837
NA	2.355	0.196953	2.32193	2.31948	2.58496	3.61233	3.72382	2.80573
RN7SKP269	2.35464	0.396266	2	2.31948	2.32193	3.02057	3.01692	2.5837
PPAT	2.35425	0.126192	2.58496	2.58087	2.32193	3.83665	3.83147	3.16782
G0S2	2.35418	0.268774	2	2	3.45943	4.3547	4.19617	3.16782
FDPS	2.35374	0.0835343	2.58496	2.58087	2.58496	3.93696	4.11327	3.31966
CD274	2.35311	0.267853	2.32193	2.31948	2.32193	3.02057	3.60748	2.80573
NUDT1	2.35188	0.24919	2.32193	2.31948	2.32193	3.34658	3.18872	2.99811
AK6	2.35188	0.24919	2.32193	2.31948	2.32193	3.34658	3.18872	2.99811
CDK2	2.35157	0.0733225	2.58496	2.58087	2.58496	3.83665	4.02531	3.58244
POLD3	2.35119	0.0206401	2.80735	2.8021	2.80735	4.42548	4.27456	4.08457
POFUT1	2.35091	0.00604059	3	2.99386	3	4.78976	4.55142	4.45633
NAMPTP1	2.35009	0.353597	2	2	2.80735	3.34658	3.18872	2.99811
LRRC42	2.34967	0.0697284	2.58496	2.58087	2.58496	3.83665	3.83147	3.80465
LIN9	2.34966	0.246446	2.32193	2.31948	2.32193	3.19276	3.18872	3.16782
TSPAN5	2.3493	0.249536	2.32193	2.31948	2.32193	3.02057	3.34221	3.16782
NA	2.34921	0.437583	2	2	2.58496	3.02057	2.82187	2.80573
NA	2.34852	4.62e-07	4.08746	4.16037	3.80735	6.03833	5.91404	6.20587
TMPO-AS1	2.34838	0.393375	2	2.31948	2.32193	2.825	2.82187	2.99811
ZNF670	2.34838	0.393375	2.32193	2.31948	2	2.825	2.82187	2.99811
ZNF367	2.34798	0.0137084	3	2.8021	2.80735	4.28027	4.34891	4.52043
CPXM1	2.34783	0.398033	2	2.31948	2.32193	2.59871	3.01692	2.99811
EML2	2.34741	0.0732331	2.58496	2.58087	2.58496	3.61233	3.83147	3.99716
YEATS4	2.34432	0.0455265	2.80735	2.8021	2.58496	3.72884	3.93164	4.58181
TRIM69	2.34322	0.269575	2.32193	2.31948	2.32193	2.825	3.01692	3.58244
PFKP	2.34221	0.00467899	3.45943	3.45162	3.32193	5.59201	5.55432	4.16698
PCBP3	2.34198	NA	2.32193	2.31948	2	2.59871	2.59627	3.31966
CMPK2	2.33578	0.279236	2.32193	2.31948	2.58496	2.33019	3.18872	4.16698
EMC6	2.33483	0.00527755	3	3.16311	3.32193	5.16552	5.02949	4.24494
OAS3	2.33265	0.082614	3	3.16311	3.58496	3.02057	4.41962	6.0839
CCDC124	2.32995	0.0281743	2.80735	2.99386	3	4.89327	4.67218	3.58244
SLC3A2	2.31689	0.0220808	2.80735	2.8021	3	4.3547	3.93164	4.69724
HSP90AA1	2.31501	3.85e-05	5.39232	5.34646	5.52356	8.00021	8.02181	6.2632
SLC25A5	2.31404	1.17e-10	4.9542	4.89624	5.12928	7.35272	7.29017	6.76454
CLIC1	2.30656	0.000136157	4.08746	4.16037	5.64386	7.07304	7.10948	6.64022
MRPL11	2.30637	0.106845	2.58496	2.58087	2.58496	4.2018	3.83147	3.16782
MT-ND6	2.30573	3.96e-07	5.83289	5.71655	6.59991	8.42839	8.78153	7.56615
PFKFB3	2.30554	0.00224711	3	2.99386	4.08746	5.20629	5.19988	5.38889
HPRT1 ENSG00000165704	2.30477	0.000396015	3.58496	3.57678	3.58496	5.65227	5.67484	4.85472
GPR171	2.30323	0.000138205	3.90689	3.69194	3.16993	5.65227	5.35225	5.45599
CLUH	2.29957	0.0600907	2.80735	2.99386	2.80735	4.84244	4.55142	3.16782
BORA	2.29716	0.0884894	2.58496	2.58087	2.58496	3.61233	3.60748	4.08457
MRPS12	2.29674	0.154353	2.32193	2.58087	2.58496	3.93696	3.72382	2.99811
TXNRD1	2.29393	0.142762	2.58496	2.31948	2.58496	3.72884	3.83147	3.16782
FARSA	2.2939	0.0204469	3.16993	3.16311	3	5.20629	4.9361	3.69782
NCAPD2	2.29352	4.02e-05	3.70044	3.69194	3.58496	5.68148	5.4228	5.4884
CCDC6	2.29157	0.000440044	3.45943	3.45162	3.45943	4.89327	5.38795	5.42283
ALDH18A1	2.28986	0.00497593	3.32193	3.45162	3.16993	5.28453	5.38795	4.24494
SIAH2	2.28656	0.000188298	3.45943	3.45162	3.70044	5.32212	5.58541	5.16656
PLSCR1	2.28238	0.19184	2.32193	2.31948	2.80735	2.825	3.60748	4.08457
LAGE3	2.28082	0.208009	2.32193	2.58087	2.32193	3.72884	3.34221	2.99811
IPO5	2.27967	0.0013431	3.45943	3.45162	3.32193	5.46337	5.31564	4.64068
DNPH1	2.27894	0.198126	2.32193	2.58087	2.32193	3.61233	3.34221	3.16782
GART	2.27405	0.00490218	3.16993	3.31456	3	4.98984	4.98355	4.38925
GNA15	2.26883	0.379076	2	2	3	2.59871	3.72382	3.58244
IFI6	2.26259	0.108683	3.16993	3.16311	3.45943	2.825	4.34891	6.04084
PI4K2B	2.25955	0.0124355	3.32193	3.16311	2.80735	4.2018	4.61306	5.16656
PRIM1	2.25862	0.0213634	3	2.8021	2.80735	4.2018	4.27456	4.45633
TIMM50	2.2565	0.309246	2.32193	2.31948	2.32193	3.48556	3.18872	2.5837
SNRNP25	2.2565	0.309246	2.32193	2.31948	2.32193	3.48556	3.18872	2.5837
NA	2.25571	0.309246	2.32193	2.31948	2.32193	3.19276	3.48094	2.5837
BCAT2	2.25396	0.291602	2.32193	2.31948	2.32193	3.34658	3.18872	2.80573
DCLRE1B	2.25396	0.291602	2.32193	2.31948	2.32193	3.34658	3.18872	2.80573
SORD	2.25396	0.291602	2.32193	2.31948	2.32193	3.34658	3.18872	2.80573
LIMA1	2.25358	0.291602	2.32193	2.31948	2.32193	3.19276	3.34221	2.80573
GPN3	2.25358	0.291602	2.32193	2.31948	2.32193	3.19276	3.34221	2.80573
NANP	2.25358	0.291602	2.32193	2.31948	2.32193	3.19276	3.34221	2.80573
LSM11	2.25156	0.282659	2.32193	2.31948	2.32193	3.19276	3.18872	2.99811
MPZL1	2.25156	0.282659	2.32193	2.31948	2.32193	3.19276	3.18872	2.99811
SH3RF1	2.25101	NA	2	2	2.32193	2.825	2.32872	2.32117
ZNF232	2.24981	NA	2	2.31948	2	2.59871	2.59627	2.32117
SLC39A4	2.24981	NA	2	2.31948	2	2.59871	2.59627	2.32117
NA	2.24981	NA	2	2.31948	2	2.59871	2.59627	2.32117
NA	2.24981	NA	2	2.31948	2	2.59871	2.59627	2.32117
NA	2.24981	NA	2	2	2.32193	2.59871	2.59627	2.32117
NA	2.24981	NA	2	2	2.32193	2.59871	2.59627	2.32117
MOB3B	2.24981	NA	2	2	2.32193	2.59871	2.59627	2.32117
PDCD2L	2.24981	NA	2.32193	2	2	2.59871	2.59627	2.32117
ANAPC11	2.24981	NA	2	2	2.32193	2.59871	2.59627	2.32117
MARVELD1	2.24981	NA	2	2	2.32193	2.59871	2.59627	2.32117
PPP1R16A	2.24981	NA	2	2	2.32193	2.59871	2.59627	2.32117
MPV17L2	2.24981	NA	2	2	2.32193	2.59871	2.59627	2.32117
MRPL12	2.24981	NA	2	2	2.32193	2.59871	2.59627	2.32117
LENG9	2.24981	NA	2	2	2.32193	2.59871	2.59627	2.32117
MYO1C	2.2496	0.282889	2.32193	2.31948	2.32193	3.19276	3.01692	3.16782
LARP1B	2.24922	0.282901	2.32193	2.31948	2.32193	3.02057	3.18872	3.16782
ATAD2	2.24904	0.000387944	3.45943	3.31456	3.58496	5.12357	5.2395	5.282
P2RX5	2.24882	0.292611	2.32193	2.31948	2.32193	2.825	3.34221	3.16782
CD40	2.24874	NA	2	2	2.32193	2.33019	2.82187	2.32117
B3GNT5	2.24874	NA	2	2	2.32193	2.33019	2.82187	2.32117
CDC7	2.24826	0.0106374	3	2.99386	3	4.42548	4.41962	4.69724
HSD17B10	2.246	0.00767838	3.16993	3.45162	3.45943	5.56091	5.19988	4.16698
IFNLR1	2.24518	0.299332	2.32193	2.31948	2.32193	3.02057	2.82187	3.45702
RPL17P51	2.24514	NA	2.32193	2	2	2.825	2	2.5837
GAR1	2.2441	0.0834798	2.80735	2.8021	2.58496	4.3547	4.34891	3.16782
NA	2.24404	NA	2	2	2.32193	2.59871	2.32872	2.5837
ADPRH	2.24404	NA	2	2	2.32193	2.59871	2.32872	2.5837
FBXL19-AS1	2.24404	NA	2	2	2.32193	2.59871	2.32872	2.5837
VN1R84P	2.24404	NA	2	2	2.32193	2.59871	2.32872	2.5837
NA	2.24404	NA	2	2	2.32193	2.59871	2.32872	2.5837
NA	2.24404	NA	2	2	2.32193	2.59871	2.32872	2.5837
CEP19	2.24404	NA	2	2.31948	2	2.59871	2.32872	2.5837
RPSAP13	2.24404	NA	2	2.31948	2	2.59871	2.32872	2.5837
SMCO4	2.24292	NA	2	2	2.32193	2.33019	2.59627	2.5837
ARL13B	2.24292	NA	2.32193	2	2	2.33019	2.59627	2.5837
NA	2.24292	NA	2	2	2.32193	2.33019	2.59627	2.5837
NA	2.24292	NA	2.32193	2	2	2.33019	2.59627	2.5837
NA	2.24292	NA	2	2.31948	2	2.33019	2.59627	2.5837
PTGIR	2.23702	0.367161	2.32193	2.31948	2.32193	2.33019	2.82187	3.80465
RIBC2	2.23702	NA	2	2	2.32193	2.33019	2.32872	2.80573
RSPH3	2.23702	NA	2	2	2.32193	2.33019	2.32872	2.80573
TLR6	2.23702	NA	2	2	2.32193	2.33019	2.32872	2.80573
NA	2.23702	NA	2.32193	2	2	2.33019	2.32872	2.80573
NA	2.23702	NA	2	2.31948	2	2.33019	2.32872	2.80573
NA	2.23335	0.0603535	2.58496	2.58087	3	3.72884	4.02531	4.3189
SAE1	2.23319	0.000732526	3.45943	3.57678	3.32193	5.16552	4.9361	5.45599
NA	2.23207	0.152263	2.58496	2.58087	2.32193	3.72884	3.60748	3.31966
GLA	2.23134	0.168117	2.32193	2.31948	2.80735	3.83665	3.48094	3.31966
BBS7	2.23084	0.149776	2.58496	2.58087	2.32193	3.72884	3.48094	3.45702
PSMG3	2.23059	0.147953	2.58496	2.58087	2.32193	3.61233	3.60748	3.45702
FIBP	2.22293	0.0784667	2.58496	2.58087	2.80735	4.11881	3.93164	3.58244
GRWD1	2.22286	0.0769136	2.80735	2.8021	2.80735	4.61909	4.34891	3.16782
C19orf48	2.22276	0.0761199	2.58496	2.8021	2.58496	4.11881	3.83147	3.69782
UBE2M	2.222	0.00857022	3	3.16311	3.45943	5.20629	4.9361	4.24494
XPO5	2.22027	0.00585181	3.16993	3.16311	3	4.73508	4.61306	4.69724
DCUN1D5	2.21991	0.0495197	2.80735	2.8021	2.80735	4.42548	4.34891	3.58244
SRF	2.2183	0.0030628	3.32193	3.45162	3.45943	5.35875	5.38795	4.45633
DUT	2.21656	0.0360239	2.80735	2.8021	2.80735	4.2018	4.27456	3.99716
NA	2.21492	8.45e-05	3.90689	4.23823	4.32193	5.87091	5.61584	6.62572
ABCF2	2.21372	0.0130484	3.16993	3.16311	3.16993	5.08036	4.98355	3.99716
PSMG1	2.21342	0.0183483	2.80735	2.99386	3	4.49294	4.41962	4.24494
SLAMF1	2.21017	0.000413858	3.70044	3.79858	3.16993	5.16552	5.4228	5.45599
IL1B	2.20381	0.652775	2	2	3	2	4.48702	2
PGAM5	2.20378	0.143251	2.58496	2.58087	2.58496	4.03075	3.93164	2.99811
POP1	2.20366	0.246007	2.32193	2.58087	2.32193	3.48556	3.60748	2.80573
NA	2.20361	0.000680686	3.45943	3.45162	3.45943	5.16552	4.98355	5.35414
CD151	2.19969	NA	2	2	2.58496	3.02057	2.82187	2.5837
FIGNL1	2.19847	NA	2.32193	2.31948	2	2.825	2.82187	2.80573
SLC9A7	2.19726	0.221517	2.32193	2.31948	2.58496	3.34658	3.34221	3.31966
C19orf54	2.19536	NA	2	2.31948	2.32193	2.825	2.59627	2.99811
ILF2	2.19533	2.45e-06	4.9542	4.98925	4.9542	7.31594	7.26158	6.20587
TUFM	2.19378	7.42e-05	4.32193	4.3121	4.52356	6.75356	6.50789	5.5201
CKAP5	2.19103	0.000154076	3.58496	3.57678	3.70044	5.42933	5.35225	5.38889
SEMA4A	2.19086	NA	2	2	2.58496	2.33019	3.01692	2.99811
PRPS2	2.19057	0.00342373	3.32193	3.31456	3.16993	5.03581	5.02949	4.58181
NOB1	2.18957	0.0015555	3.32193	3.57678	3.16993	5.12357	4.9361	5.04107
RRP9	2.18705	0.0169249	3.16993	3.31456	3.45943	5.46337	5.1172	3.90411
NEMP1	2.18564	0.00274781	3.45943	3.45162	3.16993	4.78976	4.83625	5.38889
ATF4	2.18264	1.64e-12	5.20945	5.23693	5.42626	7.55567	7.15163	7.33616
BCOR ENSG00000183337	2.17753	0.0435096	2.80735	2.8021	2.80735	3.93696	4.11327	4.3189
RFC5	2.17658	0.0852738	2.58496	2.8021	2.58496	4.03075	3.83147	3.69782
CCT4	2.17455	1.73e-06	4.64386	4.63353	4.45943	6.69747	6.83982	5.99645
PA2G4	2.17325	0.00775102	3.32193	3.16311	3.32193	5.08036	5.15913	4.24494
RELB	2.1707	0.0934387	2.58496	2.58087	2.80735	3.72884	3.60748	4.16698
CLN6	2.17067	0.191849	2.58496	2.58087	2.32193	3.83665	3.60748	2.99811
CENPV	2.1704	0.190151	2.58496	2.58087	2.32193	3.72884	3.72382	2.99811
CDC123	2.16749	0.0021816	3.80735	3.79858	3.90689	6.01557	5.93832	4.64068
SNRPD1	2.16458	0.0224302	3.16993	2.99386	3	4.73508	4.83625	3.90411
CD40LG	2.15897	0.000182964	5.2854	5.19849	4.45943	7.16898	7.54071	6.01881
NDUFA8	2.15302	0.00627192	3.32193	3.16311	3.32193	5.12357	4.98355	4.38925
MRPL14	2.15165	0.00224513	3.45943	3.45162	3.32193	5.32212	5.1172	4.69724
NUTF2	2.14946	0.162031	2.58496	2.58087	2.58496	4.11881	3.72382	2.99811
C1orf216	2.14897	0.346856	2.32193	2.31948	2.32193	3.34658	3.18872	2.5837
APEX2	2.14677	0.0573851	2.80735	2.8021	2.80735	4.42548	4.11327	3.69782
XRCC3	2.14674	0.334275	2.32193	2.31948	2.32193	3.34658	3.01692	2.80573
GNPNAT1	2.1464	0.135017	2.58496	2.58087	2.58496	3.83665	3.83147	3.31966
CISD1	2.14631	0.331062	2.32193	2.31948	2.32193	3.19276	3.18872	2.80573
IRGQ	2.14631	0.331062	2.32193	2.31948	2.32193	3.19276	3.18872	2.80573
NUP62	2.14631	0.331062	2.32193	2.31948	2.32193	3.19276	3.18872	2.80573
NA	2.14537	0.168631	2.32193	2.31948	3	3.72884	3.93164	3.31966
ETF1	2.14525	0.00409152	3.58496	3.57678	4	5.81928	5.81259	4.52043
IGHV4-34	2.14517	0.36381	2.32193	2.31948	2.32193	2.59871	3.60748	2.80573
PDP2	2.14418	0.326536	2.32193	2.31948	2.32193	3.19276	3.01692	2.99811
FAM189B	2.14418	0.326536	2.32193	2.31948	2.32193	3.19276	3.01692	2.99811
S1PR2	2.14418	0.326536	2.32193	2.31948	2.32193	3.19276	3.01692	2.99811
SKA2	2.144	0.125737	2.58496	2.58087	2.58496	3.72884	3.72382	3.58244
SASS6	2.14236	0.0468479	2.80735	2.8021	2.80735	4.03075	4.11327	4.16698
FES	2.14188	0.20188	2.32193	2.31948	3	3.02057	4.19617	3.58244
PIGV	2.14167	0.326928	2.32193	2.31948	2.32193	3.02057	3.01692	3.16782
ZNF768	2.14167	0.326928	2.32193	2.31948	2.32193	3.02057	3.01692	3.16782
C1orf112	2.14165	0.127003	2.58496	2.58087	2.58496	3.61233	3.60748	3.80465
ZGRF1	2.14034	0.13196	2.58496	2.58087	2.58496	3.48556	3.60748	3.90411
DNAJC18	2.13953	0.3351	2.32193	2.31948	2.32193	3.02057	2.82187	3.31966
AGRN ENSG00000188157	2.13911	0.335151	2.32193	2.31948	2.32193	2.825	3.01692	3.31966
PIM3	2.13701	0.00111869	3.32193	3.31456	3.80735	5.12357	5.15913	5.24454
BZW1	2.1361	1.45e-07	4.52356	4.44938	4.64386	6.32419	6.73281	6.31833
CCDC102A	2.13451	0.36664	2.32193	2.31948	2.32193	2.825	2.59627	3.58244
TRIM25	2.12874	0.0139347	3.32193	3.31456	3.80735	4.49294	4.72896	5.87911
KIF20B	2.12675	0.0104342	3.16993	3.16311	3	4.49294	4.67218	4.64068
MRPS18B	2.12624	0.000163875	3.90689	3.69194	3.58496	5.49662	5.35225	5.58149
RCC2	2.12373	1.31e-07	4.39232	4.38237	4.75489	6.32419	6.37186	6.59628
NACC1	2.12055	0.040679	2.80735	2.99386	3.16993	4.73508	4.61306	3.69782
CYC1	2.11927	0.032263	2.80735	2.99386	3.16993	4.73508	4.48702	3.90411
ALAS1	2.1177	0.0253782	2.80735	2.99386	3.16993	4.55739	4.55142	4.08457
FIRRE	2.11527	0.255915	2.32193	2.58087	2.32193	3.19276	3.34221	3.31966
LAP3 ENSG00000002549	2.11331	0.0102528	3	2.99386	3.58496	4.49294	4.88704	4.85472
EBP	2.11278	0.0266439	3	2.99386	3.16993	4.67825	4.7836	3.90411
SIGMAR1	2.11097	0.0773516	2.80735	2.8021	2.80735	4.49294	4.11327	3.45702
AKR1A1	2.10643	0.054454	2.80735	2.8021	2.80735	4.2018	4.02531	3.99716
NA	2.10626	0.181734	2.58496	2.58087	3.45943	3.19276	3.48094	5.282
BCL6	2.10553	0.180464	2.32193	2.31948	3.32193	3.34658	3.72382	4.52043
IFRD2	2.10491	0.231335	2.58496	2.58087	2.32193	3.83665	3.60748	2.80573
NA	2.10203	0.211976	2.58496	2.31948	2.58496	3.72884	3.60748	2.99811
CBX1	2.10014	0.01026	3.16993	3.16311	3.16993	4.78976	4.7836	4.38925
MAST2	2.09904	0.209184	2.32193	2.31948	2.80735	3.61233	3.48094	3.31966
ROCK1P1	2.09767	0.394107	2.58496	2.31948	2.32193	2.59871	2.32872	4.16698
DPP3	2.09228	0.174735	2.58496	2.58087	2.58496	3.93696	3.83147	2.99811
BANF1	2.09048	0.0349391	2.80735	2.99386	3.16993	4.67825	4.48702	3.90411
LGALS1	2.08865	0.0256893	3.16993	3.45162	5.35755	5.65227	6.50789	6.30019
TXNL4B	2.08736	0.147478	2.58496	2.58087	2.58496	3.83665	3.48094	3.58244
NA	2.08689	0.176297	2.58496	2.8021	2.58496	4.2018	4.02531	2.80573
KIF1C	2.08117	0.121392	2.58496	2.58087	2.80735	4.03075	3.83147	3.45702
GALNT2	2.08035	0.0198482	3	3.16311	3.16993	4.94236	4.27456	4.38925
POLR3K	2.07833	0.117181	2.58496	2.99386	2.58496	4.28027	4.02531	3.31966
EIF4A3	2.07734	0.108589	2.58496	2.8021	2.80735	4.2018	4.11327	3.31966
NA	2.07544	0.146091	2.58496	2.31948	3.16993	3.93696	4.34891	3.31966
CAD	2.06997	0.0152638	3.45943	3.57678	3.16993	5.49662	5.02949	4.16698
FAS ENSG00000026103	2.06691	0.195287	2.58496	2.58087	2.80735	3.02057	3.34221	4.52043
NUP37	2.06671	0.0615946	2.80735	2.8021	2.80735	4.03075	4.02531	4.08457
HMGB2	2.06236	0.000239058	3.70044	3.57678	4.08746	5.42933	5.55432	5.55112
HDGF	2.06204	0.00504298	3.45943	3.45162	3.80735	5.49662	5.45682	4.52043
PSMB3	2.05215	0.002958	3.80735	3.89788	4.45943	6.28666	6.03157	4.90361
TSR1	2.05185	0.0152356	3.45943	3.45162	3.32193	5.32212	5.2395	4.08457
NDC1	2.05144	0.0104139	3.45943	3.31456	3.16993	5.08036	5.02949	4.3189
CMAHP	2.0514	0.00597267	3.58496	3.57678	3.58496	4.55739	5.1172	5.72442
SLC39A9	2.05103	0.0508036	3	2.99386	3	4.03075	3.93164	4.90361
SMIM15	2.04934	0.00644116	3.32193	3.31456	3.32193	4.84244	5.07401	4.58181
LRRC59	2.04909	0.0137011	3.45943	3.57678	3.70044	5.35875	5.70347	4.16698
NA	2.04681	0.14341	3	2.99386	2.80735	3.34658	3.48094	5.16656
TCP1	2.04435	0.00228847	3.90689	3.79858	3.90689	5.89605	5.83863	4.75166
CBX6	2.04362	0.00197839	3.45943	3.45162	3.80735	5.49662	4.98355	5.08412
DHCR7	2.0379	0.361474	2.32193	2.58087	2.32193	3.61233	3.48094	2.32117
PLP2	2.03726	7.45e-08	4.58496	4.63353	5	6.69747	6.44148	6.6968
POLR2L	2.03671	0.25945	2.32193	2.58087	2.80735	4.11881	3.72382	2.5837
TMEM201	2.03588	0.414547	2.32193	2.31948	2.32193	3.34658	3.18872	2.32117
PSMB6	2.03546	0.0725925	3	2.99386	3.32193	4.94236	4.83625	3.31966
AHSA1	2.03458	0.0830194	2.80735	2.99386	3	4.55739	4.55142	3.31966
SLC25A15	2.03409	0.205049	2.58496	2.8021	2.32193	3.83665	3.83147	2.99811
POLR1C	2.03381	0.204245	2.58496	2.58087	2.58496	4.11881	3.48094	2.99811
PRELID1	2.03363	0.0351211	3	3.16311	4.16993	5.56091	5.35225	4.16698
MCAT	2.03328	0.391987	2.32193	2.31948	2.32193	3.34658	3.01692	2.5837
MPDU1	2.03328	0.391987	2.32193	2.31948	2.32193	3.34658	3.01692	2.5837
DPH2	2.03328	0.391987	2.32193	2.31948	2.32193	3.34658	3.01692	2.5837
DUSP14	2.03328	0.391987	2.32193	2.31948	2.32193	3.34658	3.01692	2.5837
PARVB	2.0329	NA	2	2	2.58496	3.02057	2.82187	2.32117
NT5DC3	2.03281	0.389067	2.32193	2.31948	2.32193	3.19276	3.18872	2.5837
SDF2L1	2.03281	0.389067	2.32193	2.31948	2.32193	3.19276	3.18872	2.5837
TIMM8B	2.03281	0.389067	2.32193	2.31948	2.32193	3.19276	3.18872	2.5837
NA	2.03281	0.389067	2.32193	2.31948	2.32193	3.19276	3.18872	2.5837
POLDIP2	2.03216	0.00139843	3.70044	3.89788	3.80735	5.81928	5.58541	4.90361
DNAAF2	2.03199	0.239811	2.58496	2.58087	2.32193	3.48556	3.72382	2.99811
GTF3C6	2.03174	0.00314136	3.80735	3.45162	3.80735	5.62245	5.55432	4.69724
MCOLN2	2.03169	0.257926	2.32193	2.31948	3.16993	3.34658	4.48702	2.99811
HMGCS1	2.03154	0.0328556	3.16993	3.16311	3.16993	4.42548	5.15913	3.99716
DOHH	2.03113	NA	2.32193	2.31948	2	2.825	2.82187	2.5837
FAM89A	2.03113	NA	2.32193	2.31948	2	2.825	2.82187	2.5837
NAB2	2.03052	0.172022	2.58496	2.58087	2.58496	3.83665	3.60748	3.31966
NA	2.03044	0.375954	2.32193	2.31948	2.32193	3.19276	3.01692	2.80573
CHTF18	2.03044	0.375954	2.32193	2.31948	2.32193	3.19276	3.01692	2.80573
TEX30	2.03044	0.375954	2.32193	2.31948	2.32193	3.19276	3.01692	2.80573
CDK5	2.03044	0.375954	2.32193	2.31948	2.32193	3.19276	3.01692	2.80573
SLC19A1	2.03044	0.375954	2.32193	2.31948	2.32193	3.19276	3.01692	2.80573
YIF1A	2.03044	0.375954	2.32193	2.31948	2.32193	3.19276	3.01692	2.80573
HRAS	2.03044	0.375954	2.32193	2.31948	2.32193	3.19276	3.01692	2.80573
NA	2.03044	0.375954	2.32193	2.31948	2.32193	3.19276	3.01692	2.80573
BCKDK	2.03019	0.29713	2.32193	2.31948	2.58496	3.48556	3.18872	2.99811
SMIM13	2.03	0.375974	2.32193	2.31948	2.32193	3.02057	3.18872	2.80573
MYCBP	2.02984	0.29407	2.32193	2.31948	2.58496	3.34658	3.34221	2.99811
NA	2.02984	0.29407	2.32193	2.31948	2.58496	3.34658	3.34221	2.99811
RFWD3	2.02936	0.0191096	3	3.16311	3.16993	4.61909	4.61306	4.3189
MICAL2	2.02919	0.306687	2.32193	2.31948	2.58496	3.02057	3.60748	2.99811
ERI1	2.02773	0.37194	2.32193	2.31948	2.32193	3.02057	3.01692	2.99811
DONSON	2.02773	0.37194	2.32193	2.31948	2.32193	3.02057	3.01692	2.99811
NA	2.02773	0.37194	2.32193	2.31948	2.32193	3.02057	3.01692	2.99811
SBF2-AS1	2.02766	NA	2.32193	2.31948	2	2.825	2.59627	2.80573
DDX21	2.02679	0.000117399	4.58496	4.51341	4.70044	6.6391	6.78731	5.64037
MYB	2.02655	0.220274	2.58496	2.58087	2.58496	2.825	4.11327	3.58244
PGBD1	2.02637	0.294611	2.58496	2.31948	2.32193	3.34658	3.01692	3.31966
CENPK	2.02636	0.166233	2.58496	2.58087	2.58496	3.48556	3.60748	3.69782
CENPJ	2.02376	0.177958	2.58496	2.58087	2.58496	3.34658	3.48094	3.90411
NA	2.02349	NA	2.32193	2.31948	2	2.59871	2.59627	2.99811
C21orf58	2.02269	0.387649	2.32193	2.31948	2.32193	2.825	2.82187	3.31966
NA	2.02269	0.387649	2.32193	2.31948	2.32193	2.825	2.82187	3.31966
NA	2.01907	NA	2.32193	2.31948	2	2.33019	2.59627	3.16782
EIF5A	2.01646	0.000334193	4.90689	4.98925	4.85798	7.14821	7.09875	5.69694
PPA1	2.01341	0.00182603	3.80735	3.79858	3.16993	5.28453	5.15913	5.24454
EIF2S1	2.01257	0.00671053	3.45943	3.45162	3.32193	5.03581	5.19988	4.52043
AHR	1.99403	0.00721986	3.45943	3.31456	3.45943	5.16552	5.02949	4.52043
DNAJC9	1.98952	0.00999026	3.32193	3.31456	3.32193	4.94236	4.9361	4.45633
ADRM1	1.98823	0.00676237	3.32193	3.57678	3.90689	5.52912	5.35225	4.58181
NA	1.987	0.146091	2.80735	2.58087	2.80735	4.11881	4.11327	3.16782
ECHS1	1.98591	0.00198812	3.45943	3.69194	3.70044	5.42933	5.19988	4.9509
PAFAH1B3	1.98458	0.116973	2.80735	2.8021	2.58496	4.03075	3.93164	3.58244
PPM1G	1.98157	0.00861101	3.32193	3.45162	3.70044	5.20629	5.31564	4.45633
POMP	1.98076	0.000168334	4.24793	4.16037	4.70044	6.32419	6.40709	5.58149
NFKBID	1.98025	0.196953	2.32193	2.58087	3	4.11881	3.72382	3.16782
HUWE1	1.97881	3.17e-10	5.32193	5.3812	5.20945	7.24922	6.93943	7.30009
INTS7	1.97625	0.147458	2.80735	2.58087	2.58496	3.83665	3.72382	3.58244
PEA15	1.97617	0.0906764	2.58496	2.8021	3.58496	4.84244	4.41962	3.69782
IRAK1	1.9742	0.0397017	3	2.99386	3.16993	4.67825	4.41962	3.99716
MGME1	1.97399	0.147458	2.58496	2.58087	2.80735	3.72884	3.60748	3.80465
NA	1.97286	0.234043	2.58496	2.58087	2.58496	3.83665	3.83147	2.80573
POLH	1.97242	0.168663	2.80735	2.8021	2.32193	3.61233	3.48094	3.99716
PSMD8	1.97188	0.026072	3.16993	3.31456	3.45943	5.12357	4.98355	3.99716
MCUR1	1.96866	0.192707	2.58496	2.58087	2.58496	3.72884	3.60748	3.31966
ZNF598	1.96866	0.192707	2.58496	2.58087	2.58496	3.72884	3.60748	3.31966
CHCHD2	1.96803	4.91e-06	5.04439	5.1184	5.16993	7.15863	7.22256	6.30019
HYOU1	1.96592	0.0440332	3	2.8021	3.16993	4.2018	4.41962	4.24494
RN7SL333P	1.96335	0.196953	2.58496	2.58087	2.58496	3.48556	3.34221	3.80465
CEP152	1.96312	0.196953	2.58496	2.58087	2.58496	3.34658	3.48094	3.80465
EIF4G1	1.96307	0.01026	3.80735	3.79858	3.90689	5.87091	5.73153	4.38925
PFDN2 ENSG00000143256	1.96079	0.0227318	3.16993	2.99386	3.45943	4.78976	4.7836	4.24494
PNPO	1.95804	0.266783	2.58496	2.58087	2.32193	3.61233	3.48094	2.99811
TMEM70	1.95694	0.266862	2.58496	2.31948	2.58496	3.61233	3.48094	2.99811
NFE2L1	1.95584	0.0718752	3	2.8021	3	4.03075	3.83147	4.58181
COX5A	1.95573	0.0762233	2.80735	2.8021	3	4.2018	4.19617	3.80465
YBX3	1.95518	0.271937	2.32193	2.31948	2.80735	3.48556	3.48094	3.16782
ARHGEF35	1.9533	0.25727	2.58496	2.58087	2.32193	3.48556	3.18872	3.45702
USP1	1.95139	0.00066966	3.80735	3.69194	3.80735	5.35875	5.45682	5.282
ZMPSTE24	1.94881	0.0227246	3.32193	3.16311	3.45943	4.78976	5.15913	4.16698
RAD18	1.94731	0.097181	2.80735	2.8021	2.80735	4.03075	4.11327	3.69782
PNPT1	1.9418	0.0378539	3.16993	2.99386	3	4.2018	4.55142	4.3189
SLBP	1.94112	0.0490843	3.16993	3.31456	3.16993	4.89327	4.9361	3.69782
LYAR	1.94077	0.0993708	3	2.8021	3.16993	4.55739	4.61306	3.31966
NOTCH1	1.94047	0.00129016	3.70044	3.89788	4.08746	5.89605	5.4228	5.16656
MRPL17	1.93927	0.147749	2.80735	2.8021	2.58496	4.11881	3.93164	3.31966
PPIAP22	1.93919	0.00734681	3.80735	3.45162	3.90689	5.68148	5.45682	4.58181
PHEX	1.9365	NA	2	2	2.32193	2.825	2.32872	2
MTMR2	1.93622	0.131483	2.80735	2.58087	2.80735	3.93696	3.93164	3.58244
TPM4	1.93599	0.000771875	3.80735	3.69194	4.39232	5.71011	5.81259	5.35414
HNRNPF	1.93499	1.59e-06	4.64386	4.63353	4.64386	6.56266	6.45837	6.12571
TSPAN13	1.9349	NA	2	2	2.32193	2.59871	2.59627	2
HTRA2	1.93419	0.330512	2.32193	2.31948	2.58496	3.19276	3.18872	3.16782
SERPINB8	1.93419	0.330512	2.32193	2.31948	2.58496	3.19276	3.18872	3.16782
KATNAL1	1.93199	0.334382	2.32193	2.31948	2.58496	3.02057	3.18872	3.31966
DLAT	1.93122	0.093191	3	2.99386	2.80735	4.3547	4.48702	3.45702
SAMD10	1.9307	0.143153	2.80735	2.8021	2.58496	3.61233	3.60748	4.16698
CD83	1.93043	0.0696018	3	2.99386	4.58496	4.42548	5.75906	5.42283
ZNF584 ENSG00000171574	1.92695	NA	2	2.31948	2	2.59871	2.32872	2.32117
OGFRP1	1.92695	NA	2	2.31948	2	2.59871	2.32872	2.32117
NA	1.92695	NA	2	2.31948	2	2.59871	2.32872	2.32117
NA	1.92694	NA	2	2	2.32193	2.59871	2.32872	2.32117
NAT14	1.92694	NA	2	2	2.32193	2.59871	2.32872	2.32117
RAVER2	1.92694	NA	2	2	2.32193	2.59871	2.32872	2.32117
NUDT11	1.92694	NA	2	2	2.32193	2.59871	2.32872	2.32117
PTMAP4	1.92694	NA	2.32193	2	2	2.59871	2.32872	2.32117
RPL23AP25	1.92694	NA	2	2	2.32193	2.59871	2.32872	2.32117
MRPS34	1.92659	0.0591718	3	3.16311	3.16993	4.84244	4.55142	3.69782
IFIH1	1.92581	0.137725	3.32193	3.16311	3.32193	3.19276	4.19617	5.61123
RPL7L1	1.92569	0.0505188	3.16993	3.16311	3	4.73508	4.61306	3.80465
SCML2	1.92557	NA	2.32193	2	2	2.33019	2.59627	2.32117
POU2AF1	1.92557	NA	2	2	2.32193	2.33019	2.59627	2.32117
DRAM1	1.92557	NA	2	2	2.32193	2.33019	2.59627	2.32117
PPIAP31 ENSG00000217094	1.92557	NA	2	2	2.32193	2.33019	2.59627	2.32117
NA	1.92557	NA	2	2	2.32193	2.33019	2.59627	2.32117
NA	1.92557	NA	2.32193	2	2	2.33019	2.59627	2.32117
NA	1.92557	NA	2	2	2.32193	2.33019	2.59627	2.32117
NA	1.92309	0.394107	2.32193	2.31948	2.58496	2.59871	2.82187	3.80465
AGFG2	1.92232	0.167605	2.58496	2.8021	2.58496	3.83665	3.60748	3.58244
TAP1	1.92185	1.9e-06	4.45943	4.51341	4.58496	6.22847	6.16103	6.33625
HSPA8	1.92112	4.35e-05	5.55459	5.54334	5.35755	7.67667	7.54071	6.42265
SERPINE2	1.91968	0.487698	2.58496	2.58087	2	2.59871	2.32872	3.99716
NA	1.91846	NA	2	2	2.32193	2.33019	2.32872	2.5837
SAMD4A	1.91846	NA	2	2	2.32193	2.33019	2.32872	2.5837
MGST2	1.91846	NA	2	2	2.32193	2.33019	2.32872	2.5837
ZNF391	1.91846	NA	2.32193	2	2	2.33019	2.32872	2.5837
HSF2BP	1.91846	NA	2.32193	2	2	2.33019	2.32872	2.5837
ICA1L	1.91846	NA	2	2	2.32193	2.33019	2.32872	2.5837
ZNF620	1.91846	NA	2.32193	2	2	2.33019	2.32872	2.5837
SLC22A4	1.91846	NA	2	2	2.32193	2.33019	2.32872	2.5837
ITGA1	1.91846	NA	2.32193	2	2	2.33019	2.32872	2.5837
ZNF726	1.91846	NA	2.32193	2	2	2.33019	2.32872	2.5837
DDAH2	1.91846	NA	2	2	2.32193	2.33019	2.32872	2.5837
XBP1P1	1.91846	NA	2.32193	2	2	2.33019	2.32872	2.5837
NA	1.91846	NA	2.32193	2	2	2.33019	2.32872	2.5837
NA	1.91846	NA	2	2	2.32193	2.33019	2.32872	2.5837
NA	1.91846	NA	2.32193	2	2	2.33019	2.32872	2.5837
NA	1.91846	NA	2	2	2.32193	2.33019	2.32872	2.5837
NA	1.91846	NA	2	2	2.32193	2.33019	2.32872	2.5837
GRK4	1.91846	NA	2	2.31948	2	2.33019	2.32872	2.5837
ZNF473	1.91846	NA	2	2.31948	2	2.33019	2.32872	2.5837
CREB3L4	1.91846	NA	2	2.31948	2	2.33019	2.32872	2.5837
ZNF492	1.91846	NA	2	2.31948	2	2.33019	2.32872	2.5837
ZNF850	1.91846	NA	2	2.31948	2	2.33019	2.32872	2.5837
NA	1.91846	NA	2	2.31948	2	2.33019	2.32872	2.5837
NA	1.9156	0.0522768	3.16993	2.99386	3	4.61909	4.41962	3.90411
TNIP2	1.91324	0.0406461	3	3.16311	3	4.42548	4.34891	4.24494
PHB2	1.91221	0.00880347	3.58496	3.69194	3.58496	5.52912	5.19988	4.52043
ARPC5L	1.91212	0.0457212	2.80735	2.99386	3.32193	4.3547	4.34891	4.3189
SNRPA	1.9108	0.0209496	3.16993	3.16311	3.32193	4.73508	4.48702	4.52043
NA	1.91018	NA	2.32193	2	2	2.33019	2	2.80573
UBE2CP2	1.91018	NA	2.32193	2	2	2.33019	2	2.80573
NA	1.91018	NA	2	2.31948	2	2.33019	2	2.80573
SPNS3 ENSG00000182557	1.90866	NA	2	2	2.32193	2	2.32872	2.80573
PTGES3P2	1.90866	NA	2.32193	2	2	2	2.32872	2.80573
MTX1P1	1.90754	0.442025	2.32193	2.31948	2.32193	3.34658	2.82187	2.5837
RPUSD1	1.90699	0.435026	2.32193	2.31948	2.32193	3.19276	3.01692	2.5837
MAP7D3	1.90699	0.435026	2.32193	2.31948	2.32193	3.19276	3.01692	2.5837
RITA1	1.90699	0.435026	2.32193	2.31948	2.32193	3.19276	3.01692	2.5837
ZNF593	1.90699	0.435026	2.32193	2.31948	2.32193	3.19276	3.01692	2.5837
BOLA2B	1.90699	0.435026	2.32193	2.31948	2.32193	3.19276	3.01692	2.5837
MRPL36	1.90699	0.435026	2.32193	2.31948	2.32193	3.19276	3.01692	2.5837
SLC25A22	1.90699	0.435026	2.32193	2.31948	2.32193	3.19276	3.01692	2.5837
NIP7	1.90668	0.239811	2.58496	2.58087	2.58496	3.61233	3.83147	2.99811
COQ3	1.90651	0.435026	2.32193	2.31948	2.32193	3.02057	3.18872	2.5837
FAM210A	1.90651	0.435026	2.32193	2.31948	2.32193	3.02057	3.18872	2.5837
NSDHL	1.90557	0.224359	2.58496	2.58087	2.58496	3.72884	3.60748	3.16782
OAS1	1.90469	0.357541	2.32193	2.31948	3.16993	2.59871	3.18872	4.52043
YIF1B	1.90398	0.424896	2.32193	2.31948	2.32193	3.02057	3.01692	2.80573
COA6	1.90398	0.424896	2.32193	2.31948	2.32193	3.02057	3.01692	2.80573
ATF5	1.90398	0.424896	2.32193	2.31948	2.32193	3.02057	3.01692	2.80573
RDH10 ENSG00000121039	1.90352	0.429107	2.32193	2.31948	2.32193	2.825	3.18872	2.80573
TMEM14A	1.90278	0.212993	2.58496	2.58087	2.58496	3.61233	3.48094	3.45702
NA	1.90265	0.0276288	3.16993	3.16311	3.16993	4.67825	4.34891	4.45633
MGAT2	1.90234	0.00708064	3.32193	3.45162	3.58496	4.84244	5.02949	4.85472
ZDHHC12	1.90154	0.425647	2.32193	2.31948	2.32193	3.02057	2.82187	2.99811
HNRNPLL	1.90129	0.212995	2.58496	2.58087	2.58496	3.48556	3.48094	3.58244
UGDH	1.90107	0.425647	2.32193	2.31948	2.32193	2.825	3.01692	2.99811
SLC50A1	1.90107	0.425647	2.32193	2.31948	2.32193	2.825	3.01692	2.99811
HMCN1	1.9004	NA	2	2	2	2.59871	2	2
NA	1.9004	NA	2	2	2	2.59871	2	2
NA	1.89904	0.436172	2.32193	2.31948	2.32193	3.02057	2.59627	3.16782
NPM1	1.89822	6.33e-07	6.26679	6.13814	5.85798	8.21022	8.14169	7.27244
NA	1.89786	0.473412	2	2.31948	2.58496	2.59871	3.01692	3.16782
NA	1.89727	NA	2	2	2	2.33019	2.32872	2
NA	1.89727	NA	2	2	2	2.33019	2.32872	2
NA	1.89727	NA	2	2	2	2.33019	2.32872	2
NA	1.89727	NA	2	2	2	2.33019	2.32872	2
NA	1.89727	NA	2	2	2	2.33019	2.32872	2
NA	1.89727	NA	2	2	2	2.33019	2.32872	2
NA	1.89727	NA	2	2	2	2.33019	2.32872	2
NA	1.89727	NA	2	2	2	2.33019	2.32872	2
NA	1.89727	NA	2	2	2	2.33019	2.32872	2
NTN1	1.89727	NA	2	2	2	2.33019	2.32872	2
HYAL2	1.89727	NA	2	2	2	2.33019	2.32872	2
GAL	1.89727	NA	2	2	2	2.33019	2.32872	2
KIF9	1.89727	NA	2	2	2	2.33019	2.32872	2
KCNH4	1.89727	NA	2	2	2	2.33019	2.32872	2
NEFH	1.89727	NA	2	2	2	2.33019	2.32872	2
MYLK2	1.89727	NA	2	2	2	2.33019	2.32872	2
CD276	1.89727	NA	2	2	2	2.33019	2.32872	2
GLIS3	1.89727	NA	2	2	2	2.33019	2.32872	2
CDR2L	1.89727	NA	2	2	2	2.33019	2.32872	2
IL26	1.89727	NA	2	2	2	2.33019	2.32872	2
IL17F	1.89727	NA	2	2	2	2.33019	2.32872	2
ARFGEF3	1.89727	NA	2	2	2	2.33019	2.32872	2
KIAA1217	1.89727	NA	2	2	2	2.33019	2.32872	2
KIAA1549	1.89727	NA	2	2	2	2.33019	2.32872	2
TST	1.89727	NA	2	2	2	2.33019	2.32872	2
AKAP12	1.89727	NA	2	2	2	2.33019	2.32872	2
RHPN2	1.89727	NA	2	2	2	2.33019	2.32872	2
KHDC1	1.89727	NA	2	2	2	2.33019	2.32872	2
ARMC9	1.89727	NA	2	2	2	2.33019	2.32872	2
CGREF1	1.89727	NA	2	2	2	2.33019	2.32872	2
ZNF697	1.89727	NA	2	2	2	2.33019	2.32872	2
ECE2	1.89727	NA	2	2	2	2.33019	2.32872	2
LRP12	1.89727	NA	2	2	2	2.33019	2.32872	2
SLC45A3	1.89727	NA	2	2	2	2.33019	2.32872	2
KCNJ9	1.89727	NA	2	2	2	2.33019	2.32872	2
MCC	1.89727	NA	2	2	2	2.33019	2.32872	2
NHLH1	1.89727	NA	2	2	2	2.33019	2.32872	2
LRRC20	1.89727	NA	2	2	2	2.33019	2.32872	2
IQCK	1.89727	NA	2	2	2	2.33019	2.32872	2
CCDC184	1.89727	NA	2	2	2	2.33019	2.32872	2
CTXN1	1.89727	NA	2	2	2	2.33019	2.32872	2
ZNF771	1.89727	NA	2	2	2	2.33019	2.32872	2
MAP6D1	1.89727	NA	2	2	2	2.33019	2.32872	2
GPR3	1.89727	NA	2	2	2	2.33019	2.32872	2
GJC1	1.89727	NA	2	2	2	2.33019	2.32872	2
SLC25A10	1.89727	NA	2	2	2	2.33019	2.32872	2
BEGAIN	1.89727	NA	2	2	2	2.33019	2.32872	2
ACTRT3	1.89727	NA	2	2	2	2.33019	2.32872	2
CEND1	1.89727	NA	2	2	2	2.33019	2.32872	2
SMIM10	1.89727	NA	2	2	2	2.33019	2.32872	2
JAG2	1.89727	NA	2	2	2	2.33019	2.32872	2
PTRH1	1.89727	NA	2	2	2	2.33019	2.32872	2
TMSB4XP2	1.89727	NA	2	2	2	2.33019	2.32872	2
COL27A1	1.89727	NA	2	2	2	2.33019	2.32872	2
NKIRAS1	1.89727	NA	2	2	2	2.33019	2.32872	2
RN7SKP297	1.89727	NA	2	2	2	2.33019	2.32872	2
HNRNPA1P48	1.89727	NA	2	2	2	2.33019	2.32872	2
C1DP1	1.89727	NA	2	2	2	2.33019	2.32872	2
LSM12P1	1.89727	NA	2	2	2	2.33019	2.32872	2
KNOP1P4	1.89727	NA	2	2	2	2.33019	2.32872	2
TMEM238	1.89727	NA	2	2	2	2.33019	2.32872	2
UBE2SP1	1.89727	NA	2	2	2	2.33019	2.32872	2
ZNRF3-IT1	1.89727	NA	2	2	2	2.33019	2.32872	2
KDM4A-AS1	1.89727	NA	2	2	2	2.33019	2.32872	2
PITRM1-AS1	1.89727	NA	2	2	2	2.33019	2.32872	2
SMKR1	1.89727	NA	2	2	2	2.33019	2.32872	2
RN7SL815P	1.89727	NA	2	2	2	2.33019	2.32872	2
NME2	1.89727	NA	2	2	2	2.33019	2.32872	2
RN7SL308P	1.89727	NA	2	2	2	2.33019	2.32872	2
FAM86EP	1.89727	NA	2	2	2	2.33019	2.32872	2
CKS1BP7	1.89727	NA	2	2	2	2.33019	2.32872	2
FDXACB1	1.89727	NA	2	2	2	2.33019	2.32872	2
FOXN3-AS1	1.89727	NA	2	2	2	2.33019	2.32872	2
ATP2A1-AS1	1.89727	NA	2	2	2	2.33019	2.32872	2
RNF225	1.89727	NA	2	2	2	2.33019	2.32872	2
RASL10B	1.89727	NA	2	2	2	2.33019	2.32872	2
NA	1.89727	NA	2	2	2	2.33019	2.32872	2
NA	1.89727	NA	2	2	2	2.33019	2.32872	2
NA	1.89727	NA	2	2	2	2.33019	2.32872	2
NA	1.89727	NA	2	2	2	2.33019	2.32872	2
NA	1.89727	NA	2	2	2	2.33019	2.32872	2
NA	1.89727	NA	2	2	2	2.33019	2.32872	2
NA	1.89727	NA	2	2	2	2.33019	2.32872	2
NA	1.89727	NA	2	2	2	2.33019	2.32872	2
NA	1.89727	NA	2	2	2	2.33019	2.32872	2
NA	1.89727	NA	2	2	2	2.33019	2.32872	2
NA	1.89727	NA	2	2	2	2.33019	2.32872	2
NA	1.89727	NA	2	2	2	2.33019	2.32872	2
NA	1.89727	NA	2	2	2	2.33019	2.32872	2
NA	1.89727	NA	2	2	2	2.33019	2.32872	2
NA	1.89727	NA	2	2	2	2.33019	2.32872	2
NA	1.89727	NA	2	2	2	2.33019	2.32872	2
NA	1.89727	NA	2	2	2	2.33019	2.32872	2
NA	1.89727	NA	2	2	2	2.33019	2.32872	2
NA	1.89727	NA	2	2	2	2.33019	2.32872	2
NA	1.89727	NA	2	2	2	2.33019	2.32872	2
NA	1.89727	NA	2	2	2	2.33019	2.32872	2
NA	1.89727	NA	2	2	2	2.33019	2.32872	2
NA	1.89727	NA	2	2	2	2.33019	2.32872	2
NA	1.89727	NA	2	2	2	2.33019	2.32872	2
NA	1.89727	NA	2	2	2	2.33019	2.32872	2
NA	1.89727	NA	2	2	2	2.33019	2.32872	2
NA	1.89727	NA	2	2	2	2.33019	2.32872	2
NA	1.89727	NA	2	2	2	2.33019	2.32872	2
NA	1.89727	NA	2	2	2	2.33019	2.32872	2
NA	1.89727	NA	2	2	2	2.33019	2.32872	2
NA	1.89727	NA	2	2	2	2.33019	2.32872	2
NA	1.89727	NA	2	2	2	2.33019	2.32872	2
NA	1.89727	NA	2	2	2	2.33019	2.32872	2
NA	1.89727	NA	2	2	2	2.33019	2.32872	2
NA	1.89727	NA	2	2	2	2.33019	2.32872	2
SRPK1	1.89639	0.0197477	3.32193	3.31456	3.16993	4.73508	4.7836	4.38925
P4HB	1.89573	0.00337396	3.58496	3.69194	3.90689	5.49662	5.38795	4.85472
EIF3I	1.89429	0.000437003	4.32193	4.44938	4.45943	6.49845	6.14025	5.45599
TNFAIP6	1.89413	NA	2	2	2	2	2.59627	2
ANKRD22	1.89413	NA	2	2	2	2	2.59627	2
MSC	1.89413	NA	2	2	2	2	2.59627	2
RPS12P5	1.89413	NA	2	2	2	2	2.59627	2
SLC39A7	1.89339	0.0883187	2.80735	2.8021	3.16993	4.3547	4.27456	3.69782
POLA2	1.8933	0.0804836	3	2.99386	2.80735	4.42548	4.11327	3.80465
PMVK	1.8933	0.0804836	2.80735	2.99386	3	4.42548	4.11327	3.80465
MSMO1	1.89074	0.180318	2.80735	2.8021	2.58496	3.83665	4.19617	3.16782
NA	1.88853	4.03e-05	4.39232	4.3121	4.08746	5.99245	5.93832	5.82937
NFKBIB	1.8878	0.147497	2.58496	2.8021	2.80735	3.93696	3.83147	3.58244
TOR3A	1.88712	0.155429	2.58496	2.58087	3	3.93696	3.83147	3.58244
CTPS1	1.88625	0.0358498	3.58496	3.45162	3.58496	5.42933	5.27807	3.90411
VPS9D1-AS1	1.88397	0.342457	2.58496	2.58087	2.32193	3.83665	3.34221	2.5837
FAM98A	1.88328	0.335046	2.58496	2.58087	2.32193	3.61233	3.60748	2.5837
NA	1.8811	NA	2	2	2	2.33019	2	2.32117
NA	1.8811	NA	2	2	2	2.33019	2	2.32117
NA	1.8811	NA	2	2	2	2.33019	2	2.32117
NA	1.8811	NA	2	2	2	2.33019	2	2.32117
NA	1.8811	NA	2	2	2	2.33019	2	2.32117
NA	1.8811	NA	2	2	2	2.33019	2	2.32117
NA	1.8811	NA	2	2	2	2.33019	2	2.32117
NA	1.8811	NA	2	2	2	2.33019	2	2.32117
NA	1.8811	NA	2	2	2	2.33019	2	2.32117
NA	1.8811	NA	2	2	2	2.33019	2	2.32117
NA	1.8811	NA	2	2	2	2.33019	2	2.32117
NA	1.8811	NA	2	2	2	2.33019	2	2.32117
NA	1.8811	NA	2	2	2	2.33019	2	2.32117
NA	1.8811	NA	2	2	2	2.33019	2	2.32117
NA	1.8811	NA	2	2	2	2.33019	2	2.32117
COPZ2	1.8811	NA	2	2	2	2.33019	2	2.32117
STOML1	1.8811	NA	2	2	2	2.33019	2	2.32117
TMEM205	1.8811	NA	2	2	2	2.33019	2	2.32117
B9D1	1.8811	NA	2	2	2	2.33019	2	2.32117
CNTNAP1	1.8811	NA	2	2	2	2.33019	2	2.32117
DNAJC6	1.8811	NA	2	2	2	2.33019	2	2.32117
OSCP1	1.8811	NA	2	2	2	2.33019	2	2.32117
CFAP58	1.8811	NA	2	2	2	2.33019	2	2.32117
GJB6	1.8811	NA	2	2	2	2.33019	2	2.32117
CHRNA10	1.8811	NA	2	2	2	2.33019	2	2.32117
[truncated: 17,427 more rows]
