# Supplementary material for: LncRNA IL21‐AS1 interacts with hnRNPU protein to promote IL21 overexpression and aberrant differentiation of Tfh cells in systemic lupus erythematosus
Source: Clin Transl Med. 2022 Nov 29;12(12):e1117. doi: 10.1002/ctm2.1117 (PMC9708910; doi:10.1002/ctm2.1117)
Supplement: Supplementary file 4 — Supporting Information [file CTM2-12-e1117-s003.xlsx]

## Sheet: Sheet1
Probes for ChIRP assay
IL21-AS1 probes with 3'-biotin	LacZ probes
CTGGTTGTCACACTTGGAGG	CTGAATATCGACGGTTTCCA
AATGTTGCATGCATATAGTA	GCTGTATCGCTGGATCAAAT
CGTTCAAGGTCACATTAGCA	GTCGTTTTACAACGTCGTGA
TGTCTCCGTGATACTGTATC
GTAACTTCTACGATCTGATC
AGAGACGGGATGAATTGTTG
AGAATGCGTCAACTTATAGA
CATAAGTACCAACAGTAGAG
TCCTGTCAAAGATGCAGATG
CTGGAGCTGCCACACTCATG
ACTCATCACTGTACTCCAAG
TCCCATGCAAAACCATTCCT
CCATGCAGAACATCTAATTC
AGAGACAAGCCACCTGTCTG
ACCTGAACATCGTTGGAAAG
TGATATCAATACATGCAGTG
AGTAGTGATCTAGAGTCATG
GAGAAGGCTCTTGTTTTTCT
AAGCAGCATCGGTGAATGAC
GTCATTGTTTGGAAGCACAG
CAAGGAATGAAGGACATCTG
TGGAGGCAGTTCCCTTGTGG
CCATGTCAGGAACGTCTTCA
ATGGATTCAACCAACCAAAG
AGGTCCACGTGGAGATGAAC
TCTTCTTTCTCTGAATCAAG
AATGAGTCTGTCATGAATGG
GTGTGCATTTCCAAGGAATC
TGTGGATTTGGGTGTTGATG
TCAGATAGTTAAATGATGGC
