# Supplementary material for: LncRNA IL21‐AS1 interacts with hnRNPU protein to promote IL21 overexpression and aberrant differentiation of Tfh cells in systemic lupus erythematosus
Source: Clin Transl Med. 2022 Nov 29;12(12):e1117. doi: 10.1002/ctm2.1117 (PMC9708910; doi:10.1002/ctm2.1117)
Supplement: Supplementary file 5 — Supporting Information [file CTM2-12-e1117-s004.xls]

## Sheet: CHIRP
lists	Entry	Entry name	Protein names	Gene names	Organism	Length
P04264	P04264	K2C1_HUMAN	Keratin, type II cytoskeletal 1 (67 kDa cytokeratin) (Cytokeratin-1) (CK-1) (Hair alpha protein) (Keratin-1) (K1) (Type-II keratin Kb1)	KRT1 KRTA	Homo sapiens (Human)	644
P35527	P35527	K1C9_HUMAN	Keratin, type I cytoskeletal 9 (Cytokeratin-9) (CK-9) (Keratin-9) (K9)	KRT9	Homo sapiens (Human)	623
P35908	P35908	K22E_HUMAN	Keratin, type II cytoskeletal 2 epidermal (Cytokeratin-2e) (CK-2e) (Epithelial keratin-2e) (Keratin-2 epidermis) (Keratin-2e) (K2e) (Type-II keratin Kb2)	KRT2 KRT2A KRT2E	Homo sapiens (Human)	639
P13645	P13645	K1C10_HUMAN	Keratin, type I cytoskeletal 10 (Cytokeratin-10) (CK-10) (Keratin-10) (K10)	KRT10 KPP	Homo sapiens (Human)	584
P02768	P02768	ALBU_HUMAN	Serum albumin	ALB GIG20 GIG42 PRO0903 PRO1708 PRO2044 PRO2619 PRO2675 UNQ696/PRO1341	Homo sapiens (Human)	609
P02533	P02533	K1C14_HUMAN	Keratin, type I cytoskeletal 14 (Cytokeratin-14) (CK-14) (Keratin-14) (K14)	KRT14	Homo sapiens (Human)	472
P13647	P13647	K2C5_HUMAN	Keratin, type II cytoskeletal 5 (58 kDa cytokeratin) (Cytokeratin-5) (CK-5) (Keratin-5) (K5) (Type-II keratin Kb5)	KRT5	Homo sapiens (Human)	590
Q96RQ3	Q96RQ3	MCCA_HUMAN	Methylcrotonoyl-CoA carboxylase subunit alpha, mitochondrial (MCCase subunit alpha) (EC 6.4.1.4) (3-methylcrotonyl-CoA carboxylase 1) (3-methylcrotonyl-CoA carboxylase biotin-containing subunit) (3-methylcrotonyl-CoA:carbon dioxide ligase subunit alpha)	MCCC1 MCCA	Homo sapiens (Human)	725
P02538	P02538	K2C6A_HUMAN	Keratin, type II cytoskeletal 6A (Cytokeratin-6A) (CK-6A) (Cytokeratin-6D) (CK-6D) (Keratin-6A) (K6A) (Type-II keratin Kb6) (allergen Hom s 5)	KRT6A K6A KRT6D	Homo sapiens (Human)	564
P08779	P08779	K1C16_HUMAN	Keratin, type I cytoskeletal 16 (Cytokeratin-16) (CK-16) (Keratin-16) (K16)	KRT16 KRT16A	Homo sapiens (Human)	473
Q04695	Q04695	K1C17_HUMAN	Keratin, type I cytoskeletal 17 (39.1) (Cytokeratin-17) (CK-17) (Keratin-17) (K17)	KRT17	Homo sapiens (Human)	432
Q5VTE0	Q5VTE0	EF1A3_HUMAN	Putative elongation factor 1-alpha-like 3 (EF-1-alpha-like 3) (Eukaryotic elongation factor 1 A-like 3) (eEF1A-like 3) (Eukaryotic translation elongation factor 1 alpha-1 pseudogene 5)	EEF1A1P5 EEF1AL3	Homo sapiens (Human)	462
P68104	P68104	EF1A1_HUMAN	Elongation factor 1-alpha 1 (EF-1-alpha-1) (Elongation factor Tu) (EF-Tu) (Eukaryotic elongation factor 1 A-1) (eEF1A-1) (Leukocyte receptor cluster member 7)	EEF1A1 EEF1A EF1A LENG7	Homo sapiens (Human)	462
P05787	P05787	K2C8_HUMAN	Keratin, type II cytoskeletal 8 (Cytokeratin-8) (CK-8) (Keratin-8) (K8) (Type-II keratin Kb8)	KRT8 CYK8	Homo sapiens (Human)	483
Q86YZ3	Q86YZ3	HORN_HUMAN	Hornerin	HRNR S100A18	Homo sapiens (Human)	2850
P07998	P07998	RNAS1_HUMAN	Ribonuclease pancreatic (EC 4.6.1.18) (HP-RNase) (RIB-1) (RNase UpI-1) (Ribonuclease 1) (RNase 1) (Ribonuclease A) (RNase A)	RNASE1 RIB1 RNS1	Homo sapiens (Human)	156
P07477	P07477	TRY1_HUMAN	Trypsin-1 (EC 3.4.21.4) (Beta-trypsin) (Cationic trypsinogen) (Serine protease 1) (Trypsin I) [Cleaved into: Alpha-trypsin chain 1; Alpha-trypsin chain 2]	PRSS1 TRP1 TRY1 TRYP1	Homo sapiens (Human)	247
P63261	P63261	ACTG_HUMAN	Actin, cytoplasmic 2 (Gamma-actin) [Cleaved into: Actin, cytoplasmic 2, N-terminally processed]	ACTG1 ACTG	Homo sapiens (Human)	375
P60709	P60709	ACTB_HUMAN	Actin, cytoplasmic 1 (Beta-actin) [Cleaved into: Actin, cytoplasmic 1, N-terminally processed]	ACTB	Homo sapiens (Human)	375
P07478	P07478	TRY2_HUMAN	Trypsin-2 (EC 3.4.21.4) (Anionic trypsinogen) (Serine protease 2) (Trypsin II)	PRSS2 TRY2 TRYP2	Homo sapiens (Human)	247
P11498	P11498	PYC_HUMAN	Pyruvate carboxylase, mitochondrial (EC 6.4.1.1) (Pyruvic carboxylase) (PCB)	PC	Homo sapiens (Human)	1178
P05165	P05165	PCCA_HUMAN	Propionyl-CoA carboxylase alpha chain, mitochondrial (PCCase subunit alpha) (EC 6.4.1.3) (Propanoyl-CoA:carbon dioxide ligase subunit alpha)	PCCA	Homo sapiens (Human)	728
P35030	P35030	TRY3_HUMAN	Trypsin-3 (EC 3.4.21.4) (Brain trypsinogen) (Mesotrypsin) (Mesotrypsinogen) (Serine protease 3) (Serine protease 4) (Trypsin III) (Trypsin IV)	PRSS3 PRSS4 TRY3 TRY4	Homo sapiens (Human)	304
Q9P2E9	Q9P2E9	RRBP1_HUMAN	Ribosome-binding protein 1 (180 kDa ribosome receptor homolog) (RRp) (ES/130-related protein) (Ribosome receptor protein)	RRBP1 KIAA1398	Homo sapiens (Human)	1410
P0CG47	P0CG47	UBB_HUMAN	Polyubiquitin-B [Cleaved into: Ubiquitin]	UBB	Homo sapiens (Human)	229
P0CG48	P0CG48	UBC_HUMAN	Polyubiquitin-C [Cleaved into: Ubiquitin]	UBC	Homo sapiens (Human)	685
P62987	P62987	RL40_HUMAN	Ubiquitin-60S ribosomal protein L40 (CEP52) (Ubiquitin A-52 residue ribosomal protein fusion product 1) [Cleaved into: Ubiquitin; 60S ribosomal protein L40 (Large ribosomal subunit protein eL40)]	UBA52 UBCEP2	Homo sapiens (Human)	128
P62979	P62979	RS27A_HUMAN	Ubiquitin-40S ribosomal protein S27a (Ubiquitin carboxyl extension protein 80) [Cleaved into: Ubiquitin; 40S ribosomal protein S27a (Small ribosomal subunit protein eS31)]	RPS27A UBA80 UBCEP1	Homo sapiens (Human)	156
Q2M2I5	Q2M2I5	K1C24_HUMAN	Keratin, type I cytoskeletal 24 (Cytokeratin-24) (CK-24) (Keratin-24) (K24) (Type I keratin-24)	KRT24 KA24	Homo sapiens (Human)	525
P05141	P05141	ADT2_HUMAN	ADP/ATP translocase 2 (ADP,ATP carrier protein 2) (ADP,ATP carrier protein, fibroblast isoform) (Adenine nucleotide translocator 2) (ANT 2) (Solute carrier family 25 member 5) [Cleaved into: ADP/ATP translocase 2, N-terminally processed]	SLC25A5 ANT2	Homo sapiens (Human)	298
P12236	P12236	ADT3_HUMAN	ADP/ATP translocase 3 (ADP,ATP carrier protein 3) (ADP,ATP carrier protein, isoform T2) (ANT 2) (Adenine nucleotide translocator 3) (ANT 3) (Solute carrier family 25 member 6) [Cleaved into: ADP/ATP translocase 3, N-terminally processed]	SLC25A6 ANT3 CDABP0051	Homo sapiens (Human)	298
P12235	P12235	ADT1_HUMAN	ADP/ATP translocase 1 (ADP,ATP carrier protein 1) (ADP,ATP carrier protein, heart/skeletal muscle isoform T1) (Adenine nucleotide translocator 1) (ANT 1) (Solute carrier family 25 member 4)	SLC25A4 ANT1	Homo sapiens (Human)	298
Q9H0C2	Q9H0C2	ADT4_HUMAN	ADP/ATP translocase 4 (ADP,ATP carrier protein 4) (Adenine nucleotide translocator 4) (ANT 4) (Solute carrier family 25 member 31) (Sperm flagellar energy carrier protein)	SLC25A31 AAC4 ANT4 SFEC	Homo sapiens (Human)	315
P08865	P08865	RSSA_HUMAN	40S ribosomal protein SA (37 kDa laminin receptor precursor) (37LRP) (37/67 kDa laminin receptor) (LRP/LR) (67 kDa laminin receptor) (67LR) (Colon carcinoma laminin-binding protein) (Laminin receptor 1) (LamR) (Laminin-binding protein precursor p40) (LBP/p40) (Multidrug resistance-associated protein MGr1-Ag) (NEM/1CHD4) (Small ribosomal subunit protein uS2)	RPSA LAMBR LAMR1	Homo sapiens (Human)	295
P81605	P81605	DCD_HUMAN	Dermcidin (EC 3.4.-.-) (Preproteolysin) [Cleaved into: Survival-promoting peptide; DCD-1]	DCD AIDD DSEP	Homo sapiens (Human)	110
P07814	P07814	SYEP_HUMAN	Bifunctional glutamate/proline--tRNA ligase (Bifunctional aminoacyl-tRNA synthetase) (Cell proliferation-inducing gene 32 protein) (Glutamatyl-prolyl-tRNA synthetase) [Includes: Glutamate--tRNA ligase (EC 6.1.1.17) (Glutamyl-tRNA synthetase) (GluRS); Proline--tRNA ligase (EC 6.1.1.15) (Prolyl-tRNA synthetase)]	EPRS1 EPRS GLNS PARS QARS QPRS PIG32	Homo sapiens (Human)	1512
P40429	P40429	RL13A_HUMAN	60S ribosomal protein L13a (23 kDa highly basic protein) (Large ribosomal subunit protein uL13)	RPL13A	Homo sapiens (Human)	203
O95497	O95497	VNN1_HUMAN	Pantetheinase (EC 3.5.1.92) (Pantetheine hydrolase) (Tiff66) (Vascular non-inflammatory molecule 1) (Vanin-1)	VNN1	Homo sapiens (Human)	513
P14618	P14618	KPYM_HUMAN	Pyruvate kinase PKM (EC 2.7.1.40) (Cytosolic thyroid hormone-binding protein) (CTHBP) (Opa-interacting protein 3) (OIP-3) (Pyruvate kinase 2/3) (Pyruvate kinase muscle isozyme) (Thyroid hormone-binding protein 1) (THBP1) (Tumor M2-PK) (p58)	PKM OIP3 PK2 PK3 PKM2	Homo sapiens (Human)	531
O75830	O75830	SPI2_HUMAN	Serpin I2 (Myoepithelium-derived serine protease inhibitor) (Pancpin) (Pancreas-specific protein TSA2004) (Peptidase inhibitor 14) (PI-14)	SERPINI2 MEPI PI14	Homo sapiens (Human)	405
P13929	P13929	ENOB_HUMAN	Beta-enolase (EC 4.2.1.11) (2-phospho-D-glycerate hydro-lyase) (Enolase 3) (Muscle-specific enolase) (MSE) (Skeletal muscle enolase)	ENO3	Homo sapiens (Human)	434
P06733	P06733	ENOA_HUMAN	Alpha-enolase (EC 4.2.1.11) (2-phospho-D-glycerate hydro-lyase) (C-myc promoter-binding protein) (Enolase 1) (MBP-1) (MPB-1) (Non-neural enolase) (NNE) (Phosphopyruvate hydratase) (Plasminogen-binding protein)	ENO1 ENO1L1 MBPB1 MPB1	Homo sapiens (Human)	434
P06748	P06748	NPM_HUMAN	Nucleophosmin (NPM) (Nucleolar phosphoprotein B23) (Nucleolar protein NO38) (Numatrin)	NPM1 NPM	Homo sapiens (Human)	294
P04054	P04054	PA21B_HUMAN	Phospholipase A2 (EC 3.1.1.4) (Group IB phospholipase A2) (Phosphatidylcholine 2-acylhydrolase 1B)	PLA2G1B PLA2 PLA2A PPLA2	Homo sapiens (Human)	148
P07737	P07737	PROF1_HUMAN	Profilin-1 (Epididymis tissue protein Li 184a) (Profilin I)	PFN1	Homo sapiens (Human)	140
P00338	P00338	LDHA_HUMAN	L-lactate dehydrogenase A chain (LDH-A) (EC 1.1.1.27) (Cell proliferation-inducing gene 19 protein) (LDH muscle subunit) (LDH-M) (Renal carcinoma antigen NY-REN-59)	LDHA PIG19	Homo sapiens (Human)	332
Q00839	Q00839	HNRPU_HUMAN	Heterogeneous nuclear ribonucleoprotein U (hnRNP U) (GRIP120) (Nuclear p120 ribonucleoprotein) (Scaffold-attachment factor A) (SAF-A) (p120) (pp120)	HNRNPU C1orf199 HNRPU SAFA U21.1	Homo sapiens (Human)	825
P83881	P83881	RL36A_HUMAN	60S ribosomal protein L36a (60S ribosomal protein L44) (Cell growth-inhibiting gene 15 protein) (Cell migration-inducing gene 6 protein) (Large ribosomal subunit protein eL42)	RPL36A RPL44 GIG15 MIG6	Homo sapiens (Human)	106
Q969Q0	Q969Q0	RL36L_HUMAN	60S ribosomal protein L36a-like (Large ribosomal subunit protein eL42-like)	RPL36AL	Homo sapiens (Human)	106
P04406	P04406	G3P_HUMAN	Glyceraldehyde-3-phosphate dehydrogenase (GAPDH) (EC 1.2.1.12) (Peptidyl-cysteine S-nitrosylase GAPDH) (EC 2.6.99.-)	GAPDH GAPD CDABP0047 OK/SW-cl.12	Homo sapiens (Human)	335
P49207	P49207	RL34_HUMAN	60S ribosomal protein L34 (Large ribosomal subunit protein eL34)	RPL34	Homo sapiens (Human)	117
P24855	P24855	DNAS1_HUMAN	Deoxyribonuclease-1 (EC 3.1.21.1) (Deoxyribonuclease I) (DNase I) (Dornase alfa)	DNASE1 DNL1 DRNI	Homo sapiens (Human)	282
O75330	O75330	HMMR_HUMAN	Hyaluronan mediated motility receptor (Intracellular hyaluronic acid-binding protein) (Receptor for hyaluronan-mediated motility) (CD antigen CD168)	HMMR IHABP RHAMM	Homo sapiens (Human)	724
Q9UJK0	Q9UJK0	TSR3_HUMAN	Ribosome biogenesis protein TSR3 homolog	TSR3 C16orf42 UND313L	Homo sapiens (Human)	312
Q71UI9	Q71UI9	H2AV_HUMAN	Histone H2A.V (H2A.F/Z)	H2AFV H2AV	Homo sapiens (Human)	128
P0C0S5	P0C0S5	H2AZ_HUMAN	Histone H2A.Z (H2A/z)	H2AZ1 H2AFZ H2AZ	Homo sapiens (Human)	128
Q13409	Q13409	DC1I2_HUMAN	Cytoplasmic dynein 1 intermediate chain 2 (Cytoplasmic dynein intermediate chain 2) (Dynein intermediate chain 2, cytosolic) (DH IC-2)	DYNC1I2 DNCI2 DNCIC2	Homo sapiens (Human)	638
Q96JH8	Q96JH8	RADIL_HUMAN	Ras-associating and dilute domain-containing protein	RADIL KIAA1849	Homo sapiens (Human)	1075
P19338	P19338	NUCL_HUMAN	Nucleolin (Protein C23)	NCL	Homo sapiens (Human)	710
P07437	P07437	TBB5_HUMAN	Tubulin beta chain (Tubulin beta-5 chain)	TUBB TUBB5 OK/SW-cl.56	Homo sapiens (Human)	444
A6NNZ2	A6NNZ2	TBB8B_HUMAN	Tubulin beta 8B	TUBB8B	Homo sapiens (Human)	444
Q3ZCM7	Q3ZCM7	TBB8_HUMAN	Tubulin beta-8 chain (Tubulin beta 8 class VIII)	TUBB8	Homo sapiens (Human)	444
Q9BVA1	Q9BVA1	TBB2B_HUMAN	Tubulin beta-2B chain	TUBB2B	Homo sapiens (Human)	445
P68371	P68371	TBB4B_HUMAN	Tubulin beta-4B chain (Tubulin beta-2 chain) (Tubulin beta-2C chain)	TUBB4B TUBB2C	Homo sapiens (Human)	445
Q5D862	Q5D862	FILA2_HUMAN	Filaggrin-2 (FLG-2) (Intermediate filament-associated and psoriasis-susceptibility protein) (Ifapsoriasin)	FLG2 IFPS	Homo sapiens (Human)	2391
Q13367	Q13367	AP3B2_HUMAN	AP-3 complex subunit beta-2 (Adaptor protein complex AP-3 subunit beta-2) (Adaptor-related protein complex 3 subunit beta-2) (Beta-3B-adaptin) (Clathrin assembly protein complex 3 beta-2 large chain) (Neuron-specific vesicle coat protein beta-NAP)	AP3B2	Homo sapiens (Human)	1082
Q96L21	Q96L21	RL10L_HUMAN	60S ribosomal protein L10-like (Large ribosomal subunit protein uL16-like)	RPL10L	Homo sapiens (Human)	214
P27635	P27635	RL10_HUMAN	60S ribosomal protein L10 (Laminin receptor homolog) (Large ribosomal subunit protein uL16) (Protein QM) (Ribosomal protein L10) (Tumor suppressor QM)	RPL10 DXS648E QM	Homo sapiens (Human)	214
P13639	P13639	EF2_HUMAN	Elongation factor 2 (EF-2)	EEF2 EF2	Homo sapiens (Human)	858
Q8N7X0	Q8N7X0	ADGB_HUMAN	Androglobin (Calpain-7-like protein)	ADGB C6orf103 CAPN7L	Homo sapiens (Human)	1667
P14923	P14923	PLAK_HUMAN	Junction plakoglobin (Catenin gamma) (Desmoplakin III) (Desmoplakin-3)	JUP CTNNG DP3	Homo sapiens (Human)	745
Q01484	Q01484	ANK2_HUMAN	Ankyrin-2 (ANK-2) (Ankyrin-B) (Brain ankyrin) (Non-erythroid ankyrin)	ANK2 ANKB	Homo sapiens (Human)	3957
Q12955	Q12955	ANK3_HUMAN	Ankyrin-3 (ANK-3) (Ankyrin-G)	ANK3	Homo sapiens (Human)	4377
O95352	O95352	ATG7_HUMAN	Ubiquitin-like modifier-activating enzyme ATG7 (ATG12-activating enzyme E1 ATG7) (Autophagy-related protein 7) (APG7-like) (hAGP7) (Ubiquitin-activating enzyme E1-like protein)	ATG7 APG7L	Homo sapiens (Human)	703
Q8IZX4	Q8IZX4	TAF1L_HUMAN	Transcription initiation factor TFIID subunit 1-like (TAF(II)210) (TBP-associated factor 1-like) (TBP-associated factor 210 kDa) (Transcription initiation factor TFIID 210 kDa subunit)	TAF1L	Homo sapiens (Human)	1826
P21675	P21675	TAF1_HUMAN	Transcription initiation factor TFIID subunit 1 (EC 2.3.1.48) (EC 2.7.11.1) (Cell cycle gene 1 protein) (TBP-associated factor 250 kDa) (p250) (Transcription initiation factor TFIID 250 kDa subunit) (TAF(II)250) (TAFII-250) (TAFII250)	TAF1 BA2R CCG1 CCGS TAF2A	Homo sapiens (Human)	1872
Q96Q06	Q96Q06	PLIN4_HUMAN	Perilipin-4 (Adipocyte protein S3-12)	PLIN4 KIAA1881	Homo sapiens (Human)	1357
Q9HCC0	Q9HCC0	MCCB_HUMAN	Methylcrotonoyl-CoA carboxylase beta chain, mitochondrial (MCCase subunit beta) (EC 6.4.1.4) (3-methylcrotonyl-CoA carboxylase 2) (3-methylcrotonyl-CoA carboxylase non-biotin-containing subunit) (3-methylcrotonyl-CoA:carbon dioxide ligase subunit beta)	MCCC2 MCCB	Homo sapiens (Human)	563
Q13009	Q13009	TIAM1_HUMAN	T-lymphoma invasion and metastasis-inducing protein 1 (TIAM-1)	TIAM1	Homo sapiens (Human)	1591
Q5U5Z8	Q5U5Z8	CBPC2_HUMAN	Cytosolic carboxypeptidase 2 (EC 3.4.17.-) (ATP/GTP-binding protein-like 2)	AGBL2 CCP2	Homo sapiens (Human)	902
Q9ULZ9	Q9ULZ9	MMP17_HUMAN	Matrix metalloproteinase-17 (MMP-17) (EC 3.4.24.-) (Membrane-type matrix metalloproteinase 4) (MT-MMP 4) (MTMMP4) (Membrane-type-4 matrix metalloproteinase) (MT4-MMP) (MT4MMP)	MMP17 MT4MMP	Homo sapiens (Human)	603
