# Supplementary material for: LncRNA IL21‐AS1 interacts with hnRNPU protein to promote IL21 overexpression and aberrant differentiation of Tfh cells in systemic lupus erythematosus
Source: Clin Transl Med. 2022 Nov 29;12(12):e1117. doi: 10.1002/ctm2.1117 (PMC9708910; doi:10.1002/ctm2.1117)
Supplement: Supplementary file 6 — Supporting Information [file CTM2-12-e1117-s002.xlsx]

## Sheet: sheet1
Entry_name	scores	MW	description
K2C6B_HUMAN	174	60315	Keratin, type II cytoskeletal 6B OS=Homo sapiens OX=9606 GN=KRT6B PE=1 SV=5
A0A2R8YFE2_HUMAN	252	8839	Actin, cytoplasmic 1 (Fragment) OS=Homo sapiens OX=9606 GN=ACTB PE=4 SV=1
H12_HUMAN	772	21352	Histone H1.2 OS=Homo sapiens OX=9606 GN=HIST1H1C PE=1 SV=2
B1ANR0_HUMAN	247	68156	Polyadenylate-binding protein OS=Homo sapiens OX=9606 GN=PABPC4 PE=1 SV=1
A0A024R4A0_HUMAN	519	76625	Nucleolin, isoform CRA_b OS=Homo sapiens OX=9606 GN=NCL PE=4 SV=1
A0A075B7D9_HUMAN	107	49151	TATA-binding protein-associated factor 2N OS=Homo sapiens OX=9606 GN=TAF15 PE=1 SV=1
Q5U071_HUMAN	406	24061	High-mobility group box 2 OS=Homo sapiens OX=9606 PE=2 SV=1
J3KR72_HUMAN	359	79697	Transcription initiation factor TFIID subunit 6 OS=Homo sapiens OX=9606 GN=TAF6 PE=1 SV=1
Q8N5A0_HUMAN	350	139172	Eukaryotic translation initiation factor 5B OS=Homo sapiens OX=9606 GN=EIF5B PE=1 SV=1
A0A0D9SF53_HUMAN	193	82110	ATP-dependent RNA helicase DDX3X OS=Homo sapiens OX=9606 GN=DDX3X PE=1 SV=1
IF16_HUMAN	307	88656	Gamma-interferon-inducible protein 16 OS=Homo sapiens OX=9606 GN=IFI16 PE=1 SV=3
A0A024R994_HUMAN	336	60947	Copine III, isoform CRA_a OS=Homo sapiens OX=9606 GN=CPNE3 PE=4 SV=1
HNRH1_HUMAN	241	49484	Heterogeneous nuclear ribonucleoprotein H OS=Homo sapiens OX=9606 GN=HNRNPH1 PE=1 SV=4
B2R7W4_HUMAN	112	71143	cDNA, FLJ93632, highly similar to Homo sapiens heterogeneous nuclear ribonucleoprotein R (HNRPR), mRNA OS=Homo sapiens OX=9606 PE=2 SV=1
HNRPU_HUMAN	238	91269	Heterogeneous nuclear ribonucleoprotein U OS=Homo sapiens OX=9606 GN=HNRNPU PE=1 SV=6
Q6NZ55_HUMAN	226	24308	60S ribosomal protein L13 OS=Homo sapiens OX=9606 GN=RPL13 PE=1 SV=1
A8K9U6_HUMAN	224	103160	cDNA FLJ76121, highly similar to Homo sapiens zinc finger CCCH-type, antiviral 1 (ZC3HAV1), transcript variant 1, mRNA OS=Homo sapiens OX=9606 PE=2 SV=1
PAIRB_HUMAN	218	44995	Plasminogen activator inhibitor 1 RNA-binding protein OS=Homo sapiens OX=9606 GN=SERBP1 PE=1 SV=2
X2L7S8_HUMAN	216	32062	MHC class I antigen (Fragment) OS=Homo sapiens OX=9606 GN=HLA-A PE=3 SV=1
F6IR49_HUMAN	195	38333	MHC class I antigen (Fragment) OS=Homo sapiens OX=9606 GN=HLA-A PE=3 SV=1
A0A128DYX4_HUMAN	97	20936	MHC class I antigen (Fragment) OS=Homo sapiens OX=9606 GN=HLA-C PE=3 SV=1
F1AQR3_HUMAN	64	20956	MHC class I antigen (Fragment) OS=Homo sapiens OX=9606 GN=HLA-C PE=3 SV=1
Q53HU8_HUMAN	205	53708	Vimentin variant (Fragment) OS=Homo sapiens OX=9606 PE=2 SV=1
A0A024RCJ9_HUMAN	197	13914	Histone H2B OS=Homo sapiens OX=9606 GN=HIST1H2BN PE=3 SV=1
D3DP78_HUMAN	194	53829	Aspartyl-tRNA synthetase, isoform CRA_b OS=Homo sapiens OX=9606 GN=DARS PE=3 SV=1
Q8WUT1_HUMAN	130	24825	POLDIP3 protein OS=Homo sapiens OX=9606 GN=POLDIP3 PE=1 SV=1
A0A140VKC4_HUMAN	179	53462	Methyl-CpG-binding protein 2 OS=Homo sapiens OX=9606 GN=MECP2 PE=2 SV=1
B4DF70_HUMAN	58	20209	cDNA FLJ60461, highly similar to Peroxiredoxin-2 (EC 1.11.1.15) OS=Homo sapiens OX=9606 PE=2 SV=1
A0A1W2PNV4_HUMAN	172	77022	Uncharacterized protein OS=Homo sapiens OX=9606 PE=4 SV=1
A0A024RB85_HUMAN	167	44101	Proliferation-associated 2G4, 38kDa, isoform CRA_a OS=Homo sapiens OX=9606 GN=PA2G4 PE=4 SV=1
A0A024R3K9_HUMAN	166	139372	Nuclear factor related to kappaB binding protein, isoform CRA_c OS=Homo sapiens OX=9606 GN=NFRKB PE=4 SV=1
B4DRD7_HUMAN	164	30060	cDNA FLJ54752, highly similar to Poly(rC)-binding protein 2 OS=Homo sapiens OX=9606 PE=2 SV=1
RSMN_HUMAN	149	24769	Small nuclear ribonucleoprotein-associated protein N OS=Homo sapiens OX=9606 GN=SNRPN PE=1 SV=1
PHB_HUMAN	142	29843	Prohibitin OS=Homo sapiens OX=9606 GN=PHB PE=1 SV=1
A8K6U7_HUMAN	142	96189	cDNA FLJ78252, highly similar to Homo sapiens heterogeneous nuclear ribonucleoprotein U-like 1 (HNRPUL1), transcript variant 1, mRNA OS=Homo sapiens OX=9606 PE=2 SV=1
A8K3Y5_HUMAN	140	44052	cDNA FLJ78186 OS=Homo sapiens OX=9606 PE=2 SV=1
B4DEK2_HUMAN	138	19031	cDNA FLJ59182, highly similar to Splicing factor, arginine/serine-rich 7 OS=Homo sapiens OX=9606 PE=2 SV=1
E9PC52_HUMAN	92	47251	Histone-binding protein RBBP7 OS=Homo sapiens OX=9606 GN=RBBP7 PE=1 SV=1
TIF1B_HUMAN	135	90261	Transcription intermediary factor 1-beta OS=Homo sapiens OX=9606 GN=TRIM28 PE=1 SV=5
H2A2B_HUMAN	71	13987	Histone H2A type 2-B OS=Homo sapiens OX=9606 GN=HIST2H2AB PE=1 SV=3
O60382_HUMAN	129	191877	KIAA0324 (Fragment) OS=Homo sapiens OX=9606 GN=KIAA0324 PE=4 SV=1
H0Y5B4_HUMAN	106	13504	60S ribosomal protein L36a OS=Homo sapiens OX=9606 GN=RPL36A PE=3 SV=2
SMRC1_HUMAN	124	123303	SWI/SNF complex subunit SMARCC1 OS=Homo sapiens OX=9606 GN=SMARCC1 PE=1 SV=3
B4DW90_HUMAN	124	52737	cDNA FLJ58737, highly similar to Splicing factor 3A subunit 3 OS=Homo sapiens OX=9606 PE=2 SV=1
A0A1W2PQH3_HUMAN	124	61732	Malic enzyme OS=Homo sapiens OX=9606 GN=ME2 PE=1 SV=1
B4DWL1_HUMAN	123	70150	cDNA FLJ59240, highly similar to Far upstream element-binding protein 1 OS=Homo sapiens OX=9606 PE=2 SV=1
A0A024QZD1_HUMAN	121	21735	Ribosomal protein L18, isoform CRA_c OS=Homo sapiens OX=9606 GN=RPL18 PE=4 SV=1
H0Y2P0_HUMAN	119	31332	CD44 antigen (Fragment) OS=Homo sapiens OX=9606 GN=CD44 PE=1 SV=1
B2RAU5_HUMAN	116	66919	Sorting nexin OS=Homo sapiens OX=9606 PE=2 SV=1
A0A024RCC9_HUMAN	71	42968	Nucleosome assembly protein 1-like 4, isoform CRA_b OS=Homo sapiens OX=9606 GN=NAP1L4 PE=3 SV=1
Q59G88_HUMAN	114	60602	Coronin (Fragment) OS=Homo sapiens OX=9606 PE=3 SV=1
F4ZW65_HUMAN	109	76937	NF90b OS=Homo sapiens OX=9606 PE=2 SV=1
B4DEW9_HUMAN	105	23209	cDNA FLJ52478, highly similar to Eukaryotic translation initiation factor 3 subunit 5 OS=Homo sapiens OX=9606 PE=2 SV=1
A0A024R7C4_HUMAN	105	67838	Uncharacterized protein OS=Homo sapiens OX=9606 GN=FLJ12949 PE=4 SV=1
KC1A_HUMAN	104	39118	Casein kinase I isoform alpha OS=Homo sapiens OX=9606 GN=CSNK1A1 PE=1 SV=2
ILF2_HUMAN	100	43263	Interleukin enhancer-binding factor 2 OS=Homo sapiens OX=9606 GN=ILF2 PE=1 SV=2
A0A024RB17_HUMAN	100	123293	Family with sequence similarity 62 (C2 domain containing), member A, isoform CRA_b OS=Homo sapiens OX=9606 GN=FAM62A PE=4 SV=1
SMAP_HUMAN	100	20377	Small acidic protein OS=Homo sapiens OX=9606 GN=SMAP PE=1 SV=1
PP2AA_HUMAN	96	36142	Serine/threonine-protein phosphatase 2A catalytic subunit alpha isoform OS=Homo sapiens OX=9606 GN=PPP2CA PE=1 SV=1
B4DEG7_HUMAN	94	65533	cDNA FLJ59238, highly similar to SNW domain-containing protein 1 OS=Homo sapiens OX=9606 PE=2 SV=1
AATM_HUMAN	94	47886	Aspartate aminotransferase, mitochondrial OS=Homo sapiens OX=9606 GN=GOT2 PE=1 SV=3
B4DWA7_HUMAN	94	56914	Serine hydroxymethyltransferase OS=Homo sapiens OX=9606 PE=2 SV=1
A0A024R8H9_HUMAN	93	89637	HCG1985901 OS=Homo sapiens OX=9606 GN=hCG_1985901 PE=4 SV=1
Q0VDC6_HUMAN	92	15793	Peptidylprolyl isomerase OS=Homo sapiens OX=9606 GN=FKBP1A PE=1 SV=1
A0A2R8Y880_HUMAN	92	198157	E3 ubiquitin-protein ligase RBBP6 (Fragment) OS=Homo sapiens OX=9606 GN=RBBP6 PE=4 SV=1
B4DY25_HUMAN	92	37091	cDNA FLJ55866, highly similar to Protein FAM98A OS=Homo sapiens OX=9606 PE=2 SV=1
B1AMS2_HUMAN	92	49614	Septin 6, isoform CRA_b OS=Homo sapiens OX=9606 GN=SEPT6 PE=1 SV=1
N0E4C7_HUMAN	92	25268	Casein kinase II subunit beta OS=Homo sapiens OX=9606 GN=CSNK2B PE=2 SV=1
SODC_HUMAN	91	16154	Superoxide dismutase [Cu-Zn] OS=Homo sapiens OX=9606 GN=SOD1 PE=1 SV=2
Q05D20_HUMAN	87	41589	THRAP3 protein (Fragment) OS=Homo sapiens OX=9606 GN=THRAP3 PE=2 SV=1
F8W031_HUMAN	84	29548	Uncharacterized protein (Fragment) OS=Homo sapiens OX=9606 PE=1 SV=1
TYY1_HUMAN	84	45141	Transcriptional repressor protein YY1 OS=Homo sapiens OX=9606 GN=YY1 PE=1 SV=2
M0R1A7_HUMAN	84	17637	60S ribosomal protein L18a OS=Homo sapiens OX=9606 GN=RPL18A PE=1 SV=1
FKBP4_HUMAN	83	52057	Peptidyl-prolyl cis-trans isomerase FKBP4 OS=Homo sapiens OX=9606 GN=FKBP4 PE=1 SV=3
H0YMA0_HUMAN	83	15887	U2 small nuclear ribonucleoprotein A' (Fragment) OS=Homo sapiens OX=9606 GN=SNRPA1 PE=1 SV=1
A8K719_HUMAN	82	22134	cDNA FLJ76413, highly similar to Homo sapiens core-binding factor, beta subunit (CBFB), transcript variant 1, mRNA OS=Homo sapiens OX=9606 PE=2 SV=1
B2R4P9_HUMAN	81	15376	Histone H3 OS=Homo sapiens OX=9606 GN=H3F3B PE=2 SV=1
A0A140VJT8_HUMAN	81	51766	Testicular tissue protein Li 164 OS=Homo sapiens OX=9606 PE=2 SV=1
Q5T1M7_HUMAN	81	58969	60 kDa U4/U6 snRNP-specific spliceosomal protein OS=Homo sapiens OX=9606 GN=PRPF4 PE=2 SV=1
A0A024RD93_HUMAN	81	47790	Phosphoribosylaminoimidazole carboxylase, phosphoribosylaminoimidazole succinocarboxamide synthetase, isoform CRA_c OS=Homo sapiens OX=9606 GN=PAICS PE=3 SV=1
A0A090N7W4_HUMAN	35	33739	Cyclin-dependent kinase 5, isoform CRA_a OS=Homo sapiens OX=9606 GN=CDK5 PE=2 SV=1
IN80C_HUMAN	79	20630	INO80 complex subunit C OS=Homo sapiens OX=9606 GN=INO80C PE=1 SV=1
A8K3D0_HUMAN	79	50762	cDNA FLJ75185 OS=Homo sapiens OX=9606 PE=2 SV=1
A0A024R4E2_HUMAN	77	45053	TAR DNA binding protein, isoform CRA_b OS=Homo sapiens OX=9606 GN=TARDBP PE=4 SV=1
A0A286YF22_HUMAN	76	56644	D-3-phosphoglycerate dehydrogenase OS=Homo sapiens OX=9606 GN=PHGDH PE=1 SV=1
B7ZLK2_HUMAN	72	116603	KIAA0528 protein OS=Homo sapiens OX=9606 GN=KIAA0528 PE=2 SV=1
A0A024RC78_HUMAN	71	20612	Signal peptidase complex catalytic subunit SEC11 OS=Homo sapiens OX=9606 GN=SEC11L1 PE=3 SV=1
STML2_HUMAN	71	38624	Stomatin-like protein 2, mitochondrial OS=Homo sapiens OX=9606 GN=STOML2 PE=1 SV=1
RRP12_HUMAN	69	145037	RRP12-like protein OS=Homo sapiens OX=9606 GN=RRP12 PE=1 SV=2
A0A024R5Z8_HUMAN	69	24492	RAB11A, member RAS oncogene family, isoform CRA_a OS=Homo sapiens OX=9606 GN=RAB11A PE=4 SV=1
A0A140VJW2_HUMAN	68	19925	Stathmin OS=Homo sapiens OX=9606 PE=2 SV=1
B5BU83_HUMAN	66	17320	Stathmin OS=Homo sapiens OX=9606 GN=STMN1 PE=2 SV=1
A0A0S2Z4Z0_HUMAN	67	69620	RNA binding motif protein 14 isoform 1 (Fragment) OS=Homo sapiens OX=9606 GN=RBM14 PE=2 SV=1
I3L0U5_HUMAN	67	33561	Coiled-coil domain-containing protein 137 (Fragment) OS=Homo sapiens OX=9606 GN=CCDC137 PE=1 SV=1
B2R802_HUMAN	57	31287	cDNA, FLJ93681, highly similar to Homo sapiens small nuclear ribonucleoprotein polypeptide A (SNRPA), mRNA OS=Homo sapiens OX=9606 PE=2 SV=1
BRD7_HUMAN	66	74548	Bromodomain-containing protein 7 OS=Homo sapiens OX=9606 GN=BRD7 PE=1 SV=1
B7Z7U0_HUMAN	65	103792	cDNA FLJ61739, highly similar to Serine/arginine repetitive matrix protein 1 OS=Homo sapiens OX=9606 PE=2 SV=1
A0A024RAS3_HUMAN	64	50900	HCG27698, isoform CRA_a OS=Homo sapiens OX=9606 GN=hCG_27698 PE=3 SV=1
A0A024RDV7_HUMAN	64	58288	Importin subunit alpha OS=Homo sapiens OX=9606 GN=KPNA3 PE=3 SV=1
XRN2_HUMAN	63	109426	5'-3' exoribonuclease 2 OS=Homo sapiens OX=9606 GN=XRN2 PE=1 SV=1
F5H5U2_HUMAN	63	65663	RNA helicase OS=Homo sapiens OX=9606 GN=DDX55 PE=1 SV=1
PSA1_HUMAN	62	29822	Proteasome subunit alpha type-1 OS=Homo sapiens OX=9606 GN=PSMA1 PE=1 SV=1
A0A0U1RQW2_HUMAN	61	17724	RNA-binding protein 39 (Fragment) OS=Homo sapiens OX=9606 GN=RBM39 PE=1 SV=1
CWC15_HUMAN	61	26665	Spliceosome-associated protein CWC15 homolog OS=Homo sapiens OX=9606 GN=CWC15 PE=1 SV=2
H0YJJ8_HUMAN	61	22730	Translation initiation factor eIF-2B subunit beta (Fragment) OS=Homo sapiens OX=9606 GN=EIF2B2 PE=1 SV=1
H0Y4Z8_HUMAN	61	79872	Chromosome 9 open reading frame 86, isoform CRA_b OS=Homo sapiens OX=9606 GN=RABL6 PE=1 SV=2
C9J875_HUMAN	61	8220	Importin-5 (Fragment) OS=Homo sapiens OX=9606 GN=IPO5 PE=1 SV=1
RHG04_HUMAN	60	105816	Rho GTPase-activating protein 4 OS=Homo sapiens OX=9606 GN=ARHGAP4 PE=1 SV=2
A0A0U4B4U6_HUMAN	60	54349	DEAD box polypeptide 19A OS=Homo sapiens OX=9606 PE=2 SV=1
B4E0X1_HUMAN	60	14051	Beta-2-microglobulin OS=Homo sapiens OX=9606 PE=2 SV=1
FKBP3_HUMAN	60	25218	Peptidyl-prolyl cis-trans isomerase FKBP3 OS=Homo sapiens OX=9606 GN=FKBP3 PE=1 SV=1
B4DM22_HUMAN	60	99992	26S proteasome non-ATPase regulatory subunit 2 OS=Homo sapiens OX=9606 PE=2 SV=1
UBP2L_HUMAN	59	114579	Ubiquitin-associated protein 2-like OS=Homo sapiens OX=9606 GN=UBAP2L PE=1 SV=2
Q53FN7_HUMAN	57	48758	BZW1 protein variant (Fragment) OS=Homo sapiens OX=9606 PE=2 SV=1
HDAC1_HUMAN	56	55638	Histone deacetylase 1 OS=Homo sapiens OX=9606 GN=HDAC1 PE=1 SV=1
MED20_HUMAN	56	23663	Mediator of RNA polymerase II transcription subunit 20 OS=Homo sapiens OX=9606 GN=MED20 PE=1 SV=1
F8VRV5_HUMAN	55	7319	Dynein light chain OS=Homo sapiens OX=9606 GN=DYNLL1 PE=1 SV=1
DYL1_HUMAN	55	10530	Dynein light chain 1, cytoplasmic OS=Homo sapiens OX=9606 GN=DYNLL1 PE=1 SV=1
B2R858_HUMAN	55	53582	cDNA, FLJ93750, Homo sapiens DEAD (Asp-Glu-Ala-Asp) box polypeptide 6 (DDX6), mRNA OS=Homo sapiens OX=9606 PE=2 SV=1
B0AZT5_HUMAN	55	11012	N-alpha-acetyltransferase 50 OS=Homo sapiens OX=9606 GN=NAA50 PE=1 SV=1
B2RD79_HUMAN	55	56462	cDNA, FLJ96494, highly similar to Homo sapiens ubiquitin specific peptidase 14 (tRNA-guanine transglycosylase) (USP14), mRNA OS=Homo sapiens OX=9606 PE=2 SV=1
F8VY02_HUMAN	55	18161	Endoplasmic reticulum resident protein 29 OS=Homo sapiens OX=9606 GN=ERP29 PE=1 SV=1
Q9BT63_HUMAN	54	34001	RPL3 protein (Fragment) OS=Homo sapiens OX=9606 GN=RPL3 PE=2 SV=2
B3KS36_HUMAN	54	40234	cDNA FLJ35376 fis, clone SKMUS2004044, highly similar to Homo sapiens ribosomal protein L3 (RPL3), transcript variant 2, mRNA OS=Homo sapiens OX=9606 PE=2 SV=1
B4DXU3_HUMAN	54	30573	cDNA FLJ54989, highly similar to Mitochondrial import receptor subunit TOM34 OS=Homo sapiens OX=9606 PE=2 SV=1
E9PK25_HUMAN	54	22942	Cofilin-1 OS=Homo sapiens OX=9606 GN=CFL1 PE=1 SV=1
ARF6_HUMAN	54	20183	ADP-ribosylation factor 6 OS=Homo sapiens OX=9606 GN=ARF6 PE=1 SV=2
CALX_HUMAN	54	67982	Calnexin OS=Homo sapiens OX=9606 GN=CANX PE=1 SV=2
J3KPD9_HUMAN	54	22522	NME1-NME2 readthrough OS=Homo sapiens OX=9606 GN=NME1-NME2 PE=1 SV=1
A0A2D1PGY7_HUMAN	54	42665	EVL isoform 5 OS=Homo sapiens OX=9606 GN=EVL PE=2 SV=1
E9PCA1_HUMAN	54	57564	T-complex protein 1 subunit epsilon OS=Homo sapiens OX=9606 GN=CCT5 PE=1 SV=1
F5H7X4_HUMAN	53	32803	ADP-ribosylation factor-like protein 6-interacting protein 4 (Fragment) OS=Homo sapiens OX=9606 GN=ARL6IP4 PE=1 SV=1
ACTZ_HUMAN	53	42701	Alpha-centractin OS=Homo sapiens OX=9606 GN=ACTR1A PE=1 SV=1
B4E240_HUMAN	53	55202	cDNA FLJ58827, highly similar to UBX domain-containing protein 2 OS=Homo sapiens OX=9606 PE=2 SV=1
B2R806_HUMAN	53	52622	Eukaryotic translation initiation factor 3 subunit E OS=Homo sapiens OX=9606 GN=EIF3E PE=2 SV=1
A0A0S2Z580_HUMAN	52	27083	Ethylmalonic encephalopathy 1 isoform 2 (Fragment) OS=Homo sapiens OX=9606 GN=ETHE1 PE=2 SV=1
H0YJ17_HUMAN	52	30040	Neuroguidin (Fragment) OS=Homo sapiens OX=9606 GN=NGDN PE=1 SV=1
GPKOW_HUMAN	51	52425	G-patch domain and KOW motifs-containing protein OS=Homo sapiens OX=9606 GN=GPKOW PE=1 SV=2
A0A024R355_HUMAN	51	40494	Three prime histone mRNA exonuclease 1, isoform CRA_b OS=Homo sapiens OX=9606 GN=THEX1 PE=4 SV=1
STIP1_HUMAN	50	63227	Stress-induced-phosphoprotein 1 OS=Homo sapiens OX=9606 GN=STIP1 PE=1 SV=1
Q53FC3_HUMAN	49	21940	Programmed cell death 6 variant (Fragment) OS=Homo sapiens OX=9606 PE=2 SV=1
SF3B2_HUMAN	49	100279	Splicing factor 3B subunit 2 OS=Homo sapiens OX=9606 GN=SF3B2 PE=1 SV=2
Q75MH1_HUMAN	49	13319	40S ribosomal protein S26 OS=Homo sapiens OX=9606 GN=RPS26 PE=3 SV=1
A0A024RB14_HUMAN	46	13292	40S ribosomal protein S26 OS=Homo sapiens OX=9606 GN=RPS26 PE=3 SV=1
DOK2_HUMAN	49	45750	Docking protein 2 OS=Homo sapiens OX=9606 GN=DOK2 PE=1 SV=2
PFD4_HUMAN	49	15419	Prefoldin subunit 4 OS=Homo sapiens OX=9606 GN=PFDN4 PE=1 SV=1
GLSK_HUMAN	49	74269	Glutaminase kidney isoform, mitochondrial OS=Homo sapiens OX=9606 GN=GLS PE=1 SV=1
A0A024RCM3_HUMAN	48	49416	DDX39B OS=Homo sapiens OX=9606 GN=hCG_2005638 PE=4 SV=1
RPAB1_HUMAN	48	24650	DNA-directed RNA polymerases I, II, and III subunit RPABC1 OS=Homo sapiens OX=9606 GN=POLR2E PE=1 SV=4
J3KQ69_HUMAN	48	92671	DNA replication licensing factor MCM3 OS=Homo sapiens OX=9606 GN=MCM3 PE=1 SV=2
H0YL12_HUMAN	47	25121	Electron transfer flavoprotein subunit alpha, mitochondrial (Fragment) OS=Homo sapiens OX=9606 GN=ETFA PE=1 SV=8
E7ERK9_HUMAN	47	60248	Translation initiation factor eIF-2B subunit delta OS=Homo sapiens OX=9606 GN=EIF2B4 PE=1 SV=1
WDR1_HUMAN	47	66836	WD repeat-containing protein 1 OS=Homo sapiens OX=9606 GN=WDR1 PE=1 SV=4
A0A024RB75_HUMAN	47	51908	Citrate synthase OS=Homo sapiens OX=9606 GN=CS PE=3 SV=1
E7ETZ0_HUMAN	45	16955	Calmodulin-1 OS=Homo sapiens OX=9606 GN=CALM1 PE=1 SV=1
RTRAF_HUMAN	45	28165	RNA transcription, translation and transport factor protein OS=Homo sapiens OX=9606 GN=RTRAF PE=1 SV=1
A0A024RDP4_HUMAN	45	45713	Paraspeckle component 1, isoform CRA_b OS=Homo sapiens OX=9606 GN=PSPC1 PE=4 SV=1
A0A024RCJ8_HUMAN	45	68187	HCG1821276, isoform CRA_a OS=Homo sapiens OX=9606 GN=hCG_1821276 PE=4 SV=1
A0A087WY84_HUMAN	44	41963	THO complex subunit 1 OS=Homo sapiens OX=9606 GN=THOC1 PE=1 SV=1
H0YEL5_HUMAN	44	10502	Peptidyl-prolyl cis-trans isomerase (Fragment) OS=Homo sapiens OX=9606 GN=PPIH PE=1 SV=1
A0A024R9J0_HUMAN	44	71930	RAD21 homolog (S. pombe), isoform CRA_a OS=Homo sapiens OX=9606 GN=RAD21 PE=4 SV=1
F5H2F4_HUMAN	44	111342	C-1-tetrahydrofolate synthase, cytoplasmic OS=Homo sapiens OX=9606 GN=MTHFD1 PE=1 SV=1
B2R7W0_HUMAN	44	37468	cDNA, FLJ93628, Homo sapiens methylene tetrahydrofolate dehydrogenase (NAD+dependent), methenyltetrahydrofolate cyclohydrolase (MTHFD2),nuclear gene encoding mitochondrial protein, mRNA OS=Homo sapiens OX=9606 PE=1 SV=1
A0A024R7V6_HUMAN	43	23702	RAB2, member RAS oncogene family, isoform CRA_a OS=Homo sapiens OX=9606 GN=RAB2 PE=4 SV=1
C9J8T6_HUMAN	43	11132	Cytochrome c oxidase copper chaperone OS=Homo sapiens OX=9606 GN=COX17 PE=1 SV=1
HPBP1_HUMAN	43	40190	Hsp70-binding protein 1 OS=Homo sapiens OX=9606 GN=HSPBP1 PE=1 SV=1
SAS10_HUMAN	43	54639	Something about silencing protein 10 OS=Homo sapiens OX=9606 GN=UTP3 PE=1 SV=1
U520_HUMAN	43	246006	U5 small nuclear ribonucleoprotein 200 kDa helicase OS=Homo sapiens OX=9606 GN=SNRNP200 PE=1 SV=2
Q2NKY6_HUMAN	42	21861	Uncharacterized protein OS=Homo sapiens OX=9606 PE=2 SV=1
DHE3_HUMAN	42	61701	Glutamate dehydrogenase 1, mitochondrial OS=Homo sapiens OX=9606 GN=GLUD1 PE=1 SV=2
B7Z6C2_HUMAN	42	64052	cDNA FLJ50663, highly similar to Phosphoglucomutase-1 (EC 5.4.2.2) OS=Homo sapiens OX=9606 PE=2 SV=1
CND1_HUMAN	42	158508	Condensin complex subunit 1 OS=Homo sapiens OX=9606 GN=NCAPD2 PE=1 SV=3
A0A024RB87_HUMAN	42	21040	RAP1B, member of RAS oncogene family, isoform CRA_a OS=Homo sapiens OX=9606 GN=RAP1B PE=4 SV=1
TAF8_HUMAN	41	34298	Transcription initiation factor TFIID subunit 8 OS=Homo sapiens OX=9606 GN=TAF8 PE=1 SV=1
RTCB_HUMAN	40	55688	tRNA-splicing ligase RtcB homolog OS=Homo sapiens OX=9606 GN=RTCB PE=1 SV=1
CIRBP_HUMAN	40	18637	Cold-inducible RNA-binding protein OS=Homo sapiens OX=9606 GN=CIRBP PE=1 SV=1
H3BQB1_HUMAN	40	17665	Adenine phosphoribosyltransferase (Fragment) OS=Homo sapiens OX=9606 GN=APRT PE=1 SV=1
A0A0B4J2E5_HUMAN	39	103356	Uncharacterized protein OS=Homo sapiens OX=9606 GN=LOC102724159 PE=1 SV=1
B4E190_HUMAN	39	16206	cDNA FLJ57770, moderately similar to ADP-ribosylation factor 3 OS=Homo sapiens OX=9606 PE=2 SV=1
A0A024R592_HUMAN	39	96414	Glucosidase, alpha neutral AB, isoform CRA_b OS=Homo sapiens OX=9606 GN=GANAB PE=3 SV=1
A0A024RBS6_HUMAN	39	38206	tRNA pseudouridine synthase OS=Homo sapiens OX=9606 GN=PUS1 PE=3 SV=1
MX1_HUMAN	38	75872	Interferon-induced GTP-binding protein Mx1 OS=Homo sapiens OX=9606 GN=MX1 PE=1 SV=4
A0A024R588_HUMAN	38	59902	Splicing factor 1, isoform CRA_d OS=Homo sapiens OX=9606 GN=SF1 PE=4 SV=1
A0JLQ5_HUMAN	38	39430	BXDC2 protein (Fragment) OS=Homo sapiens OX=9606 GN=BXDC2 PE=2 SV=1
SMCA2_HUMAN	38	181794	Probable global transcription activator SNF2L2 OS=Homo sapiens OX=9606 GN=SMARCA2 PE=1 SV=2
VATA_HUMAN	38	68660	V-type proton ATPase catalytic subunit A OS=Homo sapiens OX=9606 GN=ATP6V1A PE=1 SV=2
A0A087X020_HUMAN	37	29131	Ribosome maturation protein SBDS OS=Homo sapiens OX=9606 GN=SBDS PE=1 SV=1
B4DJX1_HUMAN	37	63057	Acetyltransferase component of pyruvate dehydrogenase complex OS=Homo sapiens OX=9606 PE=2 SV=1
Q5W0H4_HUMAN	37	21626	Translationally-controlled tumor protein OS=Homo sapiens OX=9606 GN=TPT1 PE=1 SV=1
B3GQE6_HUMAN	37	86980	DEAD box polypeptide 27 OS=Homo sapiens OX=9606 GN=DDX27 PE=2 SV=1
B4DS00_HUMAN	37	17780	cDNA FLJ52229 OS=Homo sapiens OX=9606 PE=2 SV=1
A0A1P8C958_HUMAN	37	92493	Nuclear factor NF-kappa-B p100 subunit OS=Homo sapiens OX=9606 GN=NFKB2 PE=2 SV=1
I2BP2_HUMAN	36	61728	Interferon regulatory factor 2-binding protein 2 OS=Homo sapiens OX=9606 GN=IRF2BP2 PE=1 SV=2
Q59GY3_HUMAN	36	32074	Arginine/serine-rich splicing factor 6 variant (Fragment) OS=Homo sapiens OX=9606 PE=2 SV=1
A0A1N7SZQ2_HUMAN	36	19647	Transcription factor BTF3 (Fragment) OS=Homo sapiens OX=9606 PE=3 SV=1
EXOS2_HUMAN	34	32996	Exosome complex component RRP4 OS=Homo sapiens OX=9606 GN=EXOSC2 PE=1 SV=2
PRDX5_HUMAN	34	22301	Peroxiredoxin-5, mitochondrial OS=Homo sapiens OX=9606 GN=PRDX5 PE=1 SV=4
B4DDJ4_HUMAN	34	62762	cDNA FLJ54586, highly similar to Sodium/potassium/calcium exchanger 6 OS=Homo sapiens OX=9606 PE=2 SV=1
A0A024R222_HUMAN	34	40796	Phosphoserine aminotransferase OS=Homo sapiens OX=9606 GN=PSAT1 PE=3 SV=1
A0A024RBE8_HUMAN	34	40389	Solute carrier family 25 (Mitochondrial carrier phosphate carrier), member 3, isoform CRA_a OS=Homo sapiens OX=9606 GN=SLC25A3 PE=2 SV=1
F8VV71_HUMAN	33	18109	Ubiquitin-conjugating enzyme E2 N OS=Homo sapiens OX=9606 GN=UBE2N PE=1 SV=1
F8VQQ8_HUMAN	32	10139	Ubiquitin-conjugating enzyme E2 N OS=Homo sapiens OX=9606 GN=UBE2N PE=1 SV=1
IPYR_HUMAN	33	33095	Inorganic pyrophosphatase OS=Homo sapiens OX=9606 GN=PPA1 PE=1 SV=2
F2Z3D5_HUMAN	33	47528	Interferon regulatory factor 4 OS=Homo sapiens OX=9606 GN=IRF4 PE=1 SV=1
ELAV1_HUMAN	32	36240	ELAV-like protein 1 OS=Homo sapiens OX=9606 GN=ELAVL1 PE=1 SV=2
NSUN2_HUMAN	32	87214	tRNA (cytosine(34)-C(5))-methyltransferase OS=Homo sapiens OX=9606 GN=NSUN2 PE=1 SV=2
A0A0B4J2B4_HUMAN	32	13733	40S ribosomal protein S15 OS=Homo sapiens OX=9606 GN=RPS15 PE=1 SV=1
EIF3D_HUMAN	32	64560	Eukaryotic translation initiation factor 3 subunit D OS=Homo sapiens OX=9606 GN=EIF3D PE=1 SV=1
A0A087WWP8_HUMAN	32	85664	Lysine-specific demethylase 9 OS=Homo sapiens OX=9606 GN=RSBN1 PE=1 SV=1
A0A2P9ADS6_HUMAN	32	41031	Creatinase OS=Homo sapiens OX=9606 GN=BQ8482_111213 PE=4 SV=1
C9JXZ2_HUMAN	31	14905	Transcription factor AP-2-alpha (Fragment) OS=Homo sapiens OX=9606 GN=TFAP2A PE=1 SV=1
B2R983_HUMAN	31	27806	cDNA, FLJ94267, highly similar to Homo sapiens glutathione S-transferase omega 1 (GSTO1), mRNA OS=Homo sapiens OX=9606 PE=2 SV=1
GNAI2_HUMAN	31	40995	Guanine nucleotide-binding protein G(i) subunit alpha-2 OS=Homo sapiens OX=9606 GN=GNAI2 PE=1 SV=3
Q53H03_HUMAN	31	85469	Nuclear autoantigenic sperm protein isoform 2 variant (Fragment) OS=Homo sapiens OX=9606 PE=2 SV=1
A0A291FIZ5_HUMAN	31	82000	NDUFS1 OS=Homo sapiens OX=9606 PE=3 SV=1
A0A024R1M6_HUMAN	30	24648	Uncharacterized protein OS=Homo sapiens OX=9606 GN=MGC3731 PE=4 SV=1
H0YGG4_HUMAN	30	17202	Translation initiation factor eIF-2B subunit alpha (Fragment) OS=Homo sapiens OX=9606 GN=EIF2B1 PE=1 SV=1
JUND_HUMAN	30	35266	Transcription factor jun-D OS=Homo sapiens OX=9606 GN=JUND PE=1 SV=3
ARP8_HUMAN	30	71294	Actin-related protein 8 OS=Homo sapiens OX=9606 GN=ACTR8 PE=1 SV=2
A0A2P9AGS4_HUMAN	30	70350	X-Pro dipeptidyl-peptidase family protein OS=Homo sapiens OX=9606 GN=BQ8482_130228 PE=4 SV=1
SAHH_HUMAN	29	48255	Adenosylhomocysteinase OS=Homo sapiens OX=9606 GN=AHCY PE=1 SV=4
A0A024R6Y2_HUMAN	29	14640	Nuclear transport factor 2, isoform CRA_a OS=Homo sapiens OX=9606 GN=NUTF2 PE=4 SV=1
VN1R4_HUMAN	29	34390	Vomeronasal type-1 receptor 4 OS=Homo sapiens OX=9606 GN=VN1R4 PE=2 SV=2
A0A087WZ13_HUMAN	29	78309	Ribonucleoprotein PTB-binding 1 OS=Homo sapiens OX=9606 GN=RAVER1 PE=1 SV=1
B2RB07_HUMAN	29	37878	Ubiquitin carboxyl-terminal hydrolase OS=Homo sapiens OX=9606 PE=2 SV=1
A0A024R5Z7_HUMAN	29	38808	Annexin OS=Homo sapiens OX=9606 GN=ANXA2 PE=3 SV=1
A0A024RBH5_HUMAN	29	56363	PWP1 homolog (S. cerevisiae), isoform CRA_a OS=Homo sapiens OX=9606 GN=PWP1 PE=4 SV=1
G3V221_HUMAN	29	8155	Mitogen-activated protein kinase organizer 1, isoform CRA_c OS=Homo sapiens OX=9606 GN=WDR83 PE=1 SV=1
A0A2P9AFR8_HUMAN	28	12225	Uncharacterized protein OS=Homo sapiens OX=9606 GN=BQ8482_120033 PE=4 SV=1
A0A024R8B7_HUMAN	28	35637	Cofactor required for Sp1 transcriptional activation, subunit 8, 34kDa, isoform CRA_b OS=Homo sapiens OX=9606 GN=CRSP8 PE=4 SV=1
B3KSL5_HUMAN	27	46912	cDNA FLJ36545 fis, clone TRACH2006670, highly similar to RNA-binding protein Luc7-like 2 OS=Homo sapiens OX=9606 PE=2 SV=1
A0A024RAE1_HUMAN	27	27657	Ribosome assembly factor mrt4 OS=Homo sapiens OX=9606 GN=C1orf33 PE=3 SV=1
K7ES27_HUMAN	27	11416	Kunitz-type protease inhibitor 2 (Fragment) OS=Homo sapiens OX=9606 GN=SPINT2 PE=1 SV=1
A0A024R0Q7_HUMAN	26	57412	Serine/threonine-protein phosphatase OS=Homo sapiens OX=9606 GN=PPP5C PE=3 SV=1
ESCO2_HUMAN	26	69233	N-acetyltransferase ESCO2 OS=Homo sapiens OX=9606 GN=ESCO2 PE=1 SV=1
NSE3_HUMAN	26	34344	Non-structural maintenance of chromosomes element 3 homolog OS=Homo sapiens OX=9606 GN=NSMCE3 PE=1 SV=1
DVL2_HUMAN	26	79184	Segment polarity protein dishevelled homolog DVL-2 OS=Homo sapiens OX=9606 GN=DVL2 PE=1 SV=1
EBP2_HUMAN	26	34887	Probable rRNA-processing protein EBP2 OS=Homo sapiens OX=9606 GN=EBNA1BP2 PE=1 SV=2
A0A0C4DGS0_HUMAN	26	15127	NADH dehydrogenase [ubiquinone] 1 alpha subcomplex subunit 6 OS=Homo sapiens OX=9606 GN=NDUFA6 PE=1 SV=1
E5RJR5_HUMAN	26	18879	S-phase kinase-associated protein 1 OS=Homo sapiens OX=9606 GN=SKP1 PE=1 SV=1
A0A024R0E2_HUMAN	26	89684	Cold shock domain containing E1, RNA-binding, isoform CRA_a OS=Homo sapiens OX=9606 GN=CSDE1 PE=4 SV=1
MED10_HUMAN	26	15792	Mediator of RNA polymerase II transcription subunit 10 OS=Homo sapiens OX=9606 GN=MED10 PE=1 SV=1
A0A0C4DGU5_HUMAN	25	26702	Nucleolar protein 16 OS=Homo sapiens OX=9606 GN=NOP16 PE=1 SV=1
HINT1_HUMAN	25	13907	Histidine triad nucleotide-binding protein 1 OS=Homo sapiens OX=9606 GN=HINT1 PE=1 SV=2
CD5_HUMAN	25	55911	T-cell surface glycoprotein CD5 OS=Homo sapiens OX=9606 GN=CD5 PE=1 SV=2
VRK1_HUMAN	25	45790	Serine/threonine-protein kinase VRK1 OS=Homo sapiens OX=9606 GN=VRK1 PE=1 SV=1
E5RI96_HUMAN	24	17187	[Pyruvate dehydrogenase [acetyl-transferring]]-phosphatase 1, mitochondrial (Fragment) OS=Homo sapiens OX=9606 GN=PDP1 PE=1 SV=1
A0A024R1S8_HUMAN	23	30097	LIM and SH3 protein 1, isoform CRA_b OS=Homo sapiens OX=9606 GN=LASP1 PE=4 SV=1
H3BTG3_HUMAN	23	21763	Polycystin-1 (Fragment) OS=Homo sapiens OX=9606 GN=PKD1 PE=1 SV=1
B1AHB0_HUMAN	23	83031	DNA helicase OS=Homo sapiens OX=9606 GN=MCM5 PE=2 SV=1
A0A024R5U8_HUMAN	23	19893	Chromosome 15 open reading frame 15, isoform CRA_a OS=Homo sapiens OX=9606 GN=C15orf15 PE=3 SV=1
THOC3_HUMAN	23	39431	THO complex subunit 3 OS=Homo sapiens OX=9606 GN=THOC3 PE=1 SV=1
SRP68_HUMAN	23	71199	Signal recognition particle subunit SRP68 OS=Homo sapiens OX=9606 GN=SRP68 PE=1 SV=2
A8K329_HUMAN	23	103148	cDNA FLJ76656, highly similar to Homo sapiens scaffold attachment factor B (SAFB), mRNA OS=Homo sapiens OX=9606 PE=2 SV=1
H0Y852_HUMAN	23	20408	Succinate--CoA ligase [GDP-forming] subunit beta, mitochondrial (Fragment) OS=Homo sapiens OX=9606 GN=SUCLG2 PE=1 SV=1
A0A024R0G2_HUMAN	23	54265	DENN/MADD domain containing 2D, isoform CRA_e OS=Homo sapiens OX=9606 GN=DENND2D PE=4 SV=1
PFKAP_HUMAN	22	86454	ATP-dependent 6-phosphofructokinase, platelet type OS=Homo sapiens OX=9606 GN=PFKP PE=1 SV=2
HRSL4_HUMAN	22	18452	Retinoic acid receptor responder protein 3 OS=Homo sapiens OX=9606 GN=RARRES3 PE=1 SV=1
A0A087X121_HUMAN	22	13104	Probable ATP-dependent RNA helicase DDX52 (Fragment) OS=Homo sapiens OX=9606 GN=DDX52 PE=1 SV=1
EIF3M_HUMAN	22	42932	Eukaryotic translation initiation factor 3 subunit M OS=Homo sapiens OX=9606 GN=EIF3M PE=1 SV=1
MOB1A_HUMAN	22	25235	MOB kinase activator 1A OS=Homo sapiens OX=9606 GN=MOB1A PE=1 SV=4
A0A2P9AGV9_HUMAN	22	31716	DNA-binding transcriptional repressor OS=Homo sapiens OX=9606 GN=rpiR PE=4 SV=1
RALA_HUMAN	21	23723	Ras-related protein Ral-A OS=Homo sapiens OX=9606 GN=RALA PE=1 SV=1
H7C2L4_HUMAN	21	12651	Transformer-2 protein homolog beta (Fragment) OS=Homo sapiens OX=9606 GN=TRA2B PE=1 SV=1
A4D226_HUMAN	20	26715	Hypothetical gene supported by AL833137 OS=Homo sapiens OX=9606 GN=LOC285872 PE=4 SV=1
H0YNM7_HUMAN	20	16745	Copine-6 (Fragment) OS=Homo sapiens OX=9606 GN=CPNE6 PE=1 SV=1
PAXB1_HUMAN	20	105195	PAX3- and PAX7-binding protein 1 OS=Homo sapiens OX=9606 GN=PAXBP1 PE=1 SV=2
A0A024RCR9_HUMAN	20	39691	Ring finger protein 1, isoform CRA_a OS=Homo sapiens OX=9606 GN=RING1 PE=4 SV=1
DIP2B_HUMAN	19	173606	Disco-interacting protein 2 homolog B OS=Homo sapiens OX=9606 GN=DIP2B PE=1 SV=3
B4DL36_HUMAN	19	71407	cDNA FLJ55706 OS=Homo sapiens OX=9606 PE=2 SV=1
A0A2P9AFS7_HUMAN	19	38303	Polysaccharide deacetylase OS=Homo sapiens OX=9606 GN=BQ8482_120010 PE=4 SV=1
A0A2P9AGW4_HUMAN	19	90176	ATP-dependent DNA ligase OS=Homo sapiens OX=9606 GN=BQ8482_140040 PE=4 SV=1
PRS6B_HUMAN	19	47451	26S proteasome regulatory subunit 6B OS=Homo sapiens OX=9606 GN=PSMC4 PE=1 SV=2
A0A126LAW1_HUMAN	18	44002	U19 OS=Homo sapiens OX=9606 GN=U19 PE=4 SV=1
VAPA_HUMAN	18	28103	Vesicle-associated membrane protein-associated protein A OS=Homo sapiens OX=9606 GN=VAPA PE=1 SV=3
A0A1W2PRB8_HUMAN	18	94298	Mediator of RNA polymerase II transcription subunit 17 OS=Homo sapiens OX=9606 GN=MED17 PE=3 SV=1
B3KR30_HUMAN	17	78702	cDNA FLJ33557 fis, clone BRAMY2009489, highly similar to Homo sapiens SPHK1 (sphingosine kinase type 1) interacting protein (SKIP), mRNA OS=Homo sapiens OX=9606 PE=2 SV=1
B3KUJ0_HUMAN	17	44512	cDNA FLJ39996 fis, clone STOMA2002166, highly similar to Splicing factor 3B subunit 4 OS=Homo sapiens OX=9606 PE=2 SV=1
A0A024R8Q0_HUMAN	17	47724	Septin 9, isoform CRA_b OS=Homo sapiens OX=9606 GN=SEPT9 PE=3 SV=1
B5BU25_HUMAN	16	53445	U2 snRNP auxiliary factor large subunit OS=Homo sapiens OX=9606 GN=U2AF2 PE=2 SV=1
