# Supplementary material for: LncRNA IL21‐AS1 interacts with hnRNPU protein to promote IL21 overexpression and aberrant differentiation of Tfh cells in systemic lupus erythematosus
Source: Clin Transl Med. 2022 Nov 29;12(12):e1117. doi: 10.1002/ctm2.1117 (PMC9708910; doi:10.1002/ctm2.1117)
Supplement: Supplementary file 7 — Supporting Information [file CTM2-12-e1117-s006.xlsx]

## Sheet: all.degs.nofiltered
Symbol	baseMean	log2FoldChange	lfcSE	stat	pvalue	padj
Cela2a	232.755	25.6117	3.38354	-7.56948	3.74707e-14	2.89487e-12
Ctrb1	276.046	11.1764	3.38351	-3.3032	0.000955884	0.00879247
Cel	164.037	9.44679	2.96323	-3.18801	0.00143256	0.0120999
Cpa1	136.072	9.00427	3.37238	-2.67	0.00758507	0.0436446
Rnase1	34.8972	8.5938	3.38448	-2.53918	0.0111114	0.057733
Pnlip	230.892	8.44783	3.2858	-2.57101	0.0101402	0.0538745
Cpa2	31.2174	8.43303	3.38461	-2.49158	0.0127177	0.0641291
Pkd1l1	20.2873	7.81189	1.09517	-7.13303	9.81844e-13	6.64105e-11
Col19a1	10.1123	6.80809	1.17424	-5.79788	6.71573e-09	2.42198e-07
Try5	38.6042	6.59065	2.6808	-2.45846	0.0139533	0.068374
Gm42031	598.255	6.42607	0.964508	-6.66254	2.69137e-11	1.46693e-09
2210010C04Rik	126.31	6.4043	2.53282	-2.52853	0.0114543	0.059194
Saa3	56.2482	5.90985	2.17658	-2.71521	0.00662345	0.0394958
Prokr1	17.4011	5.546	0.96174	-5.76663	8.08705e-09	2.86741e-07
Gm38317	9.3133	5.19662	1.16612	-4.45634	8.33695e-06	0.000157059
Retnla	18.7208	5.10966	3.30265	-1.54714	0.121829	0.299433
Gm15635	28.8492	4.77632	0.787484	-6.06529	1.31716e-09	5.43717e-08
Igsf10	26.8689	4.75725	0.69796	-6.81593	9.36531e-12	5.38329e-10
Kcng2	9.48012	4.67813	1.07836	-4.33817	1.43673e-05	0.00025075
Clps	23.316	4.5981	3.27042	-1.40597	0.159733	0.356198
Kif1a	33.2167	4.45678	0.717501	-6.21153	5.24699e-10	2.36917e-08
Nbea	41.5632	4.42009	0.660985	-6.68712	2.2761e-11	1.25275e-09
Mcf2	26.8605	4.38996	0.716261	-6.12899	8.84404e-10	3.78049e-08
Ighv6-6	359.212	4.37973	1.06661	-4.10621	4.02197e-05	0.000604804
Sox6	26.3069	4.37421	0.67262	-6.50324	7.86092e-11	4.08622e-09
Gm12534	12.1896	4.29328	0.880445	-4.87627	1.08111e-06	2.56452e-05
Cpne4	13.2773	4.1365	0.829343	-4.98768	6.11083e-07	1.51308e-05
Col5a1	11.3357	4.06949	1.05216	-3.86776	0.000109838	0.00141971
Mroh7	19.7889	4.04486	1.00925	-4.00779	6.12896e-05	0.0008602
Tc2n	11.7771	4.00236	1.00057	-4.0001	6.33167e-05	0.000884228
Igkv14-130	13.8463	3.90597	0.791864	-4.93263	8.11316e-07	1.97174e-05
Kcnj9	117.601	3.90106	0.442661	-8.81276	1.221e-18	1.60656e-16
Vsig4	18.6061	3.89264	0.814151	-4.78122	1.74231e-06	3.92299e-05
Slc38a5	19.418	3.79587	0.760759	-4.98958	6.05114e-07	1.50759e-05
Lepr	23.6764	3.79102	0.61606	-6.15364	7.57226e-10	3.30394e-08
Snca	46.7256	3.77015	0.479887	-7.85632	3.95576e-15	3.38187e-13
Slfn14	11.713	3.76442	1.00303	-3.75306	0.000174691	0.00210755
Apol11b	26.9819	3.75866	0.832587	-4.51443	6.34874e-06	0.000123756
Cldn13	19.9532	3.74589	0.700196	-5.34977	8.80661e-08	2.57055e-06
Gm10134	79.8985	3.74197	0.453985	-8.2425	1.68655e-16	1.74263e-14
Mir8114	104.2	3.74107	1.31849	-2.83738	0.00454854	0.0298544
Aqp1	97.9456	3.73918	0.860201	-4.34686	1.38098e-05	0.000242024
Dmtn	33.3203	3.71774	0.615586	-6.03935	1.54738e-09	6.26464e-08
Spta1	47.9354	3.70886	0.45552	-8.14205	3.88648e-16	3.85036e-14
Kel	29.1646	3.70836	0.568224	-6.52624	6.74429e-11	3.52756e-09
Trim10	33.339	3.70761	0.528891	-7.01016	2.38039e-12	1.49592e-10
Wtip	19.6598	3.68457	0.699957	-5.26399	1.40964e-07	3.95685e-06
Rhag	22.0825	3.63112	0.792132	-4.58398	4.56206e-06	9.25713e-05
Kitl	114.611	3.5919	0.393881	-9.11924	7.56502e-20	1.15827e-17
Tjp1	83.7694	3.58605	0.429778	-8.34397	7.18363e-17	7.75555e-15
Mmp27	41.0458	3.57835	0.483441	-7.40183	1.34318e-13	9.87851e-12
Ccl24	34.9703	3.51165	0.598263	-5.86974	4.36491e-09	1.64829e-07
Pdgfc	99.7694	3.50562	0.553653	-6.3318	2.42319e-10	1.16272e-08
Klf15	49.1917	3.50215	0.544403	-6.43301	1.25102e-10	6.30828e-09
Fzd8	13.0961	3.46187	0.740019	-4.67808	2.8958e-06	6.15795e-05
Creg2	9.47892	3.45192	1.15061	-3.00008	0.00269906	0.0199288
Btnl6	84.5261	3.4404	0.857166	-4.0137	5.97754e-05	0.000845997
Mrap	109.048	3.43469	0.326706	-10.5131	7.51939e-26	2.11069e-23
Ptgis	211.797	3.41196	0.289731	-11.7763	5.17155e-32	2.80966e-29
Epb42	36.0528	3.35736	0.449786	-7.46434	8.37191e-14	6.21144e-12
Adam33	25.4777	3.32878	0.523586	-6.35766	2.04855e-10	9.91427e-09
Erbb2	101.849	3.3226	0.292952	-11.3418	8.14653e-30	3.92011e-27
Dchs1	30.6942	3.3181	0.644531	-5.14808	2.63166e-07	7.10295e-06
Iglv2	745.959	3.29663	0.643436	-5.12348	2.99952e-07	7.98071e-06
Fn1	511.881	3.29135	0.968155	-3.39961	0.000674825	0.00657339
Slc1a3	253.115	3.28394	0.319143	-10.2899	7.82821e-25	1.85694e-22
Cd163	1672.54	3.27215	0.258532	-12.6567	1.0274e-36	1.73034e-33
Folr2	11.8358	3.25768	1.16366	-2.7995	0.00511811	0.0325895
Vcam1	16224	3.25239	0.23855	-13.634	2.51514e-42	7.06e-39
Cdk18	30.8538	3.2315	0.560169	-5.7688	7.98383e-09	2.84278e-07
Sp6	38.4473	3.22339	1.68021	-1.91845	0.0550539	0.176815
Mertk	1660.02	3.21943	0.265929	-12.1063	9.77729e-34	9.14829e-31
Gfi1b	18.2143	3.2194	0.76002	-4.23594	2.27602e-05	0.000378408
Slc4a1	195.454	3.21344	0.287256	-11.1866	4.7404e-29	2.101e-26
Serpine1	31.0807	3.21082	0.502846	-6.38531	1.71051e-10	8.4482e-09
Add2	36.0353	3.20972	0.526143	-6.10047	1.05756e-09	4.45286e-08
Sema6a	57.4433	3.20458	0.447815	-7.15603	8.30492e-13	5.66281e-11
Gm44850	72.2452	3.18992	0.466544	-6.83735	8.06741e-12	4.66912e-10
C6	1408.62	3.16233	0.268412	-11.7816	4.8538e-32	2.72492e-29
Pcolce2	205.688	3.15717	0.371003	-8.50982	1.74204e-17	2.05171e-15
Hemgn	78.515	3.12251	0.306502	-10.1876	2.25346e-24	4.99378e-22
Fzd1	13.4151	3.11742	0.917989	-3.39592	0.00068399	0.00665498
Slc16a9	331.259	3.11737	0.291238	-10.7038	9.76463e-27	3.04548e-24
Mafb	1449.55	3.11711	0.285745	-10.9087	1.04725e-27	3.75273e-25
Hmox1	17890.6	3.11176	0.394565	-7.88655	3.1065e-15	2.69689e-13
Fcna	5396.28	3.09455	0.254534	-12.1577	5.22105e-34	5.86219e-31
Ank2	80.841	3.08898	0.378278	-8.1659	3.19034e-16	3.21747e-14
Wisp2	20.2369	3.07359	0.843976	-3.64179	0.000270747	0.00307479
Gypa	77.3046	3.07181	0.444041	-6.91786	4.58509e-12	2.72869e-10
Galnt3	543.933	3.06725	0.261977	-11.7081	1.15869e-31	6.09835e-29
Meg3	10.4218	3.05301	0.972451	-3.1395	0.00169238	0.0138365
Hs3st2	189.919	3.04975	0.328362	-9.28777	1.57561e-20	2.52727e-18
Ushbp1	17.982	3.04865	0.634457	-4.80513	1.54651e-06	3.52453e-05
Dgki	115.087	3.04761	0.396336	-7.68946	1.47753e-14	1.19065e-12
Mrc1	6001.26	3.04681	0.230925	-13.1939	9.51218e-40	2.28863e-36
Agmo	45.4649	3.04309	0.436267	-6.97528	3.05253e-12	1.8763e-10
Spic	1418	3.0246	0.237333	-12.7441	3.36317e-37	6.29361e-34
Lilra5	103.694	3.02276	0.394152	-7.66903	1.73304e-14	1.38331e-12
Snx31	22.9308	3.02078	0.5545	-5.44776	5.10093e-08	1.582e-06
Nfasc	60.7499	3.01859	0.473454	-6.37568	1.82153e-10	8.89225e-09
Gas6	100.931	3.00732	0.487084	-6.17413	6.65306e-10	2.95649e-08
Abcc3	1902.58	3.007	0.252561	-11.906	1.10093e-32	7.13151e-30
Slco2b1	903.648	3.00576	0.255082	-11.7835	4.74725e-32	2.72492e-29
Fgf1	144.817	3.00013	0.337506	-8.88912	6.15951e-19	8.57343e-17
Kcnj10	1273.73	2.99933	0.269478	-11.1301	8.94874e-29	3.58845e-26
Slc7a8	735.546	2.99731	0.311634	-9.61802	6.71087e-22	1.20239e-19
Car1	102.131	2.98797	1.01129	-2.95461	0.00313064	0.0223606
Ric3	24.6096	2.97824	0.676927	-4.39964	1.0843e-05	0.000197232
Mybpc1	24.5078	2.97227	0.729048	-4.07692	4.5636e-05	0.000666751
Col14a1	1145	2.9679	0.266506	-11.1364	8.34657e-29	3.42861e-26
Cd5l	3954.88	2.96788	0.250765	-11.8353	2.56379e-32	1.54212e-29
Gpc4	53.0192	2.96715	0.499298	-5.94264	2.8047e-09	1.09344e-07
Lrp1	5882.04	2.96703	0.285877	-10.3787	3.09944e-25	8.03089e-23
D630033O11Rik	15.0174	2.96329	0.713474	-4.15333	3.27676e-05	0.00050817
Mpzl1	400.97	2.953	0.238412	-12.3861	3.10701e-35	3.73773e-32
Ucp3	56.0374	2.95081	0.479936	-6.14833	7.83006e-10	3.40759e-08
Itgad	4932.02	2.94252	0.229205	-12.8379	1.00503e-37	2.11584e-34
4931431B13Rik	213.3	2.93719	0.891943	-3.29302	0.000991183	0.00904797
Gm42427	50.7553	2.93285	0.349813	-8.38407	5.11271e-17	5.66502e-15
Samd4	77.1338	2.93019	0.479914	-6.10566	1.02375e-09	4.34307e-08
Arg1	86.4084	2.92703	1.07726	-2.71711	0.00658542	0.0393304
Nos1	76.5425	2.9263	0.436954	-6.69706	2.12659e-11	1.1743e-09
Ces2g	28.5834	2.92521	0.738506	-3.96099	7.46405e-05	0.00102037
Paqr9	715.919	2.9249	0.235865	-12.4007	2.59013e-35	3.35561e-32
Cmbl	188.984	2.91582	0.20683	-14.0977	3.92316e-45	1.32148e-41
Rusc2	35.6171	2.91019	0.519169	-5.60549	2.07669e-08	6.83043e-07
Slc40a1	8937.08	2.90998	0.398386	-7.30442	2.78472e-13	1.99788e-11
Ms4a8a	35.5914	2.90733	0.498773	-5.82897	5.57712e-09	2.0464e-07
Ptprm	468.276	2.90004	0.316833	-9.15321	5.52678e-20	8.69925e-18
Clec4n	1589.06	2.89257	0.294089	-9.8357	7.9019e-23	1.46246e-20
Dmpk	316.126	2.88369	0.307873	-9.36649	7.49859e-21	1.22613e-18
Tlr8	283.569	2.88134	0.344988	-8.35199	6.71242e-17	7.34095e-15
Tmem26	721.141	2.87658	0.261123	-11.0162	3.19263e-28	1.22205e-25
Vstm4	236.506	2.8745	0.299391	-9.60118	7.90374e-22	1.40121e-19
Gstm5	20.4338	2.86625	0.648914	-4.417	1.0008e-05	0.000184415
Gfra2	895.502	2.86593	0.236265	-12.1301	7.31264e-34	7.24468e-31
Plxna4os1	13.4936	2.86357	0.802243	-3.56945	0.000357726	0.00387947
Ccr3	1335.56	2.8621	0.241273	-11.8625	1.85307e-32	1.15591e-29
Cd59a	23.763	2.86144	0.507184	-5.64181	1.68274e-08	5.65683e-07
Sema6d	788.743	2.85664	0.195101	-14.6418	1.5189e-48	1.27906e-44
Gab1	27.9789	2.85483	0.678509	-4.20751	2.58199e-05	0.000416531
Hbb-bt	1872.53	2.85136	0.262801	-10.8499	1.99657e-27	6.86248e-25
C1qa	6640.89	2.85117	0.237149	-12.0227	2.7006e-33	2.27418e-30
C1qb	6243.42	2.8472	0.199933	-14.2408	5.11703e-46	2.15452e-42
E230029C05Rik	155.507	2.84712	0.322989	-8.8149	1.19793e-18	1.58863e-16
Gm44861	81.3641	2.84436	0.411118	-6.9186	4.56129e-12	2.72416e-10
Mmp19	60.8862	2.8443	0.355606	-7.99844	1.26007e-15	1.14714e-13
Adrb1	123.955	2.84076	0.378788	-7.4996	6.40135e-14	4.8346e-12
Adgre4	1943.53	2.83881	0.226328	-12.5429	4.34908e-36	6.10393e-33
Dysf	256.626	2.83616	0.251371	-11.2828	1.5967e-29	7.46989e-27
Prss57	19.8079	2.8335	0.850863	-3.33014	0.000868009	0.00811717
Plpp3	257.596	2.83281	0.316144	-8.96052	3.23155e-19	4.73267e-17
Gng7	9.9317	2.8291	0.937203	-3.01866	0.00253896	0.0190329
C1qc	6465.4	2.82892	0.225166	-12.5637	3.34388e-36	5.11979e-33
Cbr2	71.4841	2.81644	0.483982	-5.8193	5.90949e-09	2.16365e-07
Marco	574.654	2.80976	0.331082	-8.48662	2.12741e-17	2.4541e-15
Enpp2	74.4533	2.8089	0.417066	-6.73492	1.64019e-11	9.14705e-10
Ptgs1	1078.92	2.80775	0.275406	-10.1949	2.08873e-24	4.69045e-22
AC112265.1	11.5965	2.80674	1.09144	-2.5716	0.010123	0.0538336
Gbgt1	44.5293	2.7962	0.465803	-6.00297	1.93745e-09	7.73234e-08
Epor	104.323	2.78608	0.345757	-8.05792	7.76047e-16	7.30178e-14
Btnl4	63.1825	2.78124	0.48252	-5.76398	8.21543e-09	2.90555e-07
Wdfy3	1030.49	2.77416	0.275558	-10.0674	7.69498e-24	1.61998e-21
Alas2	195.078	2.77148	0.230719	-12.0124	3.05967e-33	2.43399e-30
Tslp	10.2653	2.77129	0.879645	-3.15047	0.0016301	0.0134645
Cela1	419.383	2.75942	0.36175	-7.62797	2.38482e-14	1.86815e-12
Hpgd	1730	2.75898	0.279478	-9.87192	5.50976e-23	1.04264e-20
Ms4a3	31.2838	2.75636	0.824708	-3.34223	0.000831095	0.0078241
Pald1	85.478	2.75482	0.45523	-6.0515	1.43507e-09	5.86636e-08
Sphk1	11.0466	2.75179	0.791133	-3.47829	0.000504629	0.00518545
Trf	6997.28	2.75094	0.189591	-14.5098	1.05014e-47	5.89548e-44
Itgb5	1111.78	2.75048	0.24081	-11.4218	3.25459e-30	1.61217e-27
Tsku	52.5785	2.74869	0.412792	-6.65878	2.76102e-11	1.50004e-09
Igf1	1096.61	2.74346	0.247319	-11.0928	1.36007e-28	5.32703e-26
Gm14221	49.4565	2.74098	0.436699	-6.2766	3.46062e-10	1.61899e-08
Btnl10	21.5162	2.73372	0.625652	-4.3694	1.24591e-05	0.000221813
Smoc2	12.6795	2.72524	1.13291	-2.40553	0.016149	0.0756133
Tlr4	279.576	2.72357	0.761797	-3.57519	0.000349975	0.00381766
Kcnk13	112.298	2.71518	0.314012	-8.64673	5.29978e-18	6.46804e-16
Nxpe5	164.391	2.71158	0.33464	-8.10298	5.36271e-16	5.16107e-14
Hba-a2	2818.26	2.70918	0.247181	-10.9603	5.93023e-28	2.17124e-25
Copz2	29.214	2.70718	0.506407	-5.34586	8.99899e-08	2.62216e-06
Pkd2	56.026	2.69903	0.467745	-5.77029	7.91333e-09	2.82365e-07
Snta1	178.931	2.69764	0.222103	-12.1459	6.03008e-34	6.34742e-31
Axl	9270.06	2.69402	0.22433	-12.0092	3.17941e-33	2.43399e-30
B3galnt1	74.6291	2.69197	0.513687	-5.24049	1.60149e-07	4.43624e-06
Rgl3	54.3339	2.68972	0.455438	-5.90577	3.50997e-09	1.34352e-07
Gdf15	63.9446	2.6873	0.460602	-5.83432	5.40116e-09	1.99488e-07
Acot4	14.1215	2.68655	0.806614	-3.33066	0.000866408	0.00810669
Mras	193.82	2.68627	0.261928	-10.2557	1.11531e-24	2.60889e-22
Hba-a1	3913.53	2.68302	0.233005	-11.5148	1.11083e-30	5.66926e-28
Tspo2	13.5683	2.68282	0.669052	-4.00989	6.07476e-05	0.000855444
Klf1	37.4174	2.68222	0.530893	-5.05228	4.36565e-07	1.12944e-05
Slc7a2	130.139	2.68024	0.378607	-7.07921	1.44983e-12	9.53828e-11
Apoc1	116.19	2.68005	0.3817	-7.02135	2.19737e-12	1.39653e-10
Hbb-bs	4439.2	2.6796	0.255514	-10.4871	9.90091e-26	2.73363e-23
Ltc4s	13.1278	2.67756	0.860726	-3.11082	0.0018657	0.0149203
C4b	307.524	2.67508	0.396478	-6.74712	1.50813e-11	8.46662e-10
Cttnbp2nl	228.913	2.67303	0.320205	-8.34789	6.94922e-17	7.55088e-15
Aldh1a1	31.6903	2.66891	0.633239	-4.21469	2.50119e-05	0.00040622
Abcb4	215.297	2.66651	0.239218	-11.1468	7.42637e-29	3.20705e-26
C1rl	42.3053	2.6589	0.600236	-4.42976	9.43378e-06	0.000175175
Tnfsf13os	15.5054	2.65839	0.667622	-3.98188	6.83737e-05	0.000944668
Ank1	52.6336	2.65741	0.455021	-5.84019	5.21416e-09	1.93429e-07
Ighg1	961.125	2.65343	0.286338	-9.26677	1.9186e-20	3.04841e-18
Ms4a14	45.875	2.6527	0.5714	-4.64246	3.44284e-06	7.20301e-05
Cmklr1	300.141	2.64885	0.311368	-8.50714	1.78284e-17	2.08518e-15
Tfec	119.858	2.64348	0.293409	-9.00954	2.06916e-19	3.08396e-17
Shroom3	43.8605	2.64292	0.503358	-5.25058	1.51623e-07	4.22786e-06
Stab2	1004.03	2.64284	0.26617	-9.92911	3.11022e-23	6.20887e-21
Htra3	22.2998	2.63987	0.831868	-3.17343	0.00150652	0.0126107
Igkv1-88	156.601	2.63706	1.20306	-2.19197	0.0283819	0.113057
Uaca	12.9034	2.63685	0.969852	-2.71881	0.00655164	0.0391842
Postn	22.8015	2.63473	0.585331	-4.50126	6.75521e-06	0.000130173
Ctnnd1	407.724	2.63319	0.2825	-9.32103	1.15215e-20	1.86582e-18
Sulf1	31.1014	2.63213	0.731126	-3.60011	0.000318081	0.00352211
A730089K16Rik	11.6659	2.63019	0.95421	-2.7564	0.00584408	0.0360133
Treml4	1253.23	2.62866	0.275491	-9.54171	1.4049e-21	2.4393e-19
Tnfsf18	18.6698	2.62294	0.638946	-4.1051	4.04132e-05	0.000607172
Crocc2	24.6574	2.62232	0.505859	-5.1839	2.17295e-07	5.94105e-06
Abca9	231.442	2.6111	0.425454	-6.13721	8.39819e-10	3.62673e-08
Fcgr1	424.177	2.61075	0.237198	-11.0066	3.55062e-28	1.32888e-25
Itga9	1252.28	2.61052	0.264574	-9.86688	5.79399e-23	1.08425e-20
Lpl	769.858	2.59594	0.268199	-9.67916	3.69738e-22	6.69583e-20
Akr1b7	131.98	2.59297	0.299492	-8.65789	4.80573e-18	5.99541e-16
Ppp1r9a	119.137	2.59167	0.404319	-6.40997	1.45548e-10	7.25245e-09
Gm10384	10.0462	2.58974	0.960429	-2.69644	0.0070086	0.0411859
Fblim1	142.889	2.57805	0.310026	-8.31557	9.13085e-17	9.73303e-15
Slc11a1	1578.78	2.56678	0.245341	-10.4621	1.28968e-25	3.50335e-23
F10	30.2336	2.56222	0.710009	-3.60872	0.000307709	0.00342527
Edn3	19.315	2.56009	0.774259	-3.30651	0.000944676	0.00871483
Zfp532	42.1526	2.55937	0.400313	-6.39342	1.62212e-10	8.03523e-09
Rab3il1	644.901	2.55752	0.254832	-10.0361	1.05797e-23	2.19979e-21
Mpo	299.887	2.55515	0.719601	-3.55079	0.00038408	0.00412017
Slc39a12	10.0368	2.54914	1.00866	-2.52725	0.011496	0.0592871
Gdpd1	181.67	2.54749	0.299868	-8.49539	1.97278e-17	2.29141e-15
Msr1	54.8513	2.5474	0.453485	-5.61739	1.93867e-08	6.40217e-07
Epb41l3	698.049	2.54681	0.285652	-8.9158	4.84316e-19	6.97167e-17
Snx24	97.4613	2.54504	0.420846	-6.04744	1.47164e-09	5.98682e-08
Als2cr12	25.6028	2.53675	0.539548	-4.70162	2.58103e-06	5.55879e-05
Dlg2	105.353	2.53477	0.365763	-6.93007	4.2063e-12	2.53915e-10
Tfr2	13.7685	2.53323	0.915233	-2.76785	0.00564279	0.0350658
Clec1b	304.662	2.53024	0.253189	-9.99348	1.62757e-23	3.34287e-21
Pklr	26.138	2.52479	0.457644	-5.51693	3.44968e-08	1.09829e-06
Pparg	336.254	2.52385	0.242889	-10.3909	2.7265e-25	7.17496e-23
Csf1r	11555.3	2.51383	0.230572	-10.9026	1.12044e-27	3.93134e-25
Cadm1	475.525	2.49585	0.273492	-9.12586	7.11684e-20	1.10349e-17
St6galnac2	27.3989	2.49525	0.492326	-5.06829	4.01411e-07	1.04491e-05
Clec4a3	638.651	2.48898	0.282306	-8.81661	1.17976e-18	1.57695e-16
Tenm4	145.983	2.4885	0.287462	-8.65678	4.85286e-18	6.0097e-16
Gm8113	85.8308	2.48748	0.441096	-5.63932	1.70721e-08	5.71628e-07
Aloxe3	46.9206	2.48361	0.4101	-6.0561	1.39459e-09	5.71478e-08
Fkbp9	58.4687	2.47746	0.415926	-5.9565	2.57703e-09	1.01171e-07
Gm13994	45.2924	2.47387	0.458088	-5.40042	6.64841e-08	1.98181e-06
Fcrls	10.1185	2.46881	0.803433	-3.07283	0.00212041	0.0164951
Fgd4	198.188	2.46858	0.281068	-8.78289	1.59333e-18	2.06422e-16
Slc45a3	584.341	2.46558	0.286725	-8.59913	8.03237e-18	9.73246e-16
Mylk3	9.1842	2.46385	0.836268	-2.94624	0.00321659	0.0228252
Zfp105	10.1997	2.45497	0.802481	-3.05922	0.00221914	0.0170895
Mgst1	338.294	2.445	0.255238	-9.5793	9.77048e-22	1.71411e-19
Cbln1	11.4373	2.44196	0.710941	-3.43483	0.000592927	0.00588292
Tnfrsf21	617.278	2.43884	0.281522	-8.66307	4.59209e-18	5.77164e-16
Etv1	40.5818	2.43216	0.40842	-5.95505	2.59993e-09	1.01833e-07
Ighv2-9	48.885	2.4286	0.518721	-4.68189	2.8424e-06	6.05972e-05
Shisa7	39.7804	2.42513	0.573093	-4.23166	2.31975e-05	0.000383784
Tal1	35.9311	2.41767	0.451892	-5.35011	8.79e-08	2.57016e-06
Pilrb1	552.065	2.41615	0.223924	-10.7901	3.83557e-27	1.21884e-24
Pla2g15	1340	2.4149	0.227979	-10.5927	3.22326e-26	9.35969e-24
Serpinb8	23.3517	2.41379	0.734421	-3.28666	0.00101383	0.00921477
Rab38	53.601	2.41025	0.380262	-6.3384	2.32159e-10	1.11715e-08
Tgm1	516.844	2.39851	0.298828	-8.0264	1.00375e-15	9.2885e-14
Lrp4	205.344	2.39278	0.2833	-8.44609	3.01226e-17	3.42787e-15
Gm45540	32.523	2.39126	0.74963	-3.18992	0.00142315	0.0120385
P2ry13	612.021	2.39013	0.233747	-10.2253	1.52712e-24	3.52325e-22
Naip1	22.3416	2.38661	0.788634	-3.02626	0.00247596	0.0186745
Igkv4-90	29.1677	2.378	0.594678	-3.99881	6.36627e-05	0.000888324
Gprc5c	42.402	2.37508	0.404299	-5.87455	4.23986e-09	1.60828e-07
C1ra	59.0247	2.37318	0.334254	-7.09992	1.24825e-12	8.27679e-11
Ccdc148	189.853	2.37116	0.324626	-7.30427	2.78768e-13	1.99788e-11
Sdc3	7484.77	2.36749	0.228435	-10.364	3.6167e-25	9.22915e-23
Cd300ld5	36.9962	2.36442	0.649327	-3.64134	0.00027122	0.00307809
Adamdec1	898.599	2.35676	0.301504	-7.81668	5.4234e-15	4.56705e-13
Cd300ld4	21.37	2.35631	0.915422	-2.57402	0.0100524	0.0535938
Cd302	455.016	2.35059	0.196913	-11.9372	7.57484e-33	5.10302e-30
A4galt	34.3246	2.34912	0.380392	-6.17552	6.59476e-10	2.95064e-08
Nptxr	106.917	2.34833	0.396755	-5.91884	3.24211e-09	1.24666e-07
Mmp13	40.5867	2.3478	0.493822	-4.75434	1.99096e-06	4.40049e-05
Ms4a7	227.379	2.34146	0.29558	-7.9216	2.34479e-15	2.06759e-13
Siglec1	1036.2	2.34139	0.430641	-5.437	5.41847e-08	1.65322e-06
Gm32098	11.9315	2.33675	0.788285	-2.96435	0.00303319	0.0218125
Plxnb3	34.7161	2.33637	0.492874	-4.74029	2.13408e-06	4.67389e-05
Hebp1	903.704	2.33168	0.247664	-9.41469	4.74486e-21	7.99129e-19
Tspan4	378.552	2.32433	0.228618	-10.1669	2.78747e-24	5.94261e-22
Clca3a1	23.2567	2.31966	0.61628	-3.76396	0.000167241	0.00202784
Cracr2b	31.3346	2.31554	0.496003	-4.6684	3.03548e-06	6.42257e-05
Sdc2	21.2101	2.31443	0.478254	-4.83934	1.3027e-06	3.0055e-05
Apoe	9513.41	2.31221	0.223649	-10.3386	4.71471e-25	1.18515e-22
Tspan15	170.086	2.30869	0.367085	-6.28924	3.19024e-10	1.51352e-08
Pla2g4a	253.938	2.30746	0.280813	-8.21709	2.08502e-16	2.12823e-14
AC153955.5	16.5395	2.30549	0.57731	-3.99351	6.51034e-05	0.000903934
Siglece	1044.79	2.30457	0.220574	-10.4481	1.49516e-25	3.99705e-23
Gramd2	18.2536	2.30427	0.60646	-3.79954	0.000144965	0.00179522
Ccr1l1	12.8361	2.30285	0.718352	-3.20574	0.00134716	0.011523
Cd300ld3	53.0135	2.28816	0.382087	-5.98858	2.11687e-09	8.40857e-08
C2	347.731	2.28449	0.285097	-8.01301	1.11932e-15	1.02455e-13
Asgr2	11.8072	2.28445	0.707089	-3.23078	0.00123455	0.0107844
Gm13431	11.3628	2.28236	0.807365	-2.82692	0.00469976	0.0306084
Adgre1	3267.14	2.2822	0.221048	-10.3245	5.46176e-25	1.33314e-22
Scn1b	126.091	2.27606	0.365785	-6.22238	4.89676e-10	2.22294e-08
Tbxas1	662.009	2.27254	0.209886	-10.8275	2.55015e-27	8.58991e-25
Steap3	42.4612	2.2697	0.451882	-5.02276	5.0933e-07	1.29384e-05
Gm43064	38.2114	2.26869	0.830653	-2.73121	0.00631023	0.0381455
Dlc1	115.014	2.26623	0.312755	-7.24605	4.29105e-13	3.02384e-11
Snrpn	10.6489	2.26448	0.707567	-3.20038	0.00137248	0.011698
Scamp5	149.973	2.2591	0.483478	-4.6726	2.97408e-06	6.31645e-05
Aspa	16.1294	2.2557	0.652072	-3.45929	0.000541607	0.00548842
Gja1	24.8061	2.25016	0.774745	-2.90438	0.00367977	0.0254099
Fmn1	66.7583	2.24856	0.514828	-4.36759	1.25626e-05	0.00022342
Cd209b	23.7612	2.24605	0.848618	-2.64671	0.00812787	0.0458966
Dennd2a	30.0767	2.2449	0.544693	-4.12141	3.7656e-05	0.000572385
Creg1	3091.26	2.24388	0.20734	-10.8222	2.701e-27	8.91966e-25
Ighv4-1	150.742	2.24348	0.876461	-2.5597	0.0104761	0.0552653
Prom1	63.4237	2.24105	0.432593	-5.1805	2.21293e-07	6.04055e-06
Colec12	31.8941	2.24087	0.733873	-3.05349	0.00226196	0.0173716
Gm7694	64.7639	2.23837	0.408502	-5.47947	4.26596e-08	1.34294e-06
Fcgr4	657.155	2.23751	0.219727	-10.1831	2.35849e-24	5.15867e-22
AC160562.1	13.1083	2.23745	0.873978	-2.56008	0.0104648	0.0552328
Pilrb2	450.036	2.23678	0.225975	-9.89836	4.23172e-23	8.09893e-21
Gstm1	192.866	2.23575	0.316669	-7.0602	1.66268e-12	1.07704e-10
Igfbp6	17.3152	2.2329	1.07111	-2.08467	0.0370995	0.135698
Il18	606.863	2.2296	0.273731	-8.14521	3.78621e-16	3.77322e-14
Gp2	38.1094	2.22959	0.823831	-2.70637	0.00680233	0.0402174
Tnfsf12	63.2378	2.22688	0.519874	-4.2835	1.83976e-05	0.000314253
Timd4	486.645	2.22267	0.309783	-7.17494	7.23402e-13	4.97287e-11
Slpi	1262.97	2.22255	0.183888	-12.0864	1.24632e-33	1.10477e-30
Pilra	1004.55	2.22207	0.185814	-11.9586	5.85421e-33	4.10819e-30
Adhfe1	51.159	2.21897	0.339605	-6.53398	6.40448e-11	3.36026e-09
Rab34	27.7127	2.21774	0.486456	-4.55898	5.14022e-06	0.000102573
Gpd1	299.314	2.2176	0.236649	-9.37083	7.19669e-21	1.20007e-18
Gm8108	16.6128	2.21233	1.85957	-1.1897	0.234164	0.452996
Ubd	100.127	2.20697	0.315523	-6.99464	2.65947e-12	1.64069e-10
Sned1	305.675	2.205	0.333853	-6.60469	3.98341e-11	2.12306e-09
Ighv1-75	125.748	2.20259	0.528585	-4.16695	3.08707e-05	0.000484551
Car13	59.3517	2.20259	0.423325	-5.20306	1.96031e-07	5.3947e-06
Cd34	16.1218	2.19914	0.949471	-2.31618	0.0205486	0.0900312
Lipg	25.4194	2.18976	0.698232	-3.13615	0.00171183	0.0139481
Vnn3	140.644	2.18835	0.374018	-5.85091	4.88877e-09	1.82565e-07
Fpr1	240.141	2.18339	0.259552	-8.41215	4.02546e-17	4.51978e-15
2022-03-08	210.873	2.18103	0.299054	-7.29308	3.02938e-13	2.1619e-11
Adgb	12.8892	2.18022	0.795137	-2.74194	0.00610775	0.0372705
Oaf	59.29	2.17002	0.328528	-6.60528	3.96774e-11	2.12142e-09
Chp2	36.8069	2.16506	0.546981	-3.95819	7.55186e-05	0.00102987
Rnf144b	377.394	2.1648	0.278324	-7.77797	7.3698e-15	6.14466e-13
Coprs	29.2528	2.16016	0.420143	-5.14147	2.72594e-07	7.32354e-06
Igkv4-59	310.626	2.1595	0.324062	-6.66384	2.66771e-11	1.45875e-09
Batf2	17.0959	2.15688	0.553855	-3.8943	9.84838e-05	0.00129179
Mgl2	21.7936	2.15613	0.694796	-3.10327	0.00191398	0.0152269
Ctsb	30655.1	2.15573	0.19344	-11.1442	7.64169e-29	3.21753e-26
Dcbld1	19.8029	2.15259	0.476725	-4.51537	6.32052e-06	0.000123349
Elane	110.777	2.15197	0.777257	-2.76867	0.00562853	0.0350187
Plpp1	131.521	2.14654	0.3108	-6.90652	4.96685e-12	2.94548e-10
Lgmn	4580.65	2.1419	0.20106	-10.653	1.68779e-26	5.07604e-24
Spp1	73.4065	2.13788	0.609985	-3.50481	0.000456933	0.00476511
Fcgr3	1307.28	2.13767	0.250462	-8.53491	1.40269e-17	1.68744e-15
Hfe	1149.66	2.13736	0.224715	-9.51142	1.8807e-21	3.19947e-19
Acot1	79.9553	2.13627	0.271033	-7.88193	3.22351e-15	2.78412e-13
Lima1	389.83	2.1334	0.261663	-8.15322	3.54357e-16	3.55243e-14
Gatm	302.716	2.13081	0.343632	-6.20086	5.61562e-10	2.52883e-08
Cd300e	433.583	2.13042	0.257432	-8.27567	1.2774e-16	1.33627e-14
Cpne8	32.4919	2.12982	0.472522	-4.50735	6.56419e-06	0.000126971
Pck1	18.6781	2.12854	1.77489	-1.19925	0.23043	0.449022
Il1a	83.4061	2.12588	0.296122	-7.17906	7.01903e-13	4.84486e-11
Olfr1033	9.09785	2.12406	1.23752	-1.71638	0.0860928	0.239824
P3h2	58.5706	2.12392	1.07375	-1.97804	0.0479241	0.161492
Sh3bgrl2	225.62	2.12252	0.213964	-9.92	3.40751e-23	6.59646e-21
Agap1	443.059	2.1205	0.254366	-8.33645	7.65551e-17	8.21237e-15
6430548M08Rik	669.744	2.11994	0.263212	-8.05412	8.0051e-16	7.49011e-14
Fabp1	10.0649	2.11841	1.12047	-1.89065	0.0586715	0.184631
Cd14	527.917	2.1163	0.255428	-8.28534	1.17774e-16	1.24751e-14
Slc22a18	13.7747	2.11583	0.917529	-2.306	0.0211104	0.0918127
Fam213b	417.585	2.11524	0.260697	-8.11381	4.90572e-16	4.77584e-14
Clec4b1	69.6542	2.1152	0.304742	-6.94093	3.89516e-12	2.3769e-10
Atp1b2	17.0297	2.10936	0.754611	-2.7953	0.00518522	0.0329049
Tnfsfm13	95.555	2.10557	0.498061	-4.22753	2.36273e-05	0.000389144
Prtn3	107.721	2.10412	0.96272	-2.1856	0.0288449	0.114346
Crip2	211.344	2.10225	0.265407	-7.92086	2.3587e-15	2.06903e-13
Ppm1n	43.0266	2.09835	0.369826	-5.6739	1.39581e-08	4.75874e-07
AC115037.1	23.2076	2.09779	0.43334	-4.84098	1.29201e-06	2.98491e-05
Cmtm8	17.3801	2.09682	0.517593	-4.0511	5.09768e-05	0.000736322
Tmem82	10.7886	2.0968	0.860536	-2.43662	0.0148252	0.0714535
Grb10	9.74331	2.09071	0.792305	-2.63877	0.00832086	0.0467289
Slc22a23	183.758	2.09006	0.25012	-8.35621	6.47642e-17	7.12914e-15
Fer	57.0336	2.078	0.404198	-5.14105	2.73202e-07	7.32686e-06
Tgfb2	13.5201	2.07759	0.56118	-3.70218	0.000213758	0.00250356
Il22ra2	14.3126	2.07539	1.11518	-1.86104	0.0627386	0.193839
Tnfsf13	71.7261	2.06689	0.402005	-5.14144	2.72643e-07	7.32354e-06
Cfap61	17.5652	2.06203	0.541246	-3.80979	0.000139086	0.00173517
Dkk2	10.7707	2.05976	0.814847	-2.52778	0.0114785	0.0592623
Gm15931	29.6562	2.05891	0.536171	-3.84003	0.000123018	0.00156486
Tmem229a	15.7197	2.05883	0.906154	-2.27206	0.023083	0.0975067
Krt7	21.2286	2.05773	0.528801	-3.89131	9.97061e-05	0.00130377
Adap2	389.169	2.05746	0.255983	-8.03748	9.17052e-16	8.53314e-14
Tmtc1	31.5611	2.05659	0.67636	-3.04067	0.00236052	0.0179842
Tmem37	63.6789	2.05577	0.376451	-5.46093	4.73644e-08	1.47724e-06
Acy3	10.7672	2.05384	1.31462	-1.56231	0.118216	0.293657
Jup	955.153	2.0532	0.242773	-8.45726	2.73733e-17	3.1362e-15
Clec12a	1038.04	2.05292	0.206063	-9.9626	2.22171e-23	4.5082e-21
Ctsg	54.3583	2.04578	0.595267	-3.43675	0.000588745	0.00585685
Rxrg	11.89	2.04435	0.921933	-2.21746	0.0265918	0.10771
Rhobtb1	102.667	2.03982	0.332625	-6.13248	8.65184e-10	3.7172e-08
Trim47	81.0262	2.03959	0.363877	-5.60517	2.08052e-08	6.83043e-07
Ephx2	20.5369	2.03938	0.570642	-3.57383	0.000351795	0.00382994
Gfra4	9.91262	2.03506	1.02937	-1.97699	0.048043	0.161755
Tmem205	42.1889	2.03427	0.608041	-3.34562	0.000820986	0.0077419
Frmd4b	1270.97	2.02935	0.233836	-8.67852	4.00943e-18	5.0772e-16
Ear1	42.77	2.02897	1.23621	-1.64128	0.10074	0.265061
Aatk	116.971	2.02857	0.238212	-8.51583	1.65407e-17	1.96182e-15
Pla2g7	1497.65	2.02845	0.231427	-8.76497	1.86826e-18	2.40193e-16
Dock1	106.674	2.02704	0.452965	-4.47504	7.63974e-06	0.000145883
Nr1h3	778.09	2.02645	0.270743	-7.4848	7.16577e-14	5.36382e-12
Dusp3	166.503	2.0257	0.428582	-4.72652	2.28402e-06	4.96354e-05
Plxna1	1166.32	2.02298	0.227394	-8.89638	5.76961e-19	8.1657e-17
Stard8	113.802	2.0169	0.284555	-7.08793	1.36129e-12	8.9909e-11
Kcnq1	9.67937	2.01593	0.760879	-2.64947	0.00806177	0.0456852
0610040J01Rik	25.8112	2.01418	0.483245	-4.16803	3.07244e-05	0.000483514
Aoah	126.811	2.01344	0.258915	-7.77647	7.45754e-15	6.15685e-13
Igkv4-74	37.5535	2.01284	1.32838	-1.51527	0.129705	0.31283
Maged1	337.916	2.01228	0.244692	-8.22375	1.97245e-16	2.02561e-14
Fbn2	22.098	2.01224	0.622167	-3.23425	0.00121962	0.0106706
P2ry12	204.851	2.01103	0.318597	-6.31217	2.75156e-10	1.31653e-08
Cfp	5717.6	2.00995	0.194508	-10.3335	4.97031e-25	1.23103e-22
Gm13710	80.91	2.00717	0.320278	-6.26696	3.6817e-10	1.71765e-08
Satb2	20.0196	2.0069	0.603644	-3.32464	0.000885313	0.00824237
Aicda	27.3511	2.00678	0.670232	-2.99416	0.00275199	0.0202133
Car2	477.099	2.00269	0.237738	-8.42397	3.6395e-17	4.11385e-15
Pira2	991.733	2.00075	0.288886	-6.92573	4.33725e-12	2.59957e-10
Tpbgl	69.3341	1.99225	0.420279	-4.74032	2.13384e-06	4.67389e-05
Ighv1-39	196.553	1.98951	0.759674	-2.6189	0.00882131	0.0486472
Osbpl1a	86.5121	1.98866	0.321362	-6.18822	6.08487e-10	2.73284e-08
Slc7a7	450.072	1.98648	0.212035	-9.36863	7.34772e-21	1.21324e-18
Gm45140	200.945	1.9743	0.77355	-2.55226	0.0107026	0.0562415
Aif1	714.485	1.97372	0.207287	-9.52168	1.70398e-21	2.92841e-19
Mid1-ps1	16.7921	1.97157	1.01001	-1.95202	0.0509356	0.167911
9130008F23Rik	14.2046	1.96197	0.578792	-3.38976	0.000699531	0.00677487
Ear2	559.29	1.95758	0.223639	-8.75333	2.07156e-18	2.64313e-16
Abcg4	21.0544	1.95545	0.546239	-3.57984	0.000343802	0.00376728
Cfh	31.6713	1.95351	0.591006	-3.3054	0.000948397	0.0087427
Cpq	395.146	1.95206	0.220959	-8.83449	1.00553e-18	1.35481e-16
Gm12972	16.6542	1.94768	0.505158	-3.85559	0.000115452	0.00148204
Abcd2	118.578	1.94589	0.275612	-7.06027	1.66177e-12	1.07704e-10
F11r	153.171	1.94384	0.396687	-4.90017	9.57516e-07	2.29395e-05
Gm43621	13.3246	1.9428	0.733655	-2.64812	0.00809419	0.045787
Etl4	10.5172	1.94273	0.776413	-2.50219	0.0123427	0.062839
Prkar1b	131.147	1.94131	0.3354	-5.78804	7.12119e-09	2.56271e-07
B130046B21Rik	121.534	1.93777	0.896377	-2.16178	0.0306355	0.119215
Micall2	44.9251	1.93265	0.415354	-4.65301	3.27118e-06	6.86948e-05
Dnah6	11.9609	1.93192	0.719831	-2.68386	0.00727783	0.0423689
Ypel4	27.3783	1.93117	0.465508	-4.14852	3.34631e-05	0.000517526
Adora2b	9.17116	1.93004	0.862064	-2.23886	0.0251652	0.103475
Arhgap19	963.002	1.92461	0.189279	-10.1681	2.75125e-24	5.94059e-22
Klra2	183.817	1.92442	0.290334	-6.62828	3.39616e-11	1.83327e-09
Aldh3b1	439.639	1.92195	0.232491	-8.26678	1.3763e-16	1.43084e-14
Mogat1	18.6637	1.91693	0.493965	-3.88071	0.000104151	0.00135453
Tmem132a	154.173	1.91125	0.303963	-6.28779	3.2202e-10	1.52344e-08
Prss34	36.077	1.91085	1.22349	-1.56181	0.118334	0.293863
Tmem119	18.5566	1.90845	0.717918	-2.65831	0.0078533	0.0447965
Ighv1-78	83.303	1.90718	0.45446	-4.19658	2.70972e-05	0.000434714
Ighv13-2	25.9191	1.90354	0.688812	-2.76352	0.00571821	0.0354327
Matn1	9.21862	1.90279	0.778023	-2.44567	0.0144585	0.0700747
S1pr3	85.6393	1.90229	0.326078	-5.83384	5.41646e-09	1.99615e-07
Fignl2	11.1616	1.90213	0.790104	-2.40744	0.0160646	0.0754282
Kcna2	557.381	1.89329	0.745677	-2.53902	0.0111163	0.057733
Tppp	124.731	1.89154	0.266189	-7.106	1.19457e-12	7.95216e-11
Fcgrt	1248.92	1.89123	0.157851	-11.9811	4.46302e-33	3.2681e-30
Cystm1	98.986	1.89112	0.309839	-6.10358	1.03721e-09	4.38912e-08
Igkv5-39	670.056	1.89091	1.03981	-1.81852	0.0689852	0.205909
Epn2	59.742	1.88844	0.380759	-4.95966	7.06179e-07	1.7287e-05
Sostdc1	75.971	1.88685	0.571075	-3.30404	0.000953035	0.00877104
Aph1b	169.086	1.88566	0.317537	-5.9384	2.8781e-09	1.11659e-07
Arhgap23	79.6844	1.87767	0.346417	-5.42025	5.9517e-08	1.79639e-06
Gm5150	189.127	1.87503	0.211987	-8.845	9.15242e-19	1.25321e-16
Adap2os	39.1039	1.86772	0.400072	-4.66847	3.03457e-06	6.42257e-05
Spry4	15.2195	1.86433	0.819806	-2.27411	0.0229593	0.0971071
Fmnl2	668.877	1.86332	0.257827	-7.227	4.93773e-13	3.45068e-11
Lrrn3	60.1884	1.86253	0.307054	-6.06582	1.31284e-09	5.43264e-08
Mcc	44.7575	1.86082	0.383508	-4.8521	1.22158e-06	2.84957e-05
Large1	99.3193	1.85917	0.328985	-5.65123	1.59307e-08	5.40936e-07
Gspt2	13.6683	1.85848	0.72152	-2.57578	0.0100014	0.0534066
Chil3	2099.95	1.85388	0.664071	-2.79168	0.0052435	0.0331747
Jdp2	244.823	1.85283	0.26973	-6.86921	6.4557e-12	3.76218e-10
Ighv1-58	33.6223	1.85168	0.596743	-3.10299	0.00191579	0.015229
Plxnb2	2417.79	1.85106	0.236506	-7.82667	5.00942e-15	4.23963e-13
Tmem86a	391.711	1.85088	0.237988	-7.77721	7.41423e-15	6.15125e-13
Hpgds	793.293	1.84985	0.229035	-8.07672	6.65299e-16	6.33049e-14
C130050O18Rik	103.041	1.84139	0.322044	-5.71781	1.07906e-08	3.78615e-07
B9d1	11.7894	1.84115	0.776179	-2.37207	0.0176886	0.0808442
Kcnj16	271.241	1.83842	0.326441	-5.63171	1.78435e-08	5.92741e-07
Fabp4	86.1931	1.83821	0.337884	-5.44036	5.31727e-08	1.62824e-06
Adcy4	26.8043	1.83786	0.515799	-3.56314	0.000366446	0.00396383
Kif19a	53.4675	1.83715	0.33303	-5.51648	3.45856e-08	1.09904e-06
Gm15922	608.996	1.83659	0.254116	-7.22737	4.9244e-13	3.45068e-11
Flrt2	16.7642	1.836	0.8035	-2.28501	0.0223124	0.0953285
Lyplal1	17.8554	1.83467	0.597738	-3.06935	0.00214526	0.016627
Gm15523	28.1548	1.83014	0.43012	-4.25495	2.09097e-05	0.000351635
Slc37a2	705.34	1.82659	0.231578	-7.88758	3.0811e-15	2.6887e-13
AC153955.2	10.3244	1.82646	0.790303	-2.31109	0.0208278	0.0909466
Gstt1	13.5017	1.82501	0.751845	-2.42737	0.0152087	0.0728097
Igkv4-61	113.137	1.82021	0.868766	-2.09516	0.0361565	0.133541
Cd81	2201.91	1.81617	0.178045	-10.2006	1.96982e-24	4.4832e-22
Mmp2	21.4296	1.81519	0.839065	-2.16335	0.0305142	0.118825
Ighv5-9-1	61.3045	1.81344	0.558732	-3.24564	0.00117189	0.0103443
Smc1b	23.303	1.8131	0.563264	-3.21892	0.00128675	0.0111192
Hk3	727.125	1.81001	0.203493	-8.89469	5.8584e-19	8.22226e-17
Blvrb	821.012	1.80982	0.205426	-8.81009	1.25041e-18	1.63251e-16
Pde10a	16.4599	1.80528	0.683289	-2.64205	0.00824059	0.0463554
Dram1	145.625	1.80334	0.331043	-5.44744	5.1099e-08	1.582e-06
Sort1	1367.96	1.80267	0.239714	-7.52008	5.47407e-14	4.17169e-12
Dgat2	101.421	1.8026	0.310197	-5.81113	6.20523e-09	2.2572e-07
Serpinb7	17.2697	1.79716	0.881048	-2.0398	0.0413706	0.146533
Snx7	24.3891	1.79704	0.428881	-4.19007	2.78872e-05	0.00044477
Hacd4	320.215	1.79617	0.231418	-7.7616	8.3867e-15	6.87043e-13
Mpeg1	9979.54	1.79001	0.237101	-7.54958	4.36669e-14	3.3429e-12
Vwf	142.04	1.78865	0.329774	-5.42387	5.83226e-08	1.7635e-06
Cd68	2879.85	1.78405	0.179732	-9.92616	3.20347e-23	6.27358e-21
Rab39	77.9058	1.784	0.346133	-5.15407	2.54889e-07	6.8906e-06
Lix1	13.0324	1.77489	0.716589	-2.47686	0.0132545	0.0661037
Pld1	58.0949	1.77433	0.428809	-4.1378	3.50651e-05	0.000538347
AC132332.1	39.1802	1.77343	0.419383	-4.22866	2.35085e-05	0.000388166
Olfml2b	50.9166	1.77266	0.514478	-3.44555	0.000569888	0.00570294
Mag	51.0676	1.77105	0.508186	-3.48505	0.000492049	0.00507726
Cd86	1603.3	1.77064	0.200293	-8.84028	9.54831e-19	1.29688e-16
Tmem51	502.202	1.7694	0.26468	-6.68505	2.30852e-11	1.26645e-09
Arhgap27os1	9.97189	1.76903	0.93766	-1.88664	0.0592084	0.185765
Ctsf	119.526	1.76654	0.22992	-7.68329	1.55056e-14	1.24355e-12
Slc8a1	710.079	1.7654	0.248077	-7.11633	1.10838e-12	7.40771e-11
Idh1	721.741	1.76233	0.258731	-6.81143	9.66363e-12	5.53588e-10
Aldob	29.4794	1.75934	1.83402	-0.95928	0.337418	0.563134
Arsi	31.6551	1.7592	0.412667	-4.26301	2.01695e-05	0.000341746
Skp2	357.478	1.75539	0.220908	-7.94625	1.92248e-15	1.70412e-13
Gm38157	9.66265	1.7448	0.834594	-2.0906	0.0365637	0.1344
4930455G09Rik	22.9955	1.74348	0.501885	-3.47387	0.000513006	0.0052619
Laptm4b	135.17	1.74105	0.244224	-7.1289	1.01172e-12	6.81574e-11
Vcan	41.4697	1.74101	0.554789	-3.13815	0.00170019	0.0138936
Htra1	52.0301	1.73484	0.610134	-2.84338	0.00446381	0.029436
Cttn	133.917	1.73426	0.285694	-6.07034	1.27642e-09	5.30802e-08
Sh2d4a	25.2926	1.73306	0.591623	-2.92933	0.00339698	0.0238582
Serping1	14.0487	1.73233	1.11656	-1.55149	0.120783	0.298012
Igkv5-43	422.078	1.73178	0.640071	-2.7056	0.00681814	0.0402634
Tcn2	1287.33	1.7286	0.162546	-10.6345	2.05972e-26	6.08594e-24
6330403L08Rik	21.0722	1.7284	0.483334	-3.57599	0.000348904	0.0038108
Slc6a1	15.3501	1.72619	0.651091	-2.65123	0.00801995	0.0455095
Gm28836	9.41315	1.72531	0.855669	-2.01633	0.0437653	0.152525
Pdgfa	29.9887	1.72117	0.436245	-3.94541	7.96628e-05	0.00107852
Marcks	2514.88	1.71828	0.224561	-7.65173	1.98294e-14	1.57531e-12
Clec4a2	389.728	1.71457	0.252855	-6.78082	1.19492e-11	6.82199e-10
Palld	74.3596	1.71301	0.278233	-6.15673	7.42621e-10	3.2656e-08
Ear6	29.889	1.71099	0.829277	-2.06323	0.0390906	0.140646
Smagp	184.363	1.70894	0.273429	-6.25003	4.10386e-10	1.89883e-08
5730409E04Rik	61.7709	1.70764	0.291122	-5.86572	4.47182e-09	1.68488e-07
Prnp	489.873	1.70688	0.213426	-7.99752	1.26951e-15	1.14952e-13
Ighv5-15	23.0034	1.70519	0.706013	-2.41523	0.0157252	0.0743534
Slc15a3	777.279	1.70367	0.192471	-8.85158	8.629e-19	1.19123e-16
Clec4a1	948.912	1.70219	0.243232	-6.99823	2.59209e-12	1.605e-10
Pigz	59.1885	1.70186	0.390428	-4.35895	1.30688e-05	0.000231203
Dyrk4	12.9902	1.69914	0.767693	-2.21331	0.0268764	0.108524
Myof	429.745	1.69851	0.293574	-5.78563	7.22422e-09	2.58873e-07
Ighv2-9-1	73.8711	1.69827	0.614592	-2.76325	0.00572284	0.0354483
Kdelc2	117.952	1.69757	0.31208	-5.43953	5.34228e-08	1.63293e-06
Fzd7	58.7767	1.69339	0.364815	-4.64177	3.45434e-06	7.21812e-05
Jcad	21.728	1.69292	0.51902	-3.26175	0.00110725	0.00988251
8030451A03Rik	10.1374	1.69196	0.810854	-2.08664	0.0369203	0.135412
Gm44860	33.2916	1.69053	0.7559	-2.23645	0.0253222	0.103917
Rgl1	1348.5	1.68928	0.273907	-6.16734	6.94505e-10	3.07004e-08
Serpinb6a	1222.25	1.68899	0.189091	-8.93215	4.17817e-19	6.06627e-17
Vwce	42.037	1.68464	0.453882	-3.71163	0.000205932	0.00242369
AC153954.1	14.3902	1.67849	0.504142	-3.3294	0.000870341	0.00813445
Ighv7-3	190.584	1.67721	0.269096	-6.23276	4.58277e-10	2.08624e-08
Tcf7l2	187.981	1.67181	0.215402	-7.76134	8.40345e-15	6.87043e-13
Ctbp2	100.036	1.67151	0.267864	-6.24015	4.37164e-10	2.00619e-08
Sptb	130.667	1.67055	0.312064	-5.35323	8.63998e-08	2.53069e-06
Tns4	26.7832	1.66777	0.555509	-3.00224	0.00268003	0.0198405
Plekhg1	18.1202	1.6662	0.474137	-3.51417	0.000441127	0.00463185
1700071M16Rik	58.0365	1.66568	0.390966	-4.26042	2.0404e-05	0.000345372
Gpt2	72.442	1.66287	0.33094	-5.02469	5.04239e-07	1.28478e-05
Fcnb	96.1866	1.66044	0.777732	-2.13498	0.032763	0.125038
Parvb	99.3571	1.66038	0.334872	-4.95826	7.11286e-07	1.73868e-05
Gpr156	9.27502	1.65848	0.672363	-2.46665	0.0136385	0.0673606
Fcer1g	1912.24	1.65788	0.208233	-7.96166	1.69745e-15	1.5288e-13
Rab20	380.43	1.65559	0.204006	-8.1154	4.8418e-16	4.74103e-14
Tmem106a	472.446	1.65313	0.256666	-6.44079	1.18857e-10	6.02948e-09
Slco2a1	33.7078	1.649	0.37667	-4.37783	1.19866e-05	0.000214764
Ighv2-6	20.9635	1.64803	0.562226	-2.93126	0.00337592	0.0237301
Cplx2	78.0167	1.6478	0.358495	-4.59645	4.29753e-06	8.77322e-05
Grn	3339.25	1.6476	0.216169	-7.62182	2.50114e-14	1.9502e-12
AC238811.3	13.4142	1.64586	0.613833	-2.68129	0.00733397	0.0425723
4833411C07Rik	20.9288	1.64289	0.459306	-3.57691	0.000347685	0.00380241
Fam78b	9.25446	1.64233	0.786515	-2.08811	0.0367875	0.135101
Pcyox1	884.309	1.64122	0.201683	-8.13762	4.03131e-16	3.97049e-14
Slc35f5	91.6706	1.63657	0.332358	-4.92412	8.47402e-07	2.05057e-05
Rab13	25.4928	1.63638	0.468554	-3.49241	0.000478687	0.00495516
Slit1	50.2141	1.63487	0.544276	-3.00375	0.0026667	0.0197761
Flt1	11.7946	1.63283	0.883854	-1.8474	0.0646899	0.197769
2900052N01Rik	186.55	1.6288	0.320609	-5.08033	3.76778e-07	9.83829e-06
Slc7a10	52.0873	1.6276	0.343123	-4.74349	2.10071e-06	4.62486e-05
Rnf180	36.7339	1.61992	0.466732	-3.47077	0.000518961	0.00531005
Cd38	1252.52	1.6193	0.226787	-7.1402	9.31976e-13	6.32917e-11
1810011H11Rik	391.479	1.61424	0.152782	-10.5656	4.30089e-26	1.22772e-23
Nectin2	22.8894	1.61274	0.524619	-3.07412	0.00211127	0.0164544
Rgs13	9.53818	1.61223	1.03158	-1.56287	0.118083	0.293456
Sash1	1499.51	1.61212	0.228133	-7.06656	1.58821e-12	1.03677e-10
Gm10575	9.19892	1.61091	0.910521	-1.76921	0.0768582	0.221386
Igkv12-38	33.8289	1.61019	1.27992	-1.25804	0.208377	0.421914
Kirrel3os	9.72079	1.60987	0.771777	-2.08592	0.0369855	0.135504
Epx	71.3204	1.60973	0.931404	-1.72829	0.0839363	0.235596
Unc5a	240.074	1.60957	0.202328	-7.95522	1.78807e-15	1.60185e-13
Pcdhgb7	55.1671	1.60584	0.503483	-3.18947	0.00142536	0.0120511
Mt2	16.3187	1.59915	0.55226	-2.89565	0.00378373	0.0259152
Ighv1-71	29.8403	1.59873	0.601025	-2.66001	0.00781387	0.044656
Nid2	180.79	1.59662	0.227958	-7.004	2.48758e-12	1.54597e-10
Dab2	18.1126	1.59446	0.640049	-2.49116	0.0127329	0.064148
Bco2	102.648	1.59412	0.310647	-5.13163	2.87248e-07	7.66693e-06
Hoxaas2	9.10974	1.5936	0.963145	-1.65458	0.0980089	0.26081
Asph	277.558	1.59247	0.258029	-6.17169	6.75622e-10	2.99443e-08
4930555A03Rik	10.4194	1.58968	0.912087	-1.74291	0.0813498	0.230578
Igkv9-124	163.171	1.58937	0.757346	-2.09861	0.0358516	0.13259
Dmwd	72.9974	1.58596	0.292666	-5.41901	5.9931e-08	1.80242e-06
Asns	54.7961	1.58317	0.295115	-5.36458	8.11384e-08	2.38488e-06
Bmp1	28.5623	1.5806	0.450476	-3.50874	0.000450232	0.00470398
Lrrc25	545.538	1.57892	0.261381	-6.04068	1.53471e-09	6.22832e-08
Nt5dc2	66.5386	1.57815	0.325413	-4.84967	1.2367e-06	2.86893e-05
Igsf8	824.051	1.57791	0.174238	-9.05605	1.35257e-19	2.05224e-17
Gm26811	11.9017	1.57765	0.801066	-1.96944	0.0489029	0.16345
Igkv4-69	14.003	1.57538	0.519171	-3.03441	0.00241006	0.0183004
Tmem141	135.236	1.57409	0.284188	-5.53892	3.04346e-08	9.76341e-07
Pon3	149.444	1.5734	0.213073	-7.38432	1.53231e-13	1.11719e-11
Ttyh2	261.327	1.57242	0.224294	-7.01056	2.37367e-12	1.49592e-10
Ighv1-54	45.6563	1.57222	0.594327	-2.64538	0.00815982	0.0460394
Nectin4	129.579	1.56957	0.286059	-5.48688	4.09089e-08	1.29266e-06
Srxn1	82.9133	1.56921	0.331203	-4.73791	2.15937e-06	4.71702e-05
AC238811.2	291.599	1.56904	0.284796	-5.50935	3.60159e-08	1.14233e-06
Ltbr	272.538	1.56816	0.233009	-6.73006	1.69594e-11	9.42676e-10
Cables1	26.5513	1.56379	0.552092	-2.83247	0.00461894	0.0301653
Ispd	54.5913	1.56218	0.407985	-3.82902	0.000128655	0.00162795
Entpd1	1295.75	1.55927	0.204168	-7.6372	2.22001e-14	1.74717e-12
Igkv3-1	45.474	1.55899	0.583462	-2.67196	0.00754099	0.0434355
Dlg5	14.9846	1.55879	0.773938	-2.0141	0.0439991	0.153074
Ighv12-3	15.9757	1.55821	0.818376	-1.90403	0.0569068	0.181131
Dock7	264.858	1.55344	0.273481	-5.68023	1.34514e-08	4.62345e-07
Apoc2	26.303	1.55273	0.521552	-2.97713	0.00290963	0.0211042
Pla2g2d	1064.93	1.55071	0.481514	-3.22048	0.00127975	0.0110702
Ncapg2	538.039	1.55014	0.28312	-5.47521	4.3699e-08	1.37309e-06
AC153959.1	22.9744	1.5493	0.710064	-2.18191	0.029116	0.114922
Reps2	12.7736	1.549	0.806532	-1.92056	0.0547868	0.176293
Ppfibp2	347.251	1.5483	0.262151	-5.90612	3.50251e-09	1.34352e-07
Ccdc106	11.5179	1.54797	0.777108	-1.99196	0.0463751	0.157883
Lpcat2	600.531	1.54328	0.202922	-7.60529	2.84263e-14	2.20625e-12
Ninl	17.3719	1.54299	0.501593	-3.07618	0.00209674	0.0163563
Tmem40	16.2349	1.54278	0.658855	-2.3416	0.0192011	0.085961
Adgra3	36.0228	1.54271	0.381143	-4.0476	5.17462e-05	0.000745517
Cnbd2	636.482	1.53973	0.236553	-6.50901	7.56457e-11	3.94435e-09
Klrb1a	10.3383	1.53934	0.970362	-1.58635	0.112659	0.284649
Tlr13	513.666	1.53925	0.242664	-6.34312	2.25154e-10	1.08655e-08
Glul	5106.87	1.5385	0.170929	-9.00081	2.2406e-19	3.31019e-17
Ermap	98.56	1.5382	0.2776	-5.54106	3.00654e-08	9.66338e-07
Ltf	4855.1	1.53585	0.650088	-2.36252	0.0181511	0.082266
Fxyd2	27.176	1.53392	0.57914	-2.64861	0.00808233	0.0457555
Golph3l	416.801	1.53342	0.285636	-5.36844	7.94192e-08	2.34252e-06
Trabd2b	11.6494	1.53111	0.693773	-2.20694	0.0273184	0.109677
Gm3488	14.2195	1.52935	0.809152	-1.89007	0.0587484	0.184769
Rnf128	47.7012	1.52679	0.286803	-5.3235	1.01791e-07	2.93555e-06
Pdgfb	198.01	1.52678	0.280347	-5.44604	5.15029e-08	1.58576e-06
Rxra	1202.55	1.52655	0.199582	-7.64874	2.02964e-14	1.60484e-12
F630028O10Rik	63.1611	1.52642	0.474944	-3.21391	0.00130943	0.0112748
Ighv10-3	41.4925	1.52401	0.671045	-2.27109	0.0231412	0.0976804
Adgrg6	116.268	1.52302	0.330626	-4.60646	4.0959e-06	8.42286e-05
Aldh2	2836.9	1.52301	0.20312	-7.49808	6.47601e-14	4.86915e-12
Cbr3	38.7308	1.52273	0.379816	-4.00913	6.09428e-05	0.000857476
Cd300a	1552.04	1.52206	0.220733	-6.89551	5.36734e-12	3.16072e-10
Trpc1	18.9252	1.51998	0.528553	-2.87574	0.00403075	0.0272088
Nudt12	23.5017	1.51962	0.584431	-2.60017	0.00931788	0.0506886
Plcd3	60.0338	1.51897	0.34548	-4.39669	1.09915e-05	0.000199481
Ccl9	140.728	1.51821	0.400435	-3.7914	0.000149803	0.00184969
Cyp2e1	12.4906	1.51789	1.10233	-1.37698	0.168517	0.368527
Tmcc2	130.047	1.51772	0.237733	-6.38412	1.72388e-10	8.48937e-09
Fam20c	38.9165	1.50913	0.411394	-3.66833	0.00024414	0.00280096
Ifi207	781.653	1.50719	0.257484	-5.85354	4.81222e-09	1.80506e-07
Abca13	58.511	1.50638	0.522051	-2.88551	0.00390782	0.0265811
Gm21188	297.266	1.50614	0.269362	-5.59152	2.25087e-08	7.34675e-07
Dach1	16.2677	1.50549	0.711335	-2.11643	0.0343084	0.128805
Angptl4	142.383	1.50543	0.313124	-4.80779	1.52612e-06	3.4875e-05
Sh3tc2	12.3671	1.50461	0.768375	-1.95817	0.0502102	0.166203
Tgm2	3805.49	1.50449	0.227017	-6.6272	3.4211e-11	1.84084e-09
Vat1	726.468	1.50403	0.22297	-6.74544	1.52567e-11	8.53665e-10
Cyp2ab1	12.577	1.50294	0.742528	-2.02409	0.0429612	0.150647
Nuak1	205.451	1.50138	0.267116	-5.62073	1.90152e-08	6.29184e-07
Gm15590	154.851	1.50138	0.253361	-5.92586	3.10667e-09	1.19731e-07
Gm26564	18.6803	1.50051	0.760376	-1.97338	0.0484526	0.162313
Vmn2r85	15.7999	1.49616	0.976428	-1.53228	0.125454	0.305847
Igkv2-137	91.6613	1.49563	0.338309	-4.42089	9.82934e-06	0.00018152
Gm15952	12.7167	1.49504	0.567811	-2.63299	0.00846372	0.0474047
Dhrs3	265.407	1.49477	0.269004	-5.5567	2.74929e-08	8.88201e-07
Rhd	46.3161	1.4945	0.365396	-4.09008	4.31217e-05	0.000638747
Ftl2-ps	558.379	1.49189	0.23389	-6.37857	1.78749e-10	8.77696e-09
Vdr	87.5706	1.4902	0.358575	-4.1559	3.24014e-05	0.000503882
Aunip	27.163	1.4884	0.553824	-2.6875	0.00719894	0.042055
Susd1	632.876	1.48784	0.237021	-6.27726	3.44594e-10	1.61737e-08
Cebpa	344.576	1.48387	0.244919	-6.0586	1.37314e-09	5.65437e-08
Itsn1	634.983	1.48335	0.21388	-6.93542	4.05008e-12	2.4625e-10
Rab31	482.991	1.48304	0.211341	-7.0173	2.26192e-12	1.43215e-10
B3gnt7	12.5432	1.47927	0.834048	-1.77361	0.0761284	0.219924
Ighv1-85	54.9069	1.47882	0.559209	-2.64448	0.00818164	0.0461317
Fpr2	204.14	1.47701	0.346127	-4.26724	1.97907e-05	0.000336003
Prg2	199.103	1.47682	0.908578	-1.62542	0.104073	0.271288
Nos1ap	20.8266	1.4754	0.622019	-2.37194	0.0176948	0.0808448
Cebpe	62.5309	1.47494	0.469294	-3.1429	0.00167281	0.0137231
Ctsd	18594.7	1.47416	0.142824	-10.3215	5.63088e-25	1.35479e-22
Lcn2	2308.59	1.47391	0.577537	-2.55206	0.0107087	0.0562559
Cd177	644.782	1.47307	0.62291	-2.36481	0.0180393	0.0818917
Camk1	281.305	1.47289	0.200454	-7.34778	2.01521e-13	1.45666e-11
Lap3	1149.35	1.47267	0.170195	-8.65284	5.02321e-18	6.17525e-16
Ighv1-7	90.8655	1.46997	0.974359	-1.50866	0.131386	0.315064
A530099J19Rik	63.2873	1.46953	0.354413	-4.14636	3.37795e-05	0.000521147
Bmp2	40.5816	1.46801	0.373163	-3.93397	8.35546e-05	0.00112668
Camp	1744.35	1.46774	0.729312	-2.0125	0.0441667	0.153457
Pde7b	32.4141	1.46552	0.54204	-2.70372	0.0068569	0.0404214
Rhou	29.7555	1.46542	0.606288	-2.41704	0.0156475	0.0741099
Cd300c2	878.187	1.46536	0.20911	-7.0076	2.4244e-12	1.51791e-10
Trpm2	1955.01	1.46493	0.207676	-7.05394	1.73921e-12	1.11394e-10
Gm24097	11.9586	1.46334	0.576726	-2.53732	0.0111703	0.0579756
Ighv5-17	147.988	1.46291	0.271918	-5.37997	7.44999e-08	2.21281e-06
Pkdcc	66.3527	1.46222	0.358903	-4.07415	4.61831e-05	0.000672851
Ighv1-53	160.636	1.46159	0.403938	-3.61836	0.000296471	0.00331331
Ppbp	24.3349	1.45961	0.503228	-2.90049	0.00372581	0.0256437
Dock4	478.2	1.45949	0.228888	-6.37642	1.81277e-10	8.87518e-09
Plod1	735.594	1.4587	0.163844	-8.90304	5.43394e-19	7.7558e-17
1700003F12Rik	17.2758	1.45532	0.490461	-2.96724	0.00300486	0.0216366
Slc9a3r2	51.7738	1.45452	0.592063	-2.4567	0.0140221	0.0685915
Slc13a3	41.1349	1.45332	0.432992	-3.35645	0.000789486	0.00749044
Cav2	16.8238	1.45127	0.515046	-2.81775	0.00483622	0.0312434
E230013L22Rik	19.8999	1.44737	0.65132	-2.22221	0.0262692	0.106712
Igkv13-84	58.4657	1.44734	0.577035	-2.50824	0.0121334	0.0620371
Slit3	12.872	1.44653	0.665183	-2.17463	0.0296576	0.116514
Gm13375	15.9262	1.44651	0.793287	-1.82343	0.0682377	0.204534
Lin28a	27.3636	1.44251	0.606282	-2.37927	0.0173472	0.0797165
Hip1	1144.55	1.43881	0.197914	-7.26989	3.59781e-13	2.55672e-11
Dmd	15.7764	1.43863	0.524907	-2.74074	0.00613014	0.0373424
Gpr45	14.0192	1.43808	0.641876	-2.24043	0.0250628	0.103154
Pros1	109.414	1.4368	0.280064	-5.13025	2.89361e-07	7.7111e-06
Ighv1-22	156.78	1.43607	0.735885	-1.95149	0.0509992	0.168088
Vipr2	20.8131	1.43545	0.518633	-2.76776	0.00564434	0.0350658
Gfpt2	11.1657	1.43483	1.15369	-1.24369	0.213615	0.428094
Map3k20	104.98	1.43414	0.314301	-4.56297	5.04344e-06	0.000101241
Scn3b	15.4706	1.43343	0.52575	-2.72645	0.00640192	0.0385488
Ccdc80	20.8751	1.43343	0.572879	-2.50215	0.012344	0.062839
Iglc2	1577.41	1.43226	0.505604	-2.83276	0.00461473	0.0301653
Glis3	169.176	1.43192	0.312017	-4.58924	4.44863e-06	9.03787e-05
Syt3	12.529	1.43018	0.593217	-2.41089	0.0159139	0.0750129
Ighv14-2	109.603	1.42999	1.05421	-1.35645	0.174956	0.376707
Gab2	474.031	1.42857	0.255023	-5.60172	2.12241e-08	6.95439e-07
Ngp	7150.72	1.42636	0.637496	-2.23744	0.0252576	0.103748
Nr3c2	35.2656	1.4259	0.408568	-3.48999	0.000483032	0.00499706
Pkhd1l1	37.6615	1.42547	0.446084	-3.19552	0.00139581	0.0118609
Ftl1	30316.5	1.42406	0.190773	-7.4647	8.34921e-14	6.21144e-12
Arhgap32	200.072	1.42398	0.299584	-4.75318	2.00238e-06	4.41993e-05
Lipc	18.2323	1.4239	0.652906	-2.18087	0.0291933	0.115119
Abca6	10.8629	1.42342	0.635818	-2.23873	0.0251737	0.103484
Igha	8729.19	1.42232	0.178913	-7.94979	1.86834e-15	1.6649e-13
Dnase2a	911.034	1.42038	0.15565	-9.12548	7.14172e-20	1.10349e-17
Igkv2-109	97.5799	1.41953	0.34281	-4.14086	3.46007e-05	0.000532674
Orm1	29.4771	1.41856	0.688309	-2.06093	0.0393095	0.141283
D430019H16Rik	49.5824	1.41732	0.42445	-3.33919	0.000840218	0.00789673
Ighv1-52	55.4009	1.41591	0.50957	-2.77863	0.00545879	0.0342148
Fam167a	225.173	1.41584	0.314822	-4.49727	6.88307e-06	0.000132334
Slc29a4	22.6917	1.41547	0.705354	-2.00676	0.0447754	0.154816
Nat8l	55.6705	1.41397	0.345253	-4.09547	4.21304e-05	0.000626267
Rap1gap	97.1764	1.41326	0.31279	-4.51824	6.23566e-06	0.000121976
Slc48a1	2302.88	1.41316	0.176221	-8.01926	1.0638e-15	9.79044e-14
Tcp11l1	92.2061	1.41245	0.35194	-4.01334	5.98658e-05	0.000846007
Loxl3	138.545	1.41239	0.24505	-5.7637	8.22912e-09	2.90555e-07
Aldh1l1	111.645	1.41143	0.27928	-5.05383	4.33042e-07	1.12205e-05
Ache	11.0866	1.41106	0.605265	-2.33131	0.019737	0.0874535
Wisp1	19.6605	1.41093	0.580317	-2.43131	0.0150443	0.0722076
4931406C07Rik	498.484	1.41054	0.168021	-8.39506	4.65646e-17	5.19365e-15
Ocstamp	17.2291	1.40944	0.772978	-1.82339	0.0682444	0.204534
Pomgnt2	9.93551	1.40764	0.65994	-2.13299	0.0329259	0.125404
C3	1958	1.40676	0.464227	-3.03033	0.00244286	0.0184827
Ly96	89.926	1.40517	0.29642	-4.74048	2.13216e-06	4.67389e-05
BC064078	144.373	1.40514	0.222783	-6.30722	2.84093e-10	1.35161e-08
Kcnj2	97.1527	1.40415	0.322192	-4.35813	1.31181e-05	0.000231703
Ston1	82.8958	1.40311	0.44423	-3.15852	0.00158572	0.013169
Psap	41109.7	1.40234	0.180907	-7.75168	9.06853e-15	7.37837e-13
Gm28036	552.992	1.40156	0.658371	-2.12884	0.0332678	0.126143
Serpine2	19.4004	1.39799	0.577414	-2.42112	0.0154726	0.0735661
Wfdc17	318.584	1.39495	0.247747	-5.63056	1.79625e-08	5.9552e-07
Nrp2	95.0637	1.39479	0.305884	-4.55986	5.11883e-06	0.000102389
Gm22133	5117.1	1.39405	0.194684	-7.16055	8.03526e-13	5.50121e-11
Gna12	1382.9	1.3919	0.17712	-7.85848	3.88822e-15	3.34109e-13
Renbp	215.236	1.39152	0.197242	-7.0549	1.72724e-12	1.11394e-10
Pdgfrb	12.2616	1.39049	0.704098	-1.97486	0.0482845	0.162248
Fnip2	211.058	1.38962	0.328219	-4.2338	2.29772e-05	0.000381639
Egfl7	13.1635	1.38797	0.658117	-2.10901	0.0349441	0.130568
Npl	172.927	1.38785	0.316688	-4.38238	1.1739e-05	0.000210552
Fndc3b	202.555	1.38676	0.291459	-4.758	1.95522e-06	4.3443e-05
Ifi204	643.779	1.3848	0.257414	-5.37966	7.46276e-08	2.21281e-06
Sult1a1	100.549	1.38334	0.237158	-5.83299	5.4442e-09	2.00199e-07
Cdc42ep2	140.993	1.38175	0.270438	-5.10929	3.23372e-07	8.52305e-06
Lst1	474.897	1.3805	0.19825	-6.96345	3.32047e-12	2.03358e-10
Ctsc	5067.18	1.37978	0.16657	-8.28348	1.19624e-16	1.25919e-14
Sema6b	44.2958	1.37809	0.438933	-3.13965	0.00169152	0.0138361
Dmxl2	327.766	1.37644	0.235337	-5.8488	4.95125e-09	1.84082e-07
CT010478.2	12.1242	1.37602	0.582102	-2.36389	0.0180844	0.0819861
Hgf	33.4275	1.37494	0.491211	-2.79909	0.00512465	0.0326188
Gm44250	121.573	1.37281	0.290748	-4.72165	2.33935e-06	5.07071e-05
Igkv4-58	57.5385	1.37262	0.609897	-2.25058	0.0244124	0.101219
Gamt	13.508	1.37245	0.754726	-1.81848	0.0689907	0.205909
Ighv1-36	12.9472	1.37237	0.721222	-1.90284	0.0570621	0.181328
Clu	96.441	1.37131	0.383594	-3.5749	0.000350364	0.00381931
Zfp768	69.888	1.37075	0.360647	-3.80081	0.000144222	0.00178996
Smim1	10.6223	1.37074	1.0529	-1.30187	0.192962	0.401169
Lyn	3218.87	1.36946	0.182142	-7.51863	5.53545e-14	4.19946e-12
Lgals3	1250.31	1.36889	0.209119	-6.54597	5.91088e-11	3.12072e-09
P2ry1	45.4039	1.3683	0.340943	-4.0133	5.98765e-05	0.000846007
Hcar2	456.65	1.36594	0.212293	-6.43423	1.24102e-10	6.27668e-09
S100a1	106.264	1.36558	0.278927	-4.89582	9.7898e-07	2.33872e-05
Adamtsl2	29.1403	1.36411	0.427114	-3.19378	0.00140421	0.0119113
Tnfaip2	662.738	1.3639	0.210861	-6.46823	9.9158e-11	5.10709e-09
B4galt4	168.38	1.36155	0.327063	-4.16297	3.14134e-05	0.000491422
Ighv1-81	116.956	1.3594	0.35286	-3.85253	0.000116903	0.00149838
I830127L07Rik	138.241	1.35895	0.752646	-1.80556	0.070987	0.209748
8030453O22Rik	9.68011	1.3578	0.861938	-1.57528	0.115191	0.287969
Il27	14.4463	1.35698	0.536437	-2.52961	0.0114189	0.0590474
Rilp	15.3495	1.35589	0.53878	-2.51659	0.0118496	0.0608633
CT025624.1	18.0636	1.35536	0.542235	-2.49959	0.0124339	0.0631328
Mgll	39.159	1.3541	0.500241	-2.7069	0.00679141	0.0401901
Pbx3	128.936	1.35327	0.327702	-4.12959	3.63416e-05	0.00055491
Ighv1-72	145.859	1.35322	0.466348	-2.90174	0.00371101	0.0255836
Gm20100	22.1278	1.3531	0.56412	-2.39861	0.0164576	0.076717
Col1a1	27.7527	1.35253	0.599323	-2.25676	0.024023	0.100073
Adgrl2	51.9432	1.35242	0.330406	-4.09321	4.25435e-05	0.000631293
Serpina9	14.1638	1.35211	0.627216	-2.15574	0.0311041	0.120565
Pls3	54.6276	1.34756	0.318788	-4.22715	2.36671e-05	0.000389144
Mitf	123.776	1.34566	0.341039	-3.94578	7.95394e-05	0.00107772
Igsf6	1327.62	1.34421	0.193941	-6.93104	4.17768e-12	2.53095e-10
Igkv15-103	155.271	1.33923	0.361098	-3.70877	0.000208266	0.00244775
Igkv1-110	452.786	1.33673	0.290972	-4.594	4.34827e-06	8.85533e-05
Mid2	34.3911	1.33215	0.424579	-3.13759	0.00170345	0.0139005
Plin2	877.34	1.32996	0.165042	-8.05829	7.73705e-16	7.30178e-14
Ighv1-62-2	24.9398	1.32674	0.605562	-2.19092	0.0284572	0.113197
Hoxb3	12.9549	1.32599	0.829222	-1.59907	0.109804	0.280541
Ccdc127	473.23	1.32427	0.765365	-1.73025	0.0835854	0.235055
Ncam1	19.1624	1.32403	0.56888	-2.32743	0.0199423	0.088039
Igkv9-120	221.894	1.32162	0.283304	-4.66503	3.0857e-06	6.51246e-05
Zfp57	11.5806	1.32148	0.609656	-2.16758	0.0301909	0.117909
Ighv1-26	446.628	1.32029	0.276599	-4.77331	1.81224e-06	4.05874e-05
AC132623.2	22.788	1.31657	0.603387	-2.18196	0.0291126	0.114922
Gm996	129.654	1.31628	0.233242	-5.6434	1.6672e-08	5.62704e-07
Gm4951	122.132	1.31616	0.310954	-4.23266	2.30942e-05	0.000382828
Ighv1-55	207.505	1.31395	0.269479	-4.87589	1.08319e-06	2.56583e-05
Arl6	31.8583	1.31362	0.490667	-2.67721	0.00742371	0.0429362
Sh2d1b1	337.748	1.31247	0.217019	-6.04773	1.46898e-09	5.98682e-08
Gcsam	50.5362	1.31191	0.3742	-3.50591	0.000455041	0.00474833
Tppp3	77.8453	1.31156	0.325125	-4.03402	5.48316e-05	0.000783269
Fsbp	9.45231	1.31152	0.946621	-1.38547	0.165908	0.364701
Dnaaf3	58.9281	1.31125	0.384665	-3.40881	0.000652469	0.00638888
Mcpt8	28.9086	1.31091	0.583244	-2.24762	0.0246005	0.101699
Gabarapl1	460.044	1.3075	0.190901	-6.8491	7.43183e-12	4.3161e-10
Rhoq	692.84	1.30455	0.208184	-6.26635	3.69614e-10	1.71963e-08
Ighv5-16	118.039	1.30379	0.51105	-2.55119	0.0107354	0.0563611
Olfm4	45.6426	1.30308	0.494939	-2.63281	0.00846805	0.0474074
Ptpn14	84.8317	1.30147	0.271729	-4.78959	1.67121e-06	3.773e-05
Ptgs2os2	24.1046	1.3005	0.495001	-2.62727	0.00860735	0.0479065
Slc16a10	775.475	1.29958	0.196612	-6.60986	3.84694e-11	2.06338e-09
Rab4a	141.538	1.29922	0.178993	-7.25854	3.91294e-13	2.76898e-11
Pwwp2b	52.5032	1.29919	0.313402	-4.14546	3.39138e-05	0.000522576
Mmp8	319.434	1.29755	0.553838	-2.34283	0.019138	0.0857467
Ighg3	529.952	1.29715	0.477318	-2.71759	0.00657597	0.0392879
Rab32	489.273	1.29576	0.221956	-5.83791	5.2859e-09	1.9566e-07
Anxa9	77.5612	1.29512	0.252874	-5.12159	3.02962e-07	8.03541e-06
Gucy2g	11.5786	1.29466	1.13278	-1.1429	0.25308	0.474116
Lix1l	47.3901	1.29289	0.311644	-4.14861	3.345e-05	0.000517526
Tmcc3	527.914	1.29224	0.203009	-6.36541	1.94771e-10	9.4534e-09
Sgip1	67.2737	1.29144	0.348988	-3.70053	0.000215148	0.00251809
Stom	801.434	1.29082	0.226836	-5.69054	1.2664e-08	4.37064e-07
Igkv4-70	49.4636	1.2907	0.607529	-2.12452	0.033627	0.12704
Serpina3f	863.095	1.28973	0.256764	-5.02302	5.08654e-07	1.29384e-05
Gkap1	71.1969	1.28971	0.241961	-5.33023	9.80912e-08	2.83858e-06
Cxcl9	341.298	1.28959	0.303137	-4.25413	2.09859e-05	0.000352037
Gm21399	13.5493	1.28868	0.674159	-1.91154	0.0559348	0.17903
Unc13b	35.5359	1.28817	0.509454	-2.52853	0.0114543	0.059194
App	1932.54	1.28657	0.208896	-6.15889	7.32564e-10	3.2298e-08
Zbtb12	188.455	1.28557	0.377537	-3.40516	0.000661264	0.00645249
Gas2l1	89.6953	1.28505	0.243544	-5.27645	1.31711e-07	3.72194e-06
Gm37795	10.9896	1.2848	0.673668	-1.90718	0.0564978	0.180333
Hexa	2714.86	1.2796	0.164508	-7.77837	7.34654e-15	6.14466e-13
Ttc12	11.2361	1.27848	0.735317	-1.73868	0.0820908	0.232138
Chil1	224.199	1.27691	0.357956	-3.56721	0.000360796	0.00391025
Sgtb	29.4575	1.27685	0.525545	-2.42958	0.0151165	0.0724508
Gna14	9.42295	1.27624	0.617673	-2.06621	0.0388084	0.13981
Rassf8	45.7124	1.27401	0.390675	-3.26105	0.00111001	0.00989666
Metrnl	167.036	1.27311	0.232578	-5.47389	4.40262e-08	1.3808e-06
Pld3	3990.16	1.27152	0.140975	-9.01945	1.89033e-19	2.84258e-17
Asah1	2398.09	1.26915	0.186176	-6.81695	9.2992e-12	5.3636e-10
Optn	174.398	1.26895	0.245715	-5.1643	2.41336e-07	6.54522e-06
F13a1	157.941	1.26662	0.375231	-3.37557	0.00073663	0.00706913
Mical2	267.097	1.26399	0.207465	-6.09257	1.1111e-09	4.66662e-08
Selenbp1	100.517	1.26344	0.289075	-4.37065	1.23878e-05	0.000220778
Hck	2252.65	1.263	0.215592	-5.85829	4.67653e-09	1.75808e-07
Daglb	433.421	1.26176	0.155801	-8.09852	5.563e-16	5.32341e-14
Fbln5	10.1331	1.26058	0.840961	-1.49898	0.133879	0.318833
Fstl3	34.0949	1.26044	0.422468	-2.98352	0.00284955	0.0207758
Irf8	3938.03	1.25965	0.1964	-6.41373	1.42004e-10	7.11795e-09
Il21	220.502	1.25841	0.211922	-5.93807	2.88395e-09	1.11659e-07
Cdk5rap1	554.277	1.25841	0.249184	-5.05012	4.41526e-07	1.14052e-05
Prg3	75.4148	1.25823	0.516278	-2.43712	0.0148046	0.0714235
Igkv14-126	87.9387	1.25683	0.480464	-2.61588	0.00889991	0.0489844
Plau	64.2954	1.25346	0.303971	-4.12363	3.72947e-05	0.000567918
Sccpdh	127.316	1.24731	0.249796	-4.99332	5.93503e-07	1.48747e-05
Asb4	10.0215	1.24458	0.887427	-1.40246	0.160778	0.357704
1300017J02Rik	18.0299	1.24432	0.547227	-2.27387	0.0229737	0.0971194
Fkbp5	2725.01	1.24376	0.234689	-5.29959	1.16061e-07	3.30745e-06
Mlkl	99.9184	1.24316	0.282213	-4.40506	1.05756e-05	0.000193391
Cdh22	13.6888	1.24176	0.754988	-1.64475	0.100022	0.264123
Adssl1	244.59	1.24107	0.23542	-5.27173	1.35143e-07	3.81253e-06
Zfp939	25.951	1.241	0.453255	-2.73797	0.00618203	0.0376012
Alox12	17.1127	1.23976	0.489681	-2.53178	0.0113486	0.058792
AC160962.1	9.69422	1.23947	1.53509	-0.807422	0.419423	0.640835
Soga1	322.043	1.23911	0.302501	-4.09622	4.19952e-05	0.000624809
Gns	4377.21	1.23855	0.20194	-6.13324	8.61049e-10	3.7089e-08
Gpx3	152.93	1.23649	0.764136	-1.61815	0.105629	0.273736
Nxpe4	158.564	1.23512	0.434944	-2.83972	0.00451538	0.0296831
Tub	29.2949	1.23494	0.468208	-2.63758	0.00834993	0.0468765
Trim2	104.812	1.23402	0.264736	-4.66131	3.14204e-06	6.62307e-05
Ighv5-4	76.3619	1.23267	0.347896	-3.54321	0.00039528	0.0042215
2022-09-05	47.9137	1.23157	0.441135	-2.79183	0.00524107	0.0331718
Pdia5	57.687	1.23002	0.285582	-4.30706	1.65437e-05	0.00028548
Myo7a	465.119	1.22968	0.230831	-5.3272	9.97394e-08	2.88132e-06
Tmem159	52.8585	1.22933	0.347508	-3.53755	0.000403853	0.00429671
Sdf2l1	552.944	1.22925	0.194785	-6.31078	2.77627e-10	1.32459e-08
Ptprj	2421.31	1.22924	0.219242	-5.60676	2.06154e-08	6.79461e-07
Ehd1	1417.2	1.22844	0.204319	-6.01237	1.82833e-09	7.3316e-08
Abl1	2062.59	1.2274	0.296676	-4.13716	3.51626e-05	0.000539352
Padi4	198.821	1.22477	0.334305	-3.66364	0.000248661	0.00284701
Lrg1	273.429	1.22144	0.327033	-3.7349	0.000187792	0.00224139
Ighv1-42	32.1226	1.22124	0.79892	-1.52861	0.126361	0.307008
Cln8	809.753	1.22115	0.165306	-7.38721	1.49943e-13	1.09797e-11
Camk2b	406.498	1.2197	0.274384	-4.44523	8.77991e-06	0.000164484
Slc6a9	17.4063	1.219	0.598083	-2.03818	0.0415318	0.146803
Prune2	17.7711	1.21837	0.469994	-2.5923	0.00953358	0.0515125
Slc1a2	15.0807	1.21829	0.591983	-2.05798	0.0395922	0.141875
Alox15	41.2664	1.217	0.738233	-1.64854	0.0992429	0.262909
Ighv3-5	10.7219	1.21678	0.827186	-1.47099	0.141293	0.330031
Rassf6	23.1695	1.21571	0.515085	-2.3602	0.0182649	0.0826316
Gm42528	14.1779	1.21499	0.766597	-1.58491	0.112987	0.285253
Rbm47	147.071	1.21307	0.263646	-4.60115	4.2017e-06	8.59843e-05
Cib2	51.0338	1.21222	0.385404	-3.14531	0.0016591	0.0136438
Tmem63c	17.4887	1.2118	0.629296	-1.92564	0.0541493	0.174776
Mt1	172.333	1.21172	0.275494	-4.39834	1.09081e-05	0.000198181
Ttbk1	82.3563	1.20931	0.274866	-4.39962	1.08441e-05	0.000197232
Basp1	433.093	1.20858	0.208836	-5.78723	7.15547e-09	2.56956e-07
Ddx25	11.7118	1.20739	0.790665	-1.52706	0.126745	0.307675
Tnpo1	2823.03	1.20706	0.254733	-4.73852	2.1528e-06	4.70877e-05
Olfm1	82.7683	1.2062	0.289972	-4.15972	3.18639e-05	0.000497361
Eml6	119.554	1.20474	0.229448	-5.2506	1.51605e-07	4.22786e-06
Slc39a1-ps	12.423	1.20458	0.55923	-2.154	0.0312402	0.12087
Hp	808.167	1.20372	0.286905	-4.19553	2.7224e-05	0.000435843
Tmprss4	9.97627	1.20291	0.868116	-1.38565	0.165853	0.364682
Igkv6-20	94.33	1.20264	0.386014	-3.11554	0.00183607	0.0147393
Mblac1	12.9616	1.20257	0.596638	-2.01557	0.043845	0.152664
Acer3	652.41	1.19978	0.184944	-6.48727	8.74066e-11	4.52955e-09
Igkv6-25	118.886	1.19925	0.390166	-3.07369	0.00211429	0.0164703
Zfp385a	666.196	1.19902	0.209713	-5.71742	1.08153e-08	3.78693e-07
Efnb1	143.417	1.19883	0.220106	-5.44659	5.13459e-08	1.58382e-06
Cox6a2	180.086	1.19854	0.269806	-4.44222	8.90369e-06	0.000166433
Comt	831.646	1.1969	0.152529	-7.84704	4.25974e-15	3.62336e-13
Col16a1	14.2371	1.19602	0.629942	-1.89862	0.0576147	0.18244
AA467197	39.9206	1.19553	0.517463	-2.31038	0.0208673	0.0910722
Stbd1	15.3148	1.19494	0.558385	-2.13999	0.0323553	0.123876
Pard3b	19.7879	1.19477	0.481972	-2.47893	0.0131778	0.0658384
Adgrv1	16.3712	1.19408	0.861655	-1.3858	0.165807	0.364654
Creb3l1	37.4578	1.19386	0.462913	-2.57902	0.00990823	0.0530368
Smyd1	18.7453	1.19374	0.534911	-2.23167	0.0256368	0.1048
Gm1965	34.2916	1.19231	0.74074	-1.60962	0.107481	0.276662
AC153501.1	9.60543	1.19136	0.793614	-1.50118	0.13331	0.317972
Rab11fip5	157.774	1.19042	0.290605	-4.09637	4.19687e-05	0.000624809
Lipa	3185.83	1.18885	0.153667	-7.73652	1.02175e-14	8.27321e-13
Il13ra1	291.677	1.18711	0.27643	-4.29444	1.75136e-05	0.000300371
Dpep2	30.601	1.18575	0.361457	-3.28049	0.00103628	0.00936824
Stfa3	10.3444	1.18476	0.953831	-1.24211	0.214197	0.429006
Rps4l	96.599	1.18473	0.288306	-4.10928	3.96889e-05	0.000597889
Tmbim1	267.387	1.1831	0.229896	-5.14625	2.6574e-07	7.16094e-06
E330021D16Rik	18.6272	1.18096	0.503878	-2.34374	0.0190914	0.0855833
Rab44	213.868	1.18089	0.418877	-2.81917	0.00481482	0.0311342
Pycr1	21.6111	1.18078	0.488546	-2.41692	0.0156524	0.0741126
Nxpe2	99.4897	1.18019	0.29725	-3.97037	7.17624e-05	0.000985825
Litaf	945.328	1.17974	0.182928	-6.44922	1.1243e-10	5.77303e-09
Aebp1	10.1525	1.17904	0.75769	-1.5561	0.119684	0.296291
Clec5a	95.688	1.17838	0.328445	-3.58776	0.00033353	0.00366665
Cd300ld	491.537	1.17733	0.236058	-4.98745	6.11807e-07	1.51308e-05
Igkv3-12	132.661	1.17579	0.485784	-2.4204	0.0155033	0.0736547
Mdga1	9.93832	1.17577	0.97656	-1.20399	0.228592	0.446474
Lamp1	7421.85	1.17504	0.167726	-7.00572	2.45726e-12	1.53278e-10
Plscr4	21.3655	1.17455	0.713726	-1.64566	0.0998329	0.263778
Slc6a20a	19.8287	1.1736	0.574593	-2.04249	0.0411025	0.145767
4933439K11Rik	14.5794	1.17321	0.555217	-2.11306	0.0345954	0.129508
Cfb	695.535	1.17209	0.514505	-2.27809	0.0227209	0.096438
Gpr137b	433.834	1.16973	0.226057	-5.17452	2.28504e-07	6.22728e-06
Pygl	986.909	1.16894	0.214609	-5.44684	5.12727e-08	1.58382e-06
Dcxr	158.521	1.16721	0.239632	-4.87086	1.11113e-06	2.62095e-05
BC026585	171.098	1.16581	0.192462	-6.05733	1.38396e-09	5.68504e-08
Atp13a2	2836.9	1.16538	0.16521	-7.05392	1.73949e-12	1.11394e-10
Gnpda1	888.082	1.16425	0.186475	-6.24347	4.27975e-10	1.97478e-08
Megf8	206.855	1.16245	0.270334	-4.30006	1.70751e-05	0.000293747
2022-03-03	120.589	1.16237	0.220638	-5.2682	1.37765e-07	3.88e-06
Ccdc136	17.3363	1.16228	0.709923	-1.63719	0.10159	0.266592
Cpa3	20.6572	1.16223	0.488226	-2.38051	0.0172888	0.0795787
Ccl6	580.503	1.1622	0.23205	-5.00841	5.48823e-07	1.38372e-05
Garnl3	62.1192	1.16139	0.343213	-3.38388	0.000714701	0.00690498
Ighv2-5	26.0321	1.16098	0.589964	-1.96788	0.0490818	0.163554
Plekha8	179.232	1.16049	0.213816	-5.42751	5.71449e-08	1.73412e-06
Rhbdf1	64.7648	1.16031	0.296326	-3.91565	9.01602e-05	0.00120046
AC159314.1	11.601	1.15965	0.918162	-1.26301	0.206585	0.419311
Gm6831	9.81678	1.15661	0.873303	-1.3244	0.185369	0.391423
Scarb1	887.08	1.15651	0.179395	-6.44671	1.14307e-10	5.83346e-09
Slc27a2	24.8617	1.15624	0.610535	-1.89381	0.0582497	0.18369
Tmem140	334.893	1.15611	0.222426	-5.19776	2.01705e-07	5.53277e-06
Galc	390.438	1.15531	0.212727	-5.43094	5.60567e-08	1.70417e-06
Acvr1	76.1126	1.15477	0.252401	-4.57512	4.75947e-06	9.5884e-05
CT010498.2	30.5571	1.1545	1.72035	-0.671086	0.502166	0.705318
Dapk2	34.6988	1.15364	0.463459	-2.4892	0.0128032	0.0644253
Gm3164	13.0196	1.15345	0.544801	-2.11719	0.0342435	0.128729
Syt6	12.6299	1.15152	0.544519	-2.11475	0.0344511	0.129131
Fignl1	119.641	1.15127	0.752375	-1.53019	0.125971	0.306398
Met	22.3251	1.15108	0.809711	-1.42159	0.155146	0.350039
Lmo7	22.6977	1.15017	0.526971	-2.1826	0.029065	0.114801
Coch	92.0567	1.1496	0.273491	-4.20345	2.62883e-05	0.000423276
Eid2	64.7974	1.14884	0.328463	-3.49762	0.000469432	0.00487734
Pdzk1	11.0681	1.14764	0.849197	-1.35144	0.176555	0.37865
Vav2	1791.54	1.14701	0.403731	-2.84102	0.00449696	0.0295966
Olfr98	14.1249	1.14623	0.594264	-1.92882	0.053753	0.173797
Cep85	4800.62	1.14556	0.17665	-6.48491	8.87821e-11	4.58671e-09
Iqsec2	102.479	1.14458	0.28009	-4.08648	4.37958e-05	0.000648163
Abcg3	3310.24	1.14444	0.201077	-5.69153	1.25907e-08	4.36257e-07
Zeb2os	68.0006	1.14283	0.345457	-3.30816	0.000939123	0.00867144
Golm1	1447.45	1.14244	0.445701	-2.56325	0.0103699	0.0548349
Sh3pxd2b	57.7188	1.1411	0.43899	-2.59938	0.00933912	0.0507703
Mansc4	13.5533	1.14096	0.592724	-1.92495	0.0542361	0.174956
Myo9a	1937.46	1.14041	0.183353	-6.21977	4.97881e-10	2.25412e-08
Gas2l3	100.737	1.14015	0.229711	-4.9634	6.92706e-07	1.69999e-05
Dpysl3	14.1145	1.13975	0.678174	-1.68062	0.0928374	0.251499
Tlr3	105.17	1.13914	0.315809	-3.60705	0.000309704	0.00344292
Parm1	12.0443	1.13908	0.816389	-1.39527	0.162936	0.360647
Samd14	51.9889	1.13605	0.369167	-3.07732	0.0020887	0.0163314
6720489N17Rik	107.549	1.13597	0.278137	-4.08422	4.4225e-05	0.000652222
B230208H11Rik	17.4522	1.13506	0.468064	-2.42502	0.0153076	0.0730756
Lyz2	11492.2	1.13492	0.46443	-2.44368	0.0145383	0.0704209
1700019D03Rik	63.5223	1.13312	0.32966	-3.43722	0.000587715	0.0058502
Hist2h3c2	16.9664	1.13285	0.610752	-1.85485	0.0636176	0.19553
Amz1	699.818	1.13237	0.160032	-7.07586	1.48521e-12	9.73302e-11
Dst	1653.47	1.13208	0.282623	-4.00561	6.18566e-05	0.000866712
Steap4	75.3465	1.12995	0.447477	-2.52516	0.0115646	0.0595993
Tmem136	24.6756	1.12899	0.658608	-1.7142	0.0864911	0.240377
Gca	156.166	1.12888	0.26556	-4.25093	2.12889e-05	0.000356055
Stab1	82.6936	1.12675	0.462053	-2.43856	0.0147458	0.0712211
Bcam	61.4851	1.12622	0.250552	-4.49496	6.95817e-06	0.000133625
Ckap4	237.374	1.12597	0.276658	-4.06988	4.70374e-05	0.000684114
Rnf150	198.783	1.12572	0.270446	-4.16246	3.14833e-05	0.000491875
Pctp	221.029	1.12561	0.248448	-4.53057	5.88245e-06	0.000115739
Igkv3-10	93.9065	1.12549	0.554615	-2.02932	0.0424254	0.149296
Acp2	1522.65	1.12228	0.213805	-5.24907	1.52865e-07	4.24638e-06
4930438A08Rik	27.7962	1.12161	0.619875	-1.80941	0.0703871	0.208462
Ncr1	31.8501	1.12049	0.52492	-2.13458	0.032795	0.125065
Apba1	155.242	1.11911	0.365018	-3.06591	0.00217006	0.0167875
Tshz2	40.6088	1.11849	0.410807	-2.72267	0.00647572	0.0389237
Hecw2	19.4684	1.11679	0.537917	-2.07614	0.0378813	0.137753
Mageh1	9.30684	1.11558	0.672203	-1.65959	0.0969961	0.258892
Pbk	102.916	1.11467	0.241185	-4.62163	3.80731e-06	7.87748e-05
Cacna1g	11.7597	1.11454	0.681756	-1.63481	0.102088	0.267524
P3h3	35.6934	1.11314	0.451046	-2.4679	0.0135907	0.0672231
Gm3005	21.654	1.11263	0.518184	-2.14718	0.031779	0.122325
Mtus1	180.063	1.11229	0.343785	-3.23541	0.00121468	0.0106367
Pde8b	81.9054	1.11129	0.272481	-4.07842	4.53419e-05	0.000664217
Anxa3	329.192	1.11027	0.257478	-4.31209	1.61715e-05	0.000280207
Arhgef37	35.117	1.11017	0.590152	-1.88117	0.0599493	0.187392
Pex11a	71.5811	1.10984	0.385361	-2.88	0.00397678	0.0269416
CT009518.2	11.8128	1.10737	0.568635	-1.94742	0.0514846	0.169186
Ly6g	94.7719	1.10616	0.435666	-2.53901	0.0111167	0.057733
Nr2f6	153.764	1.10493	0.221528	-4.98779	6.10752e-07	1.51308e-05
Cavin1	14.4431	1.10424	0.610988	-1.8073	0.0707154	0.209166
Pirb	2552.31	1.10383	0.173259	-6.371	1.87803e-10	9.14157e-09
Lrrc3	13.1742	1.10381	0.607093	-1.8182	0.069034	0.206001
Cfap126	47.978	1.10193	0.327619	-3.36344	0.000769787	0.00734547
Tln2	14.2024	1.10128	0.614934	-1.7909	0.0733099	0.214095
Lrp5	662.238	1.10064	0.190814	-5.76811	8.01635e-09	2.84834e-07
Cd36	167.937	1.10053	0.377773	-2.9132	0.00357741	0.0248662
Kctd12b	150.754	1.09918	0.284675	-3.86116	0.000112852	0.0014531
Nipa1	32.0717	1.09666	0.363183	-3.01958	0.00253121	0.0189977
St5	16.9648	1.09659	0.562964	-1.94789	0.0514277	0.169085
Gm44126	12.5338	1.09586	0.595015	-1.84174	0.0655128	0.199199
Chst7	10.7813	1.0951	0.719984	-1.52101	0.128258	0.310318
Rab7b	81.0204	1.09479	0.330221	-3.31533	0.000915361	0.00848459
Shank3	12.3677	1.09419	0.730213	-1.49846	0.134014	0.319002
Tnni3	73.9923	1.09336	0.270483	-4.04227	5.29373e-05	0.000760726
Tgfbi	1821.24	1.09016	0.203536	-5.35611	8.5031e-08	2.49493e-06
Ighv5-6	68.4042	1.08956	0.420132	-2.59337	0.00950409	0.0513869
2810025M15Rik	96.1075	1.08837	0.259988	-4.18623	2.8362e-05	0.000451061
Gm37226	10.7917	1.08788	0.563157	-1.93175	0.05339	0.172955
Gm14139	9.10439	1.08764	0.659117	-1.65015	0.0989114	0.262392
Six5	48.0145	1.08732	0.301196	-3.60999	0.000306205	0.00341304
Tox2	171.996	1.0868	0.191994	-5.6606	1.50843e-08	5.13233e-07
Ltb4r1	83.3735	1.08526	0.411837	-2.63516	0.00840971	0.0471435
Nfe2	121.407	1.08388	0.361118	-3.00146	0.00268687	0.0198649
Tinagl1	19.8807	1.08362	0.682692	-1.58727	0.11245	0.284394
Syp	70.9384	1.08115	0.341596	-3.165	0.0015508	0.0129236
Ifi211	316.892	1.08038	0.220993	-4.88877	1.01468e-06	2.42056e-05
Fam149a	52.5072	1.07937	0.322391	-3.34802	0.00081391	0.00768379
2022-03-01	800.257	1.07856	0.25152	-4.28816	1.8016e-05	0.000308359
A530076I17Rik	9.08907	1.07787	0.724614	-1.48751	0.136879	0.32427
Sugct	11.0249	1.07733	0.558892	-1.92761	0.0539036	0.174184
Slc43a2	2238.21	1.07643	0.281913	-3.81831	0.000134367	0.00168504
A930029G22Rik	32.2214	1.07641	0.54413	-1.97821	0.0479045	0.161459
Cc2d2a	31.8863	1.07562	0.400406	-2.68631	0.00722452	0.0421266
Kank2	26.9294	1.07533	0.636677	-1.68897	0.0912253	0.248611
F5	92.4713	1.07443	0.389533	-2.75824	0.00581134	0.0358752
Olfr157	9.62052	1.07435	0.845176	-1.27115	0.203674	0.415539
AC153524.3	10.4585	1.07369	0.71562	-1.50036	0.13352	0.318298
Il15	87.8676	1.07344	0.25497	-4.21006	2.553e-05	0.000413041
Pgpep1	143.804	1.07268	0.260689	-4.11478	3.87544e-05	0.000586434
Ptges	10.0684	1.07249	0.812124	-1.3206	0.186636	0.393014
Myom1	116.188	1.07225	0.246199	-4.3552	1.32944e-05	0.000234164
Ophn1	9.36297	1.07189	0.83622	-1.28183	0.199902	0.41093
Ly86	1362.84	1.0713	0.198215	-5.40472	6.49105e-08	1.93834e-06
Kcnk6	600.334	1.07119	0.203688	-5.259	1.44841e-07	4.05218e-06
Igkv14-111	218.045	1.06863	0.345212	-3.09559	0.0019642	0.0155529
Ighv1-15	72.3559	1.06858	0.53794	-1.98643	0.0469852	0.159477
Cybb	3771.27	1.06839	0.212075	-5.03778	4.70955e-07	1.20728e-05
Sbf2	569.974	1.0683	0.214909	-4.97097	6.66201e-07	1.64037e-05
2210406H18Rik	72.7459	1.06769	0.292312	-3.65256	0.000259635	0.00296258
Ctsz	4349.73	1.06727	0.160314	-6.65738	2.78744e-11	1.50952e-09
S100a9	11464.5	1.06665	0.45384	-2.35027	0.0187597	0.084456
Sirpa	2676.67	1.06527	0.251641	-4.23329	2.30301e-05	0.00038214
Plbd1	3495.92	1.06429	0.178047	-5.97758	2.26471e-09	8.93262e-08
Unc93b1	5355.84	1.06305	0.198111	-5.36591	8.05414e-08	2.37146e-06
Cp	134.717	1.06211	0.292207	-3.63478	0.00027822	0.00314698
mt-Tm	12.3054	1.0621	0.539655	-1.9681	0.0490562	0.163554
Dnph1	28.9606	1.06203	0.464162	-2.28805	0.0221344	0.0948087
1700048O20Rik	34.2013	1.06196	0.388104	-2.73628	0.00621379	0.0377399
Lrrc49	24.4507	1.05877	0.500675	-2.11469	0.0344564	0.129131
Fads3	110.926	1.05808	0.232083	-4.55905	5.13866e-06	0.000102573
Gm16015	17.9948	1.05765	0.484179	-2.18443	0.0289309	0.114513
Ppt2	721.78	1.05763	0.190353	-5.55613	2.75816e-08	8.88201e-07
Hap1	432.23	1.05662	0.198176	-5.33172	9.72888e-08	2.8202e-06
Ifitm2	862.324	1.05648	0.20457	-5.16436	2.41257e-07	6.54522e-06
Shtn1	486.757	1.05609	0.223119	-4.7333	2.20902e-06	4.8192e-05
Dmbt1	76.7238	1.05485	0.598002	-1.76395	0.0777404	0.223161
Ighv1-59	42.4509	1.05457	0.596933	-1.76664	0.0772881	0.222329
AC152979.5	28.5372	1.05434	0.427355	-2.46714	0.0136197	0.0672873
Dstn	984.472	1.05172	0.21954	-4.79059	1.66289e-06	3.76937e-05
Adam9	592.42	1.05143	0.194725	-5.39956	6.68048e-08	1.98786e-06
Myh10	137.83	1.04946	0.271477	-3.86576	0.000110745	0.00142859
Itga1	173.234	1.04899	0.181752	-5.77152	7.85599e-09	2.80914e-07
Inhba	29.7074	1.0487	0.598792	-1.75136	0.0798835	0.227417
Gm14091	15.0587	1.04731	0.579348	-1.80773	0.0706485	0.209005
Gm19680	81.4093	1.04705	0.275567	-3.79962	0.000144918	0.00179522
Nrn1	216.17	1.04676	0.333579	-3.13798	0.00170116	0.0138947
Igkv6-15	440.912	1.04671	0.284778	-3.67552	0.000237364	0.00274001
Pltp	788.549	1.04645	0.184417	-5.67438	1.39195e-08	4.75521e-07
Ell3	115.865	1.04632	0.30111	-3.47488	0.000511084	0.00524538
Emilin2	284.521	1.04566	0.247804	-4.21969	2.44638e-05	0.000398858
Igkv8-19	116.766	1.04526	0.387403	-2.69812	0.00697333	0.0410502
Zfp229	33.8728	1.04502	0.51019	-2.0483	0.0405306	0.144194
Auts2	37.6701	1.04461	0.38406	-2.71991	0.00653003	0.0391138
Maf	4169.05	1.04293	0.144755	-7.20475	5.81489e-13	4.04687e-11
Klra13-ps	33.0024	1.04204	0.567472	-1.83628	0.0663166	0.20085
Rragd	236.196	1.04026	0.201499	-5.1626	2.43537e-07	6.59429e-06
Cmtm4	615.409	1.03963	0.169924	-6.1182	9.46391e-10	4.03522e-08
Dkk3	21.4911	1.03875	0.607618	-1.70954	0.0873501	0.242045
Gm14403	22.3223	1.03858	0.419803	-2.47396	0.0133625	0.0663866
Scamp1	141.569	1.03847	0.21022	-4.93993	7.81526e-07	1.90484e-05
Adgrl3	250.725	1.03787	0.225069	-4.61135	4.00068e-06	8.2371e-05
Alpk2	39.7816	1.03687	0.381121	-2.72057	0.00651693	0.0390737
Slc35d3	15.0593	1.03653	0.508497	-2.03842	0.0415078	0.146803
Slc8b1	879.563	1.0355	0.196823	-5.26107	1.43221e-07	4.01351e-06
Kcnb1	25.4967	1.03458	0.720992	-1.43494	0.151306	0.343991
Gm17147	11.081	1.03284	0.640543	-1.61244	0.106866	0.275753
Shank1	59.0947	1.0311	0.359018	-2.87201	0.00407876	0.0274855
Mmp25	183.481	1.03045	0.274239	-3.7575	0.000171618	0.00207493
Upp1	28.5801	1.02947	0.534257	-1.92692	0.0539896	0.174428
2900060B14Rik	16.1804	1.02941	3.23711	-0.318003	0.750483	0.870403
Ighv9-2	24.2881	1.02923	0.543445	-1.89389	0.058239	0.18369
Pcdhgc4	13.857	1.02878	0.667103	-1.54216	0.123034	0.301752
Rapgef3	30.1104	1.02679	0.488503	-2.10191	0.0355608	0.13213
Ms4a6d	212.844	1.02679	0.221598	-4.63356	3.59424e-06	7.49185e-05
Shcbp1	138.484	1.02452	0.252201	-4.06231	4.85895e-05	0.00070547
Mrgpra2a	20.569	1.02443	0.490835	-2.08713	0.0368766	0.135281
Syk	5390.58	1.02398	0.218251	-4.69174	2.70888e-06	5.81183e-05
Timp2	1597.09	1.02346	0.138751	-7.37628	1.62777e-13	1.18168e-11
Slc39a9	867.974	1.02266	0.439499	-2.32689	0.0199713	0.0881208
Gm14548	338.686	1.02231	0.183996	-5.55616	2.75781e-08	8.88201e-07
Foxd2	19.6633	1.02177	0.656646	-1.55604	0.119699	0.296291
Tmem65	1199.54	1.02085	0.192063	-5.31519	1.06547e-07	3.06224e-06
Gm44116	11.4361	1.01933	0.543764	-1.87458	0.0608508	0.189436
Cd300lg	14.9391	1.01806	0.712315	-1.42923	0.152937	0.346718
Efemp2	50.1997	1.01756	0.271436	-3.74879	0.000177691	0.00214068
Serpinh1	50.7542	1.01751	0.289791	-3.51117	0.000446139	0.0046699
BC035044	548.386	1.0163	0.18399	-5.52369	3.31951e-08	1.06086e-06
Diras2	23.86	1.01608	0.47592	-2.13498	0.0327626	0.125038
Mdfic	544.479	1.01597	0.221769	-4.58123	4.6225e-06	9.3685e-05
Tlr9	345.795	1.01554	0.255537	-3.97416	7.06293e-05	0.000971845
Zfhx3	89.0005	1.01521	0.29102	-3.48844	0.000485849	0.00502004
Fam83h	16.1633	1.01459	0.497535	-2.03923	0.0414276	0.146673
Orc1	50.2421	1.01429	0.348436	-2.91096	0.00360315	0.0249935
Clnk	16.9225	1.01359	0.549381	-1.84498	0.0650409	0.198302
Gcnt1	650.92	1.01348	0.211586	-4.78993	1.66836e-06	3.773e-05
Npm2	11.4138	1.01311	0.586448	-1.72753	0.0840719	0.235679
C1s1	12.7006	1.01209	0.998498	-1.01362	0.310765	0.536256
Cpne2	206.264	1.01203	0.279467	-3.62128	0.000293144	0.00327831
Tspan17	47.7905	1.01184	0.447326	-2.26197	0.0236992	0.0992644
Spats2	55.5994	1.01129	0.373542	-2.70729	0.00678342	0.040178
Lamp2	1728.73	1.01017	0.172673	-5.85021	4.90946e-09	1.82932e-07
Crispld2	106.412	1.00914	0.462067	-2.18397	0.0289644	0.114619
Fgf16	9.22051	1.00881	0.93178	-1.08266	0.278957	0.50321
Gda	664.185	1.00702	0.252889	-3.98208	6.83143e-05	0.000944622
Tns3	1174.94	1.00641	0.256843	-3.9184	8.9139e-05	0.00119055
Ppef2	20.9299	1.00636	0.399212	-2.52087	0.0117066	0.0602209
Gm16793	12.0333	1.00589	0.632024	-1.59154	0.111488	0.283038
Bmp6	9.08444	1.00566	0.779239	-1.29057	0.196854	0.4072
Etv5	313.56	1.00513	0.246069	-4.08474	4.41262e-05	0.000651336
AI838599	18.0001	1.00439	0.556244	-1.80567	0.0709695	0.209738
Vegfb	186.301	1.00435	0.199786	-5.02714	4.97836e-07	1.27231e-05
Clec1a	12.6692	1.0038	0.622915	-1.61146	0.10708	0.276217
Igkv1-122	14.6855	1.00369	0.736392	-1.36298	0.17289	0.374215
Oprd1	11.54	1.00272	0.662409	-1.51374	0.130091	0.313446
Fads1	543.501	1.00138	0.167261	-5.98693	2.13842e-09	8.47419e-08
Slc12a2	1377.47	1.00099	0.162628	-6.15509	7.50351e-10	3.29099e-08
Peli2	80.7664	1.00082	0.309131	-3.23752	0.00120575	0.0105712
Hey1	26.0491	0.998977	0.459994	-2.17172	0.029877	0.11702
Cst3	4199.68	0.998951	0.162936	-6.13094	8.73632e-10	3.74395e-08
Ica1	31.4453	0.997212	0.450986	-2.21118	0.0270233	0.108934
Srgap1	10.3471	0.997069	0.856804	-1.16371	0.244542	0.465209
Naaa	608.073	0.996569	0.202703	-4.91641	8.81463e-07	2.12688e-05
9830107B12Rik	25.8104	0.996347	0.579554	-1.71916	0.085585	0.238804
Cdkl2	44.7159	0.99624	0.29055	-3.4288	0.000606248	0.00598151
Trex1	155.88	0.996073	0.414411	-2.40359	0.0162351	0.0759112
Tyrobp	3286.89	0.995441	0.183503	-5.42465	5.80689e-08	1.75899e-06
Foxd4	9.46987	0.994402	0.802966	-1.23841	0.215564	0.430106
Cdc42bpb	525.021	0.994055	0.189384	-5.2489	1.53011e-07	4.24638e-06
Sord	324.414	0.993223	0.181942	-5.459	4.78813e-08	1.4906e-06
2022-09-08	336.811	0.991803	0.315096	-3.14762	0.00164605	0.0135763
Klf9	186.378	0.990871	0.244515	-4.05239	5.0696e-05	0.000733524
Bgn	49.265	0.988899	0.483928	-2.04349	0.0410044	0.145511
Dhrs1	724.023	0.988787	0.192506	-5.13639	2.80069e-07	7.49909e-06
Cmtm3	528.354	0.987885	0.147057	-6.7177	1.84613e-11	1.02278e-09
Ehd4	835.654	0.987227	0.204457	-4.82853	1.37545e-06	3.15603e-05
Gcnt2	216.269	0.985928	0.245823	-4.01072	6.05332e-05	0.000853754
Gm44175	12.1217	0.985812	0.57524	-1.71374	0.0865765	0.240535
Igkv13-85	71.0478	0.985523	0.431877	-2.28196	0.022492	0.0958922
Plvap	48.7902	0.984441	0.451762	-2.17911	0.0293232	0.115523
Gm5830	11.1264	0.983769	0.546248	-1.80096	0.0717097	0.21129
Mettl7a1	344.592	0.983419	0.156666	-6.27719	3.44755e-10	1.61737e-08
Ighv1-74	43.2978	0.982767	0.421191	-2.3333	0.0196322	0.0871629
Lrrc75a	43.8122	0.98267	0.337236	-2.91389	0.00356954	0.0248217
Usf3	1894.5	0.98019	0.77433	-1.26585	0.205565	0.418037
Tceal8	45.9306	0.979959	0.323112	-3.03288	0.0024223	0.0183737
Phospho1	25.7252	0.979438	0.578087	-1.69428	0.090213	0.246854
Slc35e4	45.9973	0.97939	0.510267	-1.91937	0.0549377	0.17662
Rai14	39.4332	0.97896	0.430291	-2.27511	0.0228994	0.096951
Cpeb3	47.3871	0.978732	0.450995	-2.17016	0.0299946	0.117263
N4bp2os	12.3658	0.977926	0.667699	-1.46462	0.143024	0.332617
Cd33	560.144	0.977645	0.265535	-3.6818	0.000231593	0.00268444
Zfp703	627.509	0.977469	0.462914	-2.11156	0.0347244	0.129933
Rasd2	12.7339	0.977414	0.62021	-1.57594	0.11504	0.287899
Igkv6-17	193.811	0.976661	0.771666	-1.26565	0.205638	0.418127
Myo1d	37.0969	0.976384	0.402545	-2.42553	0.0152861	0.0730015
S100a8	4641.51	0.975814	0.460621	-2.11847	0.034135	0.128441
Gm10693	18.1962	0.975187	0.583456	-1.6714	0.0946432	0.254792
Cd44	4272.74	0.974422	0.16781	-5.80669	6.37215e-09	2.30795e-07
Ifitm3	1453.74	0.972122	0.201729	-4.81895	1.44312e-06	3.30681e-05
Ang	29.5019	0.969684	0.422629	-2.29441	0.021767	0.0937597
6330562C20Rik	14.0046	0.967952	0.476356	-2.03199	0.0421543	0.148621
Wdpcp	34.0807	0.9649	0.44484	-2.16909	0.0300755	0.117525
Cpe	30.13	0.964836	0.545727	-1.76798	0.0770635	0.221788
Endou	31.1891	0.964643	0.432484	-2.23047	0.0257163	0.105023
Scn4b	11.5448	0.964607	0.792506	-1.21716	0.223543	0.440156
Ap5b1	243.729	0.964425	0.2992	-3.22334	0.00126705	0.0109998
Got2-ps1	46.5201	0.964389	0.371125	-2.59856	0.00936159	0.0508606
Klrc1	180.768	0.964327	0.345187	-2.79364	0.00521191	0.0330245
Mybl1	52.8029	0.963512	0.450352	-2.13946	0.0323982	0.123955
Cald1	16.708	0.96342	0.617273	-1.56077	0.118579	0.294254
Ighv1-4	39.8957	0.963382	0.709424	-1.35798	0.174471	0.375948
Naprt	96.6664	0.963108	0.262803	-3.66475	0.000247576	0.00283651
Pik3ap1	2115.12	0.963092	0.201833	-4.77172	1.82659e-06	4.08546e-05
Thbd	21.8285	0.963038	0.577525	-1.66753	0.0954099	0.256242
AC154517.2	10.5078	0.962524	0.661604	-1.45483	0.145715	0.336506
Derl3	42.7883	0.962286	0.338482	-2.84294	0.00446992	0.0294532
Klre1	57.274	0.961487	0.442956	-2.17061	0.0299603	0.117187
Echdc1	145.758	0.961097	0.228378	-4.20835	2.57237e-05	0.000415378
S1pr5	36.6526	0.960442	0.415554	-2.31123	0.0208202	0.0909466
Lgals3bp	4103.5	0.960429	0.222808	-4.31056	1.62841e-05	0.000281867
Gm5541	46.6266	0.96036	0.301665	-3.18353	0.00145492	0.0122519
Scrn1	23.4227	0.960332	0.718132	-1.33726	0.181137	0.385682
Nrg2	23.1586	0.959249	0.477389	-2.00936	0.0444985	0.154129
Ptgr1	63.109	0.958979	0.452441	-2.11957	0.0340426	0.128208
Fam184b	42.0993	0.958643	0.386404	-2.48093	0.0131039	0.0655855
Colgalt2	9.17789	0.958186	0.908408	-1.0548	0.291518	0.517343
Gm18009	30.0317	0.955428	0.477371	-2.00144	0.0453453	0.155699
4930509G22Rik	10.2192	0.95516	0.606266	-1.57548	0.115146	0.287899
Tifa	349.223	0.954865	0.265481	-3.59673	0.00032224	0.00356347
Pstpip2	240.924	0.954277	0.2094	-4.55719	5.18416e-06	0.000103327
Ret	13.3401	0.953598	0.633779	-1.50462	0.132421	0.316391
Lama5	22.1573	0.953465	0.395105	-2.41319	0.0158135	0.0746651
Il1r1	103.426	0.952177	0.344823	-2.76135	0.00575632	0.0356295
Cygb	64.5881	0.951887	0.440557	-2.16064	0.0307229	0.119417
Cryz	108.145	0.951612	0.225142	-4.22672	2.3712e-05	0.000389237
Dse	939.528	0.951159	0.163601	-5.81388	6.10423e-09	2.22527e-07
Ms4a4a	70.0099	0.951016	0.315424	-3.01504	0.00256947	0.019208
Clip3	40.0145	0.950742	0.422549	-2.25001	0.024448	0.101268
Ethe1	363.002	0.950504	0.220741	-4.30597	1.66254e-05	0.000286597
Gm45234	15.8062	0.950166	0.813878	-1.16746	0.243027	0.463583
Gm20496	22.1427	0.949429	0.84892	-1.1184	0.263398	0.48594
Enho	11.2799	0.948373	0.539664	-1.75734	0.0788597	0.225608
Pid1	310.68	0.947964	0.21961	-4.31659	1.5846e-05	0.00027485
Hist2h3c1	33.2656	0.947083	0.42106	-2.24928	0.0244945	0.101336
Tspan10	31.6094	0.946717	0.433276	-2.18502	0.0288874	0.114429
Fcrl5	132.987	0.946643	0.333595	-2.8377	0.00454401	0.0298364
Cd63	224.827	0.946293	0.352973	-2.68092	0.00734194	0.0425949
BC051142	36.6652	0.944821	0.393108	-2.40346	0.0162406	0.0759157
Plekhh3	25.6603	0.944699	0.408916	-2.31026	0.020874	0.0910777
Cds1	79.6706	0.94466	0.317993	-2.9707	0.00297124	0.0214587
Mgat4b	281.646	0.943336	0.197893	-4.76691	1.87073e-06	4.17862e-05
Icam5	30.7971	0.943302	0.454452	-2.07569	0.0379226	0.137753
Syngr3	9.47019	0.943182	0.652182	-1.4462	0.148122	0.339828
Crat	316.376	0.942169	0.214473	-4.39295	1.11822e-05	0.00020252
Ltbp3	16.4136	0.941768	0.688713	-1.36743	0.17149	0.372388
Xlr	66.6459	0.941015	0.434678	-2.16486	0.0303986	0.118512
Kcnj15	12.0702	0.939187	0.760931	-1.23426	0.217106	0.431955
Tead1	9.48288	0.939005	0.6213	-1.51135	0.130698	0.31428
Nupr1	41.5213	0.938688	0.389973	-2.40706	0.0160815	0.0754609
Tarm1	52.4264	0.938561	0.37854	-2.47942	0.0131595	0.0658123
Hist1h2bc	237.601	0.937423	0.204265	-4.58924	4.44864e-06	9.03787e-05
Arap3	300.88	0.937187	0.244875	-3.8272	0.000129609	0.00163879
Il17rd	19.3712	0.936174	0.43575	-2.14842	0.0316804	0.122124
Gpr65	2059.21	0.935266	0.148935	-6.27968	3.39271e-10	1.60056e-08
Chpt1	142.334	0.934618	0.355138	-2.63171	0.00849575	0.0474736
Gm5900	9.35736	0.9342	0.670808	-1.39265	0.163726	0.361636
Gm37174	15.6496	0.932127	0.504827	-1.84643	0.0648302	0.197982
Gm11273	21.9237	0.930407	0.502301	-1.85229	0.0639841	0.196252
Blnk	832.092	0.930254	0.213628	-4.35456	1.33335e-05	0.000234408
Selenop	11413.6	0.929735	0.152617	-6.09194	1.1155e-09	4.67345e-08
Slco4c1	29.5296	0.929576	0.544445	-1.70738	0.0877509	0.242756
Ninj1	479.978	0.928486	0.239905	-3.87023	0.000108733	0.00140759
Btbd3	76.3085	0.928315	0.357962	-2.59333	0.00950509	0.0513869
2210408F21Rik	19.3733	0.927771	0.431447	-2.15037	0.031526	0.121693
Cryba4	12.9851	0.927725	0.652712	-1.42134	0.155218	0.350051
Bst1	74.2353	0.927125	0.282632	-3.28033	0.00103685	0.00936837
Klk1	430.049	0.926929	0.183908	-5.04017	4.65123e-07	1.19597e-05
Stc2	50.4118	0.926674	0.301602	-3.07251	0.00212268	0.0165052
Txlnb	53.4795	0.925918	0.334222	-2.77037	0.00559933	0.0349144
Mapk13	86.6291	0.925857	0.403181	-2.29638	0.021654	0.0934401
Sdc4	469.244	0.925589	0.227022	-4.0771	4.56019e-05	0.000666751
Reep5	2256.06	0.925519	0.149883	-6.17494	6.61905e-10	2.95064e-08
4930431P03Rik	61.5232	0.924559	0.643705	-1.43631	0.150915	0.343334
Gm14421	16.194	0.924156	1.04353	-0.885605	0.375831	0.602316
Dram2	866.138	0.924032	0.151418	-6.10252	1.04407e-09	4.40707e-08
Itpripl2	595.845	0.92316	0.174264	-5.29747	1.17419e-07	3.32997e-06
Fam234a	843.372	0.9231	0.165468	-5.57871	2.42305e-08	7.87819e-07
Serpinb1a	359.39	0.922672	0.334902	-2.75505	0.00586833	0.0361105
Arhgef5	137.418	0.922519	0.206527	-4.46682	7.93906e-06	0.000150378
Cyb561	12.2905	0.92169	0.615891	-1.49651	0.13452	0.319862
Kazn	22.446	0.920402	0.591189	-1.55687	0.119503	0.295936
Igkv6-29	12.4284	0.920141	0.652721	-1.4097	0.158628	0.355382
Clstn1	750.052	0.91964	0.164893	-5.5772	2.44427e-08	7.93188e-07
Gm42685	15.7036	0.919633	0.653328	-1.40761	0.159246	0.355906
Gclm	519.241	0.918645	0.2228	-4.12318	3.73681e-05	0.000568522
Gm17705	19.5333	0.917742	0.547838	-1.67521	0.0938939	0.253435
A230056P14Rik	30.2296	0.917543	0.459111	-1.99852	0.0456603	0.156303
Igkv8-30	196.863	0.917238	0.316759	-2.8957	0.00378316	0.0259152
Igkv10-96	550.369	0.9171	0.264194	-3.47132	0.000517909	0.00530467
Reep1	10.8457	0.914957	0.632332	-1.44696	0.147909	0.33943
Col4a1	47.8473	0.914872	0.483065	-1.89389	0.0582396	0.18369
Igkv12-41	69.3359	0.913755	0.421551	-2.1676	0.0301889	0.117909
Ighv9-1	38.6417	0.913723	0.6846	-1.33468	0.181981	0.386648
Col4a2	33.5269	0.91337	0.621	-1.47081	0.141344	0.330031
Acsm2	22.9835	0.912778	3.06064	-0.298231	0.765527	0.878846
Gsta4	94.5272	0.910294	0.276369	-3.29376	0.000988572	0.00903393
Rhod	25.7672	0.910204	0.473026	-1.92422	0.0543276	0.175217
Ifitm1	642.377	0.909154	0.260638	-3.48819	0.000486298	0.00502161
Myh3	11.1559	0.90774	0.759578	-1.19506	0.232064	0.450851
Ctla2b	62.4112	0.907111	0.375109	-2.41826	0.015595	0.073986
E2f8	240.754	0.905769	0.284273	-3.18627	0.00144122	0.0121669
Cgnl1	14.205	0.905696	0.774265	-1.16975	0.242101	0.462704
Megf9	329.152	0.904946	0.186563	-4.85062	1.23075e-06	2.86303e-05
Scpep1	840.597	0.904681	0.235845	-3.83592	0.000125095	0.00158529
Ceacam2	40.6734	0.904361	0.318862	-2.83621	0.00456521	0.0299405
Nuggc	20.5959	0.904052	0.621675	-1.45422	0.145886	0.336714
Serpinb2	13.8936	0.903443	0.875171	-1.0323	0.30193	0.527319
Hepacam2	55.3335	0.902897	0.429772	-2.10087	0.0356519	0.132229
Gpr141	337.489	0.902306	0.228062	-3.9564	7.60875e-05	0.00103679
Anxa1	1021.71	0.902125	0.314187	-2.8713	0.00408792	0.0275285
Pianp	26.3887	0.901936	0.425161	-2.1214	0.0338884	0.127805
Hsd17b12	1069.05	0.901688	0.298134	-3.02444	0.00249098	0.0187709
4632428C04Rik	16.4033	0.901493	0.52856	-1.70556	0.0880893	0.243333
Raver1	299.121	0.901033	0.368932	-2.44227	0.0145951	0.0706355
Hs3st1	68.1438	0.900305	0.421549	-2.13571	0.0327033	0.124943
C3ar1	17.7062	0.900145	0.661451	-1.36086	0.173557	0.374605
Nenf	125.114	0.900101	0.314972	-2.85772	0.004267	0.0285065
Wipi1	49.2712	0.898245	0.406394	-2.21028	0.0270858	0.109029
Src	183.696	0.897196	0.335459	-2.67453	0.00748341	0.0431776
Apoo-ps	9.74501	0.896942	0.613595	-1.46178	0.143801	0.333696
Cldn15	16.9723	0.896841	0.574287	-1.56166	0.118368	0.293904
Il9r	560.476	0.896796	0.205431	-4.36544	1.26867e-05	0.000225389
Matn2	147.224	0.895283	0.193604	-4.6243	3.75872e-06	7.7961e-05
Ticam2	270.077	0.894725	0.222404	-4.02296	5.74701e-05	0.000816114
Laptm4a	3554.57	0.894688	0.143345	-6.24149	4.33434e-10	1.99451e-08
Ccna2	611.542	0.894596	0.158378	-5.6485	1.61854e-08	5.48481e-07
Arnt2	114.086	0.894429	0.229587	-3.89581	9.78695e-05	0.00128674
Pvrig	109.916	0.894076	0.274784	-3.25374	0.00113896	0.0101119
Lbp	156.186	0.894007	0.323787	-2.76109	0.00576086	0.0356445
Adm	20.8102	0.893394	0.459773	-1.94312	0.0520016	0.170225
Igkv16-104	215.236	0.89138	0.711039	-1.25363	0.209976	0.42393
Fgr	2709.49	0.890694	0.199935	-4.45492	8.39243e-06	0.000157928
Dusp14	27.2505	0.890387	0.391102	-2.27661	0.0228094	0.0966918
Chst1	16.7519	0.89032	0.744397	-1.19603	0.231685	0.450533
Mcub	119.012	0.889876	0.177262	-5.02011	5.16425e-07	1.30988e-05
Uap1l1	607.098	0.889814	0.148342	-5.99841	1.99265e-09	7.93386e-08
Cdk14	358.408	0.889385	0.216314	-4.11154	3.93027e-05	0.000593217
Ltbp4	22.9953	0.888667	0.472684	-1.88004	0.0601021	0.187683
P2rx7	2216.59	0.888428	0.282424	-3.14572	0.00165677	0.0136426
Dnase1l3	2633.41	0.887879	0.213285	-4.16289	3.14251e-05	0.000491422
Pkig	245.446	0.886785	0.30122	-2.94397	0.00324027	0.0229682
Pdzrn3	14.6552	0.886363	0.630472	-1.40587	0.159762	0.356198
Gsto1	780.709	0.886239	0.191737	-4.62216	3.79758e-06	7.86701e-05
Gm12159	15.0842	0.886181	0.516664	-1.7152	0.0863092	0.24003
Ttc39a	35.3882	0.886069	0.505063	-1.75438	0.0793663	0.226557
Tpmt	57.7933	0.885444	0.297896	-2.97233	0.00295552	0.0213634
Hspb1	38.9787	0.88409	0.601216	-1.4705	0.141426	0.33013
Ccnf	226.839	0.883731	0.250691	-3.52518	0.0004232	0.00448273
Npas4	248.837	0.88365	0.256421	-3.44609	0.000568754	0.00569498
Actr3b	14.1705	0.882858	0.577877	-1.52776	0.126571	0.30743
Anxa4	484.19	0.882737	0.248379	-3.55399	0.000379435	0.00408596
Tbkbp1	335.398	0.882456	0.200267	-4.40639	1.05109e-05	0.000192418
Apold1	10.4181	0.882216	0.548288	-1.60904	0.107608	0.276764
Igkv8-24	147.225	0.882062	0.665605	-1.3252	0.185104	0.391095
Ralb	560.346	0.880398	0.213406	-4.12547	3.6998e-05	0.00056391
Hes1	99.7752	0.87886	0.237061	-3.70732	0.000209464	0.0024584
F730016J06Rik	23.4531	0.878325	0.639594	-1.37326	0.169673	0.369876
Ncf2	1478.9	0.876227	0.206076	-4.25197	2.11901e-05	0.000354927
Rbpms2	12.0595	0.875824	0.622736	-1.40641	0.159602	0.356076
Gm16731	19.8112	0.875487	0.4476	-1.95596	0.0504703	0.166802
Rian	32.6945	0.875416	0.622228	-1.40691	0.159455	0.356032
Prss12	57.628	0.875174	0.316204	-2.76775	0.00564442	0.0350658
Zeb2	794.268	0.874339	0.238101	-3.67213	0.000240534	0.00276784
Igkv1-133	21.6792	0.873704	0.708175	-1.23374	0.2173	0.432106
Myo18b	32.9849	0.872403	0.442137	-1.97315	0.0484786	0.162354
Slc25a33	129.55	0.872015	0.245733	-3.54862	0.000387254	0.00414996
Ifi205	198.863	0.871566	0.289229	-3.01342	0.00258324	0.0192935
Lmbrd2	1468.99	0.870741	0.206718	-4.21221	2.52884e-05	0.00040992
Abhd4	377.008	0.870582	0.160797	-5.41418	6.15709e-08	1.84515e-06
Naip5	895.142	0.868238	0.170252	-5.09971	3.4017e-07	8.95179e-06
Ctss	10550.1	0.86716	0.134997	-6.42353	1.33147e-10	6.6939e-09
Igkv4-63	59.3168	0.867069	0.592713	-1.46288	0.1435	0.333402
Tagln3	11.9985	0.86686	0.76944	-1.12661	0.259907	0.482088
Rassf4	1801.5	0.865728	0.191324	-4.52493	6.04155e-06	0.000118592
Pla2g4c	35.2021	0.865637	0.383275	-2.25853	0.0239129	0.0997625
Rnu3b4	40.9063	0.865555	0.695792	-1.24399	0.213505	0.427924
Smtn	207.634	0.863455	0.218112	-3.95877	7.53363e-05	0.00102821
Tubb1	11.6604	0.862824	0.517593	-1.66699	0.0955156	0.256485
Dio2	12.2326	0.862418	0.933594	-0.923762	0.35561	0.581587
Leprot	1343.01	0.862375	0.139659	-6.17486	6.62238e-10	2.95064e-08
Ighv2-3	77.2651	0.862208	0.485559	-1.7757	0.075782	0.219224
Plekhm2	1940.68	0.861777	0.140242	-6.14495	7.99897e-10	3.47213e-08
Gm2663	15.4414	0.861539	0.592662	-1.45368	0.146036	0.33697
Ifitm6	619.954	0.861354	0.495366	-1.73882	0.0820659	0.232138
Rnd1	85.5278	0.861212	0.24119	-3.57069	0.000356046	0.0038665
Ighv1-66	44.0535	0.860801	0.610357	-1.41032	0.158444	0.355204
Pxdc1	173.322	0.860258	0.304576	-2.82445	0.00473623	0.0307864
Nlrp1b	310.412	0.858699	0.209583	-4.09718	4.18206e-05	0.000623312
Nid1	93.2329	0.857965	0.364433	-2.35425	0.0185602	0.08367
5430427O19Rik	185.04	0.857555	0.181484	-4.72525	2.29835e-06	4.98826e-05
Pbx1	146.373	0.857288	0.287764	-2.97914	0.00289059	0.0210023
Ighv8-5	16.9495	0.856929	0.862324	-0.993744	0.320348	0.546083
Abhd12	1752.98	0.85636	0.156761	-5.46284	4.68565e-08	1.46411e-06
Cdh5	183.537	0.85599	0.33077	-2.58788	0.009657	0.0520221
Cyp4b1	13.4243	0.855082	3.23891	-0.264003	0.791778	0.892942
Klra9	19.1011	0.854397	0.475654	-1.79626	0.0724534	0.212664
Apol9a	25.2364	0.853805	0.504954	-1.69086	0.0908643	0.247948
Spi1	1382.64	0.853619	0.208047	-4.10301	4.07808e-05	0.000611058
Zfand3	1573.03	0.853236	0.480398	-1.7761	0.0757165	0.219072
Bmpr2	422.577	0.853207	0.170974	-4.99029	6.029e-07	1.50653e-05
Mgarp	18.9037	0.852859	0.739455	-1.15336	0.248762	0.469361
Rimkla	28.579	0.8528	0.447233	-1.90684	0.0565419	0.180387
Snx9	917.006	0.852718	0.185475	-4.59747	4.27647e-06	8.7408e-05
Fn3k	22.685	0.852322	0.5262	-1.61977	0.105282	0.273383
Erlin2	1309.5	0.850745	0.149756	-5.68088	1.34001e-08	4.61523e-07
Arfgef3	22.7662	0.850545	0.526024	-1.61693	0.105893	0.274137
Spred1	478.711	0.850533	0.21331	-3.98731	6.68276e-05	0.000926346
Tlr2	313.417	0.849988	0.14422	-5.89367	3.777e-09	1.43919e-07
Cyp4v3	469.325	0.849069	0.193746	-4.38239	1.17386e-05	0.000210552
4732496C06Rik	60.8171	0.848832	0.2825	-3.00471	0.00265833	0.0197318
Akap1	136.166	0.84803	0.186612	-4.54434	5.51087e-06	0.000108937
Prr11	204.968	0.847856	0.201067	-4.21678	2.47811e-05	0.000403249
Aplp2	2519.13	0.847825	0.131493	-6.44766	1.13587e-10	5.8147e-09
Arrdc4	410.836	0.847782	0.167151	-5.07196	3.93748e-07	1.02655e-05
Pecr	67.0004	0.844177	0.306208	-2.75687	0.00583571	0.0359755
Ppl	26.3731	0.843384	0.457904	-1.84184	0.0654992	0.199194
AC238811.1	18.3763	0.843138	0.550978	-1.53026	0.125953	0.306398
Snx10	484.717	0.841567	0.24893	-3.38074	0.00072292	0.00696534
Ighv2-4	9.09114	0.84156	1.53095	-0.549699	0.582526	0.761243
Rufy4	31.2342	0.84118	0.436751	-1.92599	0.0541053	0.174686
Stac2	66.3942	0.840887	0.453742	-1.85323	0.0638501	0.195984
M6pr-ps	9.85683	0.840588	0.579254	-1.45116	0.146736	0.337977
Igkc	15962.3	0.840376	0.266376	-3.15485	0.00160578	0.0133093
Klra4	10.8011	0.840151	0.619799	-1.35552	0.175251	0.377054
Efcab11	26.8046	0.840124	0.413676	-2.03088	0.0422677	0.148896
Jchain	4321.53	0.839665	0.466703	-1.79914	0.0719964	0.211765
Ctnnbip1	62.8714	0.839329	0.371674	-2.25824	0.0239306	0.0998115
Igkv12-44	200.435	0.839273	0.286152	-2.93296	0.00335747	0.0236201
F830016B08Rik	60.2846	0.838914	0.467861	-1.79308	0.0729596	0.213553
Ace	201.532	0.83879	0.436819	-1.92022	0.0548299	0.176398
Prodh	75.8747	0.838637	0.236828	-3.54113	0.000398418	0.00424962
Gpr35	507.115	0.838085	0.236993	-3.53633	0.000405733	0.00431399
Phka1	94.0413	0.836965	0.264127	-3.1688	0.00153071	0.0127814
Igkv4-79	64.9007	0.836788	0.441011	-1.89743	0.0577712	0.182651
Nusap1	436.855	0.835568	0.14832	-5.63354	1.7655e-08	5.87638e-07
Ighv5-9	24.726	0.835507	0.6261	-1.33446	0.182052	0.386648
Abcb10	207.649	0.83546	0.171091	-4.88312	1.04419e-06	2.48394e-05
Igkv8-27	209.518	0.835348	0.392558	-2.12796	0.0333406	0.12627
Lekr1	14.6893	0.834938	0.615681	-1.35612	0.175061	0.376885
Tmtc3	162.984	0.832792	0.254937	-3.26666	0.00108824	0.00975417
Slc34a1	10.5676	0.831201	3.24233	-0.256359	0.797674	0.895688
Ubl3	1939.8	0.831151	0.23638	-3.51617	0.000437822	0.00460287
Cadm4	9.31632	0.830671	0.659448	-1.25965	0.207797	0.421095
Trpv4	57.8669	0.830563	0.342064	-2.42809	0.0151785	0.0726861
Gm6652	12.6877	0.830259	0.794333	-1.04523	0.295917	0.520862
Dip2c	353.491	0.830219	0.209656	-3.95991	7.49767e-05	0.00102413
Adgrf5	11.623	0.829978	0.982041	-0.845156	0.398023	0.622656
Lipt2	22.3957	0.829212	0.411272	-2.01621	0.0437778	0.152525
Nup62	1000.34	0.828759	0.52203	-1.58757	0.112384	0.284343
Stx3	93.6978	0.828516	0.278132	-2.97886	0.00289322	0.0210123
Epop	154.46	0.828119	0.17986	-4.60423	4.13985e-06	8.48216e-05
Ckap2l	217.856	0.82739	0.180671	-4.57954	4.66004e-06	9.43322e-05
CT025642.1	25.9076	0.827259	0.785588	-1.05304	0.292321	0.518141
Nuf2	200.563	0.82669	0.265653	-3.11192	0.00185877	0.014879
Kif4	217.096	0.826532	0.234743	-3.521	0.00042992	0.00453716
Esr1	124.66	0.826324	0.205494	-4.02117	5.7911e-05	0.000821682
AC124426.4	49.584	0.826062	0.353243	-2.33851	0.0193606	0.0863996
Nectin1	348.199	0.825709	0.27622	-2.98932	0.00279602	0.0204209
Hexb	1837.15	0.82487	0.169523	-4.86584	1.13972e-06	2.68229e-05
Cndp2	2628.69	0.824395	0.135419	-6.08771	1.14535e-09	4.77474e-08
Dynlt1a	288.371	0.823962	0.141811	-5.8103	6.23609e-09	2.26354e-07
Alpk1	250.124	0.822699	0.254288	-3.23531	0.00121512	0.0106367
Kif13a	506.301	0.822176	0.173724	-4.73265	2.21612e-06	4.82845e-05
Mpp6	960.705	0.82166	0.172645	-4.75925	1.9431e-06	4.32307e-05
Alpl	44.1222	0.821083	0.365963	-2.24362	0.0248567	0.102507
Lair1	966.368	0.820852	0.213503	-3.84469	0.000120705	0.00154125
Slc39a8	180.474	0.81952	0.239761	-3.41808	0.000630656	0.00620053
Zfyve9	139.649	0.819007	0.457298	-1.79097	0.0732982	0.214095
Igkv2-112	35.37	0.818882	0.447289	-1.83077	0.067135	0.202532
Cyfip1	1209.62	0.818839	0.168704	-4.8537	1.21181e-06	2.83068e-05
Cx3cr1	220.415	0.818481	0.320877	-2.55077	0.0107486	0.0564127
Inca1	13.0978	0.818458	0.655902	-1.24784	0.212091	0.426716
Zdhhc2	347.768	0.818453	0.167554	-4.88472	1.03575e-06	2.46733e-05
Tmem220	41.0613	0.818438	0.348575	-2.34795	0.0188769	0.084893
Map2	47.9251	0.818421	0.520086	-1.57363	0.115574	0.288581
Gpr160	93.5727	0.818383	0.482066	-1.69766	0.0895722	0.245656
Gm16759	12.315	0.818335	0.794913	-1.02946	0.303261	0.528456
Cklf	556.802	0.817823	0.133175	-6.14095	8.20305e-10	3.55156e-08
AC150314.3	9.7663	0.816294	0.979342	-0.833513	0.404555	0.628148
Gstt3	73.8553	0.816162	0.221536	-3.68411	0.000229506	0.00266943
Farp2	68.2781	0.815091	0.4507	-1.8085	0.0705287	0.20876
Slc16a7	85.7655	0.814995	0.368407	-2.21221	0.026952	0.108803
Deptor	119.257	0.8144	0.330929	-2.46095	0.0138569	0.068007
Smim10l2a	18.1754	0.814141	0.497041	-1.63798	0.101427	0.266303
Rnf141	626.483	0.814052	0.206974	-3.93312	8.38511e-05	0.00112841
1700018L02Rik	14.9001	0.812747	0.77479	-1.04899	0.294183	0.519697
Gm5596	18.0215	0.812383	0.440774	-1.84308	0.0653168	0.198819
Ighv14-3	53.6272	0.812012	0.405979	-2.00013	0.0454859	0.15596
Cr2	777.307	0.811373	0.249934	-3.24635	0.00116896	0.0103293
Bri3	289.656	0.811329	0.261641	-3.10093	0.00192916	0.0153042
Tifab	694.706	0.810956	0.272463	-2.97639	0.00291661	0.0211276
Asb2	2717.08	0.810553	0.1662	-4.87699	1.07719e-06	2.55882e-05
Gm3591	14.7854	0.810448	0.534292	-1.51686	0.129302	0.312189
Itm2b	17396.2	0.810216	0.13484	-6.00874	1.86975e-09	7.4799e-08
Pdcd1	711.506	0.809885	0.170607	-4.74707	2.06388e-06	4.54973e-05
Arhgap21	361.562	0.809818	0.234599	-3.45193	0.0005566	0.00560417
Mxd3	92.7926	0.808917	0.26784	-3.02015	0.00252651	0.0189868
Ermp1	1222.21	0.80826	0.212673	-3.80048	0.000144417	0.00179107
Gm42600	12.837	0.807767	0.599763	-1.34681	0.178042	0.380927
Igkv4-57-1	59.8244	0.806653	0.495829	-1.62688	0.103763	0.270867
Hdac9	454.5	0.806628	0.249936	-3.22735	0.00124945	0.0108863
Txn1	2356.33	0.805451	0.161794	-4.97823	6.41669e-07	1.5846e-05
Ighv6-3	229.989	0.804923	0.263004	-3.0605	0.00220966	0.0170399
Tuba8	13.683	0.804439	0.689753	-1.16627	0.243505	0.464196
Plcl1	224.789	0.804243	0.203551	-3.95107	7.7804e-05	0.00105675
Paox	511.552	0.803608	0.196281	-4.09418	4.23673e-05	0.000629232
Atg4c	117.14	0.803489	0.273412	-2.93875	0.00329539	0.0232709
Hmgcs2	10.7398	0.803445	0.671921	-1.19574	0.231797	0.450549
Stox1	12.6592	0.802242	0.557084	-1.44007	0.149846	0.342013
Insm1	24.8351	0.802191	0.442008	-1.81488	0.0695423	0.207114
Lrp11	38.5944	0.800979	0.351322	-2.2799	0.0226137	0.0961041
Fgd2	1496.68	0.800799	0.199673	-4.01055	6.05769e-05	0.000853754
D830050J10Rik	43.237	0.800661	0.366919	-2.18212	0.0291006	0.114915
Gm14005	81.6023	0.797477	0.287803	-2.77091	0.00558992	0.0348687
Lefty1	32.6317	0.796587	0.505604	-1.57551	0.115138	0.287899
Ston2	278.504	0.796174	0.248133	-3.20866	0.00133356	0.0114299
Ube2c	350.119	0.795421	0.19413	-4.09737	4.17874e-05	0.000623312
Plbd2	1142.86	0.794962	0.15533	-5.11789	3.0897e-07	8.18187e-06
Xkr6	83.6821	0.794651	0.480325	-1.6544	0.0980461	0.260868
Lonrf1	108.615	0.794254	0.239135	-3.32136	0.00089579	0.0083261
Tmem91	31.2558	0.793714	0.40905	-1.94039	0.0523328	0.170812
Tmem107	19.2466	0.793297	0.499126	-1.58937	0.111977	0.283723
Spc25	135.267	0.792988	0.246483	-3.21722	0.00129441	0.0111749
Cd8a	414.402	0.792796	0.275325	-2.87949	0.00398314	0.0269739
Alox5	117.15	0.791919	0.382454	-2.07062	0.038394	0.138747
Ces2c	143.497	0.791868	0.201348	-3.93283	8.39504e-05	0.00112841
Ctsl	958.601	0.791369	0.206904	-3.82481	0.000130871	0.00165351
Sgms2	52.3437	0.791239	0.355577	-2.22523	0.0260661	0.10604
Gna15	429.155	0.791171	0.220501	-3.58805	0.000333156	0.00366493
Zfyve21	65.1179	0.790993	0.312988	-2.52723	0.0114965	0.0592871
Pf4	12.6658	0.790168	0.734807	-1.07534	0.282222	0.506357
Ssc4d	20.8643	0.790093	0.605479	-1.30491	0.191925	0.399987
Eif4ebp1	239.381	0.789804	0.290403	-2.71969	0.00653435	0.0391225
Mesd	662.234	0.789466	0.270311	-2.92058	0.00349378	0.024426
Entpd3	26.6933	0.787837	0.68129	-1.15639	0.247521	0.4682
Calhm2	427.307	0.78733	0.204641	-3.84737	0.000119392	0.00152564
Gaa	1193.99	0.786571	0.146381	-5.37345	7.72453e-08	2.28244e-06
Ska3	101.786	0.785374	0.268652	-2.92339	0.00346241	0.0242369
Mocos	109.703	0.7848	0.267338	-2.9356	0.003329	0.0234743
Pard3	10.1655	0.784666	0.895196	-0.87653	0.380742	0.607183
Cd63-ps	16.4043	0.783966	0.698831	-1.12182	0.261937	0.484413
P2rx4	808.895	0.783763	0.172375	-4.54684	5.44574e-06	0.000107903
Rps6kc1	485.917	0.783284	0.199894	-3.9185	8.91013e-05	0.00119055
Fah	81.0784	0.78324	0.255717	-3.06292	0.00219192	0.0169185
Ighv1-64	121.409	0.783225	0.320211	-2.44596	0.0144465	0.0700369
Pgbd1	31.508	0.782251	0.394611	-1.98233	0.0474421	0.160368
Btnl2	50.8374	0.781885	0.427079	-1.83077	0.0671343	0.202532
Sdcbp	4349.81	0.781692	0.125417	-6.23275	4.58323e-10	2.08624e-08
Bcar3	282.811	0.781351	0.28475	-2.74398	0.00606983	0.0371064
Mospd2	483.089	0.781016	0.165725	-4.71272	2.44432e-06	5.28462e-05
Il18bp	553.383	0.779597	0.187562	-4.15648	3.23188e-05	0.000503062
5930403N24Rik	16.067	0.77843	0.455988	-1.70713	0.0877983	0.242848
Itm2c	3448.81	0.778037	0.149708	-5.19701	2.02515e-07	5.54594e-06
E2f1	279.299	0.777403	0.223157	-3.48367	0.000494598	0.0050917
Prox1	12.9301	0.776718	0.74796	-1.03845	0.299061	0.524187
Casp1	919.408	0.774185	0.14254	-5.43135	5.59294e-08	1.70337e-06
Commd10	263.444	0.773583	0.258499	-2.99259	0.00276619	0.0202734
Rcan1	285.79	0.773579	0.179118	-4.31881	1.56869e-05	0.000272539
4933423P22Rik	20.1075	0.773577	0.425165	-1.81947	0.0688393	0.205664
Cd82	7169.84	0.77219	0.112214	-6.88141	5.9262e-12	3.47767e-10
Ctdspl	35.8286	0.771874	0.461163	-1.67375	0.0941789	0.253795
Tlr11	80.302	0.771832	0.342536	-2.25329	0.0242409	0.100707
Sparc	44.5923	0.771693	0.662728	-1.16442	0.244254	0.464775
Sparcl1	10.4918	0.771228	0.606305	-1.27201	0.203368	0.415268
Lrr1	31.964	0.771133	0.357662	-2.15604	0.0310807	0.120502
Styx	558.765	0.770899	0.625421	-1.23261	0.217722	0.432516
Enpp4	680.735	0.770794	0.145276	-5.30574	1.1222e-07	3.2034e-06
Spock2	496.869	0.770673	0.158198	-4.87157	1.10714e-06	2.61521e-05
Scin	32.9789	0.77037	0.404894	-1.90264	0.0570869	0.181339
Gsr	1542.78	0.769052	0.19715	-3.90084	9.58609e-05	0.00126428
Sycp2	43.5263	0.76869	0.520556	-1.47667	0.139764	0.327933
Gm17039	31.0688	0.768635	0.602003	-1.2768	0.201674	0.413167
Pipox	11.0193	0.768442	0.671762	-1.14392	0.252657	0.473608
Ighg2b	1544.29	0.768354	0.282326	-2.72151	0.00649838	0.0390042
Gm45694	30.1763	0.768235	0.443348	-1.7328	0.0831305	0.234128
Gm5127	11.997	0.767559	0.660245	-1.16254	0.245018	0.46586
Klhl23	14.2304	0.767451	0.606177	-1.26605	0.205495	0.417988
Kctd14	41.8184	0.766687	0.354311	-2.16388	0.0304734	0.118749
Anln	154.175	0.765945	0.229723	-3.33422	0.000855401	0.00801706
Tmem14c	1427.74	0.765827	0.143458	-5.33835	9.37964e-08	2.72836e-06
Bcl2l15	25.2457	0.765761	0.536963	-1.4261	0.15384	0.348333
Hist1h4n	95.2113	0.765446	0.287906	-2.65866	0.00784514	0.0447965
Cenpi	92.9192	0.76541	0.29161	-2.62477	0.00867071	0.0481089
Mcam	25.2135	0.765393	0.464778	-1.64679	0.0996008	0.263456
Ptger3	81.4735	0.764866	0.340042	-2.24933	0.0244916	0.101336
Nagk	388.756	0.7648	0.179776	-4.25419	2.09807e-05	0.000352037
Intu	71.9083	0.764502	0.295277	-2.5891	0.00962279	0.0519279
Naip2	615.496	0.76389	0.193759	-3.94246	8.06488e-05	0.00109012
Svip	28.441	0.763672	0.523591	-1.45853	0.144695	0.335132
Gm9920	9.61784	0.763595	0.874658	-0.87302	0.382652	0.608845
Wnt10a	17.5484	0.763538	0.482897	-1.58116	0.113841	0.286615
Bank1	873.938	0.763439	0.251234	-3.03875	0.00237561	0.0180714
Tesmin	15.2554	0.763396	0.557296	-1.36982	0.170743	0.371435
Meis1	43.2354	0.763057	0.458593	-1.66391	0.0961307	0.257726
Gm13453	35.5528	0.762808	0.335216	-2.27557	0.0228717	0.0969071
Ryk	107.851	0.762635	0.196082	-3.88937	0.000100503	0.00131317
Atp2b2	14.296	0.762507	0.669862	-1.13831	0.254993	0.475908
Chtf8	3310.35	0.762424	0.591076	-1.28989	0.197088	0.407483
4930525G20Rik	14.1628	0.762221	0.637329	-1.19596	0.231712	0.450533
Il1rn	118.053	0.76181	0.226978	-3.35632	0.000789872	0.00749044
Panct2	9.24795	0.76148	0.943296	-0.807254	0.41952	0.640925
Apbb1	43.6381	0.761172	0.35514	-2.1433	0.032089	0.123136
Klra7	11.8657	0.761111	1.15621	-0.658283	0.510356	0.71075
Anxa2	2448	0.760995	0.154437	-4.92753	8.32759e-07	2.01803e-05
Ighv11-2	34.7633	0.760779	0.424403	-1.79259	0.073039	0.213607
Gm3468	78.8103	0.760623	0.240871	-3.1578	0.00158966	0.0131952
Fgfr1op2	2084.11	0.75858	0.289919	-2.61652	0.00888302	0.0489511
Trem3	108.167	0.758523	0.32963	-2.30114	0.0213839	0.0926782
Magi1	24.3365	0.757858	0.462049	-1.64021	0.100961	0.26552
Ctsh	2751.25	0.75748	0.219625	-3.44898	0.000562717	0.00565133
Magi2	16.1073	0.755005	0.482103	-1.56607	0.117333	0.291807
Cxcr2	465.713	0.75471	0.275111	-2.74329	0.0060827	0.0371581
Natd1	563.536	0.753927	0.151904	-4.96319	6.93441e-07	1.69999e-05
Pxmp2	20.289	0.753887	0.525046	-1.43585	0.151045	0.343539
Gm20492	14.5593	0.753669	0.476992	-1.58005	0.114096	0.286893
Ccser1	45.5607	0.752654	0.36765	-2.0472	0.0406382	0.144516
Aldh7a1	212.27	0.752513	0.183506	-4.10074	4.11828e-05	0.000615596
Slc46a1	53.3812	0.75238	0.350447	-2.14692	0.0317999	0.122333
Dnaja4	715.903	0.752158	0.141945	-5.29895	1.16467e-07	3.31342e-06
Ptk2	470.131	0.7521	0.176705	-4.25625	2.07886e-05	0.000350472
Sirpb1c	209.088	0.751919	0.265445	-2.83267	0.00461603	0.0301653
Rtn2	26.7723	0.751907	0.34898	-2.15458	0.0311944	0.120759
Mmp9	985.647	0.750949	0.286617	-2.62005	0.00879181	0.048564
Coro2a	2623.59	0.750944	0.212927	-3.52677	0.000420662	0.00445865
2900089D17Rik	21.8857	0.750474	0.406866	-1.84452	0.0651071	0.198441
Gm37415	15.2796	0.750273	0.578271	-1.29744	0.194479	0.403626
Serpina3g	2464.52	0.749186	0.156568	-4.78504	1.70957e-06	3.85443e-05
Mctp1	142.45	0.748944	0.301826	-2.48138	0.0130875	0.065523
Neurl1a	9.34878	0.748871	0.655813	-1.1419	0.253497	0.474536
Enpp5	152.965	0.747996	0.22142	-3.37818	0.000729686	0.00701849
3830403N18Rik	27.4728	0.747914	0.448902	-1.6661	0.0956944	0.256842
Hyal2	112.322	0.747156	0.2095	-3.56638	0.000361945	0.00392018
Plod2	43.309	0.746855	0.420069	-1.77793	0.0754148	0.218386
Klrb1b	87.0131	0.746751	0.26072	-2.86419	0.00418077	0.0280291
Tmod1	22.4659	0.74642	0.752241	-0.992262	0.32107	0.54705
Ighv1-12	93.8459	0.746333	1.09998	-0.678499	0.497455	0.70253
Tmem70	462.006	0.745936	0.246062	-3.03149	0.00243349	0.0184202
Lamb2	14.1695	0.745926	0.849624	-0.877948	0.379972	0.6067
Spire1	351.336	0.745818	0.24252	-3.07528	0.00210306	0.0163981
Gm4117	11.1829	0.74575	0.885709	-0.841981	0.399798	0.624099
2810414N06Rik	21.902	0.745582	0.511895	-1.45651	0.14525	0.335847
Fut4	192.232	0.745236	0.298895	-2.4933	0.0126561	0.0639435
Ttk	90.9643	0.745002	0.268425	-2.77546	0.00551241	0.0344745
Serinc3	13350.5	0.744901	0.133588	-5.57611	2.45958e-08	7.96621e-07
Hbegf	44.2511	0.744181	0.320272	-2.32359	0.0201473	0.0886648
Ogfrl1	761.409	0.743523	0.210404	-3.53379	0.000409646	0.00434462
CT009713.9	18.6408	0.743403	0.534239	-1.39152	0.164069	0.362013
Esco2	173.331	0.742277	0.190559	-3.89526	9.80919e-05	0.00128866
Rrm2	820.175	0.741646	0.165817	-4.47269	7.72425e-06	0.000147163
Obscn	452.227	0.741466	0.311598	-2.37956	0.0173335	0.0796755
A330009N23Rik	23.0073	0.741186	0.37647	-1.96878	0.0489783	0.163554
Sulf2	643.905	0.74094	0.222561	-3.32916	0.000871085	0.00813689
Cenpv	83.532	0.740854	0.315745	-2.34637	0.0189574	0.0851871
Sirpb1b	327.069	0.740367	0.214925	-3.44477	0.000571553	0.00571282
Ccdc158	13.3803	0.739951	0.584817	-1.26527	0.205775	0.418256
Cenpk	48.7528	0.739913	0.311108	-2.37831	0.0173921	0.0797923
Tmem158	45.2429	0.739697	0.319243	-2.31703	0.0205018	0.0898713
Ighv1-9	223.304	0.739378	0.601365	-1.2295	0.218884	0.433699
Gm43747	15.2669	0.739156	0.587888	-1.25731	0.208642	0.422248
P4ha1	2170.01	0.738804	0.10515	-7.02618	2.12263e-12	1.35414e-10
Cenph	78.1113	0.738481	0.298092	-2.47736	0.0132359	0.0660503
Rad54l	227.589	0.736949	0.156215	-4.71754	2.38716e-06	5.16768e-05
Irak1bp1	16.0873	0.736724	0.657491	-1.12051	0.262498	0.48513
G6pdx	1719.41	0.736203	0.123448	-5.96365	2.46671e-09	9.70663e-08
Mgam	47.1239	0.735744	0.489614	-1.5027	0.132916	0.31732
Wfdc21	95.571	0.73572	0.452949	-1.62429	0.104314	0.271664
Tktl1	25.1297	0.735609	0.427644	-1.72014	0.0854063	0.238464
Cdca5	153.693	0.735319	0.253239	-2.90366	0.00368829	0.0254583
Zfp72	71.66	0.734568	0.263456	-2.7882	0.00530016	0.0334452
Bicd1	55.1119	0.73428	0.356991	-2.05686	0.0397	0.14217
Dab2ip	390.601	0.734194	0.202029	-3.63411	0.000278943	0.00315299
Pld4	4404.92	0.734027	0.16847	-4.35701	1.31852e-05	0.000232529
Igkv12-98	42.1984	0.732885	0.734916	-0.997237	0.31865	0.544566
Rfx2	180.836	0.732293	0.18438	-3.97166	7.13747e-05	0.0009813
Cacna1s	89.6531	0.731917	0.362277	-2.02032	0.0433499	0.151544
Myadm	871.011	0.731111	0.254712	-2.87034	0.00410027	0.0276006
Asf1b	375.363	0.730967	0.145717	-5.01633	5.26666e-07	1.33385e-05
Gm26672	10.1752	0.730882	1.08398	-0.674257	0.500148	0.704043
Adgrg1	31.4056	0.730631	0.460858	-1.58537	0.112882	0.285116
Fuca2	735.706	0.730103	0.165134	-4.42127	9.81229e-06	0.000181404
Endod1	860.409	0.729764	0.120998	-6.03122	1.62729e-09	6.57237e-08
Itgb2l	135.038	0.729614	0.517803	-1.40906	0.158818	0.355551
Il12b	28.1793	0.729614	0.459181	-1.58895	0.112073	0.283846
Ucp2	10754.1	0.728182	0.149655	-4.86574	1.14031e-06	2.68229e-05
B430306N03Rik	866.775	0.728117	0.150563	-4.83597	1.32499e-06	3.04856e-05
Kif5c	127.843	0.72788	0.212494	-3.42541	0.000613866	0.00605312
Lag3	1029.28	0.727578	0.169097	-4.30272	1.68711e-05	0.000290536
Rufy3	503.749	0.727136	0.155036	-4.69013	2.73037e-06	5.83566e-05
Nrbp2	134.269	0.725838	0.284224	-2.55375	0.010657	0.0560542
Plcg2	1826.41	0.724792	0.200337	-3.61787	0.000297039	0.00331746
Man2b1	10473.4	0.724416	0.126902	-5.70848	1.13992e-08	3.9831e-07
Gm12543	122.993	0.724242	0.775006	-0.934499	0.350047	0.575672
Gm17641	9.40933	0.723178	0.914926	-0.790423	0.429281	0.649144
Usp27x	30.6654	0.722908	0.387726	-1.86448	0.0622542	0.192701
Clec9a	196.907	0.722443	0.346535	-2.08476	0.0370908	0.135698
2610204G07Rik	33.3167	0.721007	0.457901	-1.57459	0.115351	0.288326
Hsd3b7	223.089	0.720965	0.254037	-2.83803	0.00453936	0.0298174
Fth1	19294.2	0.720868	0.112682	-6.39739	1.58053e-10	7.8523e-09
Hspa4l	1064.54	0.72071	0.190538	-3.7825	0.000155262	0.00190592
Ptk6	13.3402	0.720703	0.633497	-1.13766	0.255263	0.476306
2810468N07Rik	9.25401	0.720689	0.624011	-1.15493	0.248119	0.468695
Gm4316	110.828	0.720311	0.218829	-3.29166	0.000995965	0.00907686
Bcl2a1a	333.829	0.720049	0.26727	-2.69409	0.00705816	0.0413823
Gm43181	19.0296	0.719665	0.513944	-1.40028	0.16143	0.358539
Fam129a	2679.91	0.719425	0.143142	-5.02595	5.00959e-07	1.27836e-05
Bag2	45.1427	0.718012	0.307774	-2.33292	0.0196522	0.0871922
Rhbdl3	66.3571	0.717996	0.266789	-2.69125	0.0071185	0.0416752
Celsr3	30.0892	0.717723	0.377108	-1.90323	0.0570107	0.181325
Arhgef12	1038.55	0.717641	0.189757	-3.7819	0.000155634	0.0019091
Kif11	776.365	0.717358	0.198763	-3.60911	0.00030725	0.00342242
Alox8	59.0576	0.716956	0.387271	-1.8513	0.0641259	0.196508
Efr3b	15.1797	0.716948	0.652367	-1.09899	0.271771	0.495905
Cst7	526.376	0.716838	0.183432	-3.90791	9.30965e-05	0.00123459
Mis18bp1	186.332	0.716707	0.240757	-2.97689	0.00291186	0.0211113
Gm11454	14.7622	0.716634	0.493801	-1.45126	0.146707	0.337963
Plppr2	19.2031	0.715744	0.421211	-1.69925	0.0892712	0.24515
Ddit4	5757.75	0.715727	0.183692	-3.89635	9.76545e-05	0.00128492
Kcng1	10.9894	0.714824	0.662103	-1.07963	0.280308	0.504208
Igkv8-21	89.9426	0.713333	0.836859	-0.852393	0.393996	0.618942
Btk	703.558	0.713187	0.223232	-3.19482	0.00139918	0.0118835
Retnlg	657.79	0.712915	0.571606	-1.24721	0.212319	0.426865
Chrm4	27.0555	0.712753	0.438741	-1.62454	0.104261	0.271664
Por	1930.08	0.71274	0.10883	-6.54909	5.78871e-11	3.06583e-09
Zfp68	1186.07	0.712314	0.173606	-4.10306	4.07724e-05	0.000611058
Etfb	993.856	0.712285	0.145124	-4.9081	9.19624e-07	2.20946e-05
Tlnrd1	405.384	0.712131	0.176417	-4.03663	5.42236e-05	0.000776559
Actg2	46.0031	0.711929	0.338141	-2.10542	0.0352547	0.131317
Stx11	665.51	0.711864	0.120993	-5.88351	4.01648e-09	1.52699e-07
D330023K18Rik	22.0426	0.711445	0.547917	-1.29845	0.194132	0.403053
Cd300lb	153.147	0.711284	0.263873	-2.69555	0.00702717	0.0412519
Gm42742	1209.35	0.711087	0.417571	-1.70291	0.088584	0.243859
Cebpd	195.507	0.710688	0.245848	-2.89076	0.00384306	0.0262469
Gm30238	9.4484	0.710567	0.878075	-0.809233	0.418381	0.640172
Ywhag	2403.88	0.710558	0.116666	-6.09053	1.1254e-09	4.70321e-08
Nceh1	668.503	0.710523	0.149285	-4.7595	1.94071e-06	4.32307e-05
Gm14597	15.1416	0.710251	0.522573	-1.35914	0.174102	0.375445
Lacc1	237.843	0.709787	0.245628	-2.88969	0.00385626	0.0263264
Dlec1	10.624	0.709577	0.650961	-1.09005	0.275693	0.499702
Strip2	90.5274	0.709539	0.320256	-2.21554	0.0267231	0.108086
Fam109b	28.2492	0.709417	0.461224	-1.53812	0.124019	0.30343
Tmem109	754.043	0.70937	0.118512	-5.98565	2.15528e-09	8.52094e-08
Chek2	181.763	0.709065	0.21102	-3.36018	0.000778906	0.00741897
Pmaip1	1434.15	0.708607	0.230113	-3.07939	0.00207428	0.0162488
Lrrk1	1371.18	0.708252	0.204848	-3.45745	0.000545319	0.00550946
Gm5540	33.684	0.707291	0.367111	-1.92664	0.0540243	0.174507
Mmp17	16.7694	0.707091	0.593956	-1.19048	0.233859	0.452957
Rnu3b3	48.0157	0.705948	0.717083	-0.984471	0.324884	0.550257
Scn2b	56.4055	0.704918	0.392113	-1.79774	0.0722182	0.212194
Dok3	973.324	0.704847	0.186047	-3.78855	0.00015153	0.00186554
A530064D06Rik	101.601	0.704647	0.292421	-2.4097	0.0159655	0.0751722
Kyat3	70.3574	0.703592	0.317383	-2.21685	0.0266331	0.107826
Tmem181c-ps	132.439	0.703252	0.323695	-2.17258	0.0298122	0.116821
Ikbip	91.0271	0.702898	0.247773	-2.83687	0.00455584	0.0298907
Nuak2	430.57	0.702684	0.173108	-4.05923	4.92349e-05	0.000714224
Vhl	452.192	0.702684	0.212332	-3.30937	0.00093507	0.0086435
Ago4	207.786	0.702099	0.258711	-2.71384	0.00665089	0.039623
Stip1	6282.09	0.70098	0.170791	-4.10432	4.05507e-05	0.000608694
Ncaph	327.326	0.700826	0.151126	-4.63735	3.52906e-06	7.36511e-05
Cdc20	292.061	0.700428	0.232312	-3.01503	0.0025695	0.019208
Npdc1	18.4036	0.700184	0.531629	-1.31706	0.18782	0.394422
9130604C24Rik	9.77757	0.700164	0.595759	-1.17525	0.239896	0.460256
Plekho1	1394.72	0.700125	0.13189	-5.3084	1.10591e-07	3.16226e-06
S100a6	1458.55	0.699962	0.206636	-3.38742	0.000705534	0.00682908
Zcchc14	65.9558	0.699822	0.330358	-2.11838	0.0341432	0.128443
Hc	14.2095	0.699577	0.61906	-1.13006	0.258449	0.480495
Uhrf1	914.871	0.699065	0.172889	-4.04343	5.26753e-05	0.000757607
Gal3st2b	18.3324	0.698907	0.572935	-1.21987	0.222514	0.438786
Gria3	75.7616	0.698498	0.31337	-2.22899	0.0258148	0.105272
Muc1	22.7578	0.698399	0.46279	-1.5091	0.131272	0.315034
Slc43a1	147.297	0.698234	0.180678	-3.86453	0.000111305	0.00143428
Shb	83.1608	0.697014	0.241567	-2.88538	0.00390936	0.0265811
Nav2	664.975	0.696418	0.266704	-2.6112	0.00902241	0.0494808
Stmn1	1034.19	0.696279	0.20764	-3.3533	0.00079855	0.00755246
Tpx2	512.579	0.696078	0.179509	-3.87767	0.000105463	0.00136948
Adora3	15.6246	0.69575	0.502208	-1.38538	0.165935	0.364701
Mfsd5	545.556	0.695174	0.158468	-4.38683	1.15012e-05	0.000207392
Zfp946	113.816	0.694255	0.30192	-2.29947	0.0214785	0.0928972
Abhd5	284.515	0.693734	0.164428	-4.21908	2.45304e-05	0.000399555
Ptges3-ps	316.411	0.693593	0.170492	-4.06818	4.73824e-05	0.000688537
Tubb6	165.978	0.693411	0.249648	-2.77755	0.00547697	0.0343039
Mzb1	402.46	0.692824	0.22963	-3.01713	0.00255183	0.0191098
Alkbh4	497.901	0.692561	0.314401	-2.2028	0.027609	0.110528
Hmmr	199.603	0.691734	0.210661	-3.28363	0.00102478	0.00927926
Myo10	1302.94	0.69155	0.183309	-3.77259	0.000161565	0.00196467
Ifi30	2485.97	0.691083	0.188852	-3.65938	0.000252825	0.00288683
Snap23	1390.81	0.690446	0.136318	-5.06495	4.085e-07	1.06172e-05
Morn4	10.8513	0.68958	0.858799	-0.802958	0.421999	0.643544
Ipmk	457.859	0.689548	0.522887	-1.31873	0.187258	0.393788
Mylk	10.77	0.689475	0.675047	-1.02137	0.307078	0.532024
Procr	83.2734	0.689121	0.329185	-2.09342	0.036312	0.133851
Lman2l	1038	0.689031	0.158985	-4.33393	1.46469e-05	0.000255102
Rnf130	1245.29	0.688946	0.166102	-4.14773	3.35794e-05	0.000518849
St6galnac6	146.565	0.688794	0.2738	-2.51568	0.0118802	0.0609851
Fahd1	71.562	0.688368	0.298232	-2.30816	0.0209901	0.0914422
Aplp1	159.829	0.688236	0.209035	-3.29244	0.000993206	0.00905662
Aph1c	172.085	0.687943	0.282236	-2.43747	0.0147903	0.0713953
4930452B06Rik	17.2639	0.687935	0.800344	-0.859549	0.390038	0.615307
Coro2b	177.467	0.687793	0.184645	-3.72495	0.000195352	0.00232025
Anxa5	2587.29	0.6877	0.141633	-4.85549	1.20088e-06	2.81296e-05
Fam220a	179.372	0.687524	0.318273	-2.16017	0.0307597	0.119478
Acot11	607.364	0.687227	0.180592	-3.80541	0.000141567	0.00176091
Apof	24.7166	0.686515	0.417329	-1.64502	0.0999651	0.264013
Gm1848	11.7973	0.686388	0.790057	-0.868783	0.384966	0.61098
Bcl2l2	218.139	0.68559	0.22464	-3.05195	0.00227363	0.0174533
Kpna2	820.594	0.684958	0.149628	-4.57775	4.69994e-06	9.50258e-05
1700123O20Rik	608.447	0.684345	0.289206	-2.36629	0.0179674	0.0817859
Pdia4	2897.27	0.684258	0.101253	-6.7579	1.40009e-11	7.91288e-10
Paqr4	132.777	0.684229	0.226515	-3.02067	0.00252212	0.0189717
Blvra	910.533	0.683595	0.124932	-5.47171	4.45705e-08	1.39527e-06
Grtp1	32.6988	0.683305	0.347237	-1.96783	0.049087	0.163554
Evi5	233.195	0.683107	0.275077	-2.48333	0.0130162	0.0653202
Nxt2	170.99	0.682971	0.191764	-3.56152	0.000368718	0.00398585
Fat2	19.3965	0.682798	0.656742	-1.03967	0.298491	0.523611
C030005K06Rik	12.996	0.682712	0.573444	-1.19055	0.233831	0.452957
B4galt6	364.173	0.68248	0.216729	-3.149	0.00163828	0.0135254
Pclaf	665.346	0.682377	0.189443	-3.60201	0.00031576	0.00349871
Nsl1	150.303	0.682237	0.23981	-2.84491	0.00444239	0.0293062
Slc12a5	45.6509	0.681626	0.346413	-1.96767	0.0491061	0.163554
Gm3756	91.3993	0.681192	0.194387	-3.50431	0.000457786	0.00477106
Sgpl1	2297.42	0.68118	0.129363	-5.26564	1.39705e-07	3.92808e-06
Hs1bp3	334.262	0.681134	0.159102	-4.28112	1.85951e-05	0.000316983
Skap2	1903.28	0.680617	0.177149	-3.84207	0.000122002	0.00155428
Egfr	25.4526	0.680579	0.528915	-1.28674	0.198184	0.408544
Slc1a4	52.6556	0.680455	0.333766	-2.03872	0.0414782	0.146795
St3gal5	233.759	0.680077	0.255136	-2.66555	0.00768626	0.0440313
Chordc1	4645.13	0.679921	0.161036	-4.22216	2.41974e-05	0.000395282
Sqor	272.573	0.67946	0.162533	-4.18043	2.90958e-05	0.000460557
Kif2c	163.115	0.678908	0.232955	-2.91434	0.00356447	0.0247967
Dnah2	106.241	0.678802	0.227722	-2.98084	0.00287455	0.0209219
Prkra	213.561	0.678706	0.204475	-3.31927	0.000902532	0.00837951
Dusp9	61.1581	0.678679	0.327634	-2.07146	0.0383163	0.138679
Gm3752	33.6282	0.678024	0.407725	-1.66294	0.0963236	0.257914
Man2a1	3397.14	0.677704	0.151824	-4.46373	8.05443e-06	0.000152077
Shcbp1l	27.2182	0.677264	0.402559	-1.6824	0.0924921	0.250805
Ckb	1398.33	0.677252	0.152702	-4.43511	9.20233e-06	0.000171444
Gm8221	174.66	0.67703	0.273482	-2.47559	0.0133018	0.0662805
Nphp1	19.6746	0.676267	0.410741	-1.64646	0.0996696	0.263522
AC157650.3	13.291	0.676036	0.696369	-0.970801	0.331647	0.557087
E030037K01Rik	12.3689	0.675327	0.557295	-1.21179	0.225591	0.442616
Gm44093	11.9328	0.675322	0.740061	-0.912522	0.361494	0.588353
mt-Rnr1	6296.56	0.675233	0.241886	-2.79153	0.00524589	0.0331774
Hist1h2ag	15.3861	0.675194	0.543913	-1.24136	0.214471	0.429402
Ggta1	1038.8	0.674486	0.181559	-3.71497	0.000203228	0.00239858
Mfsd1	1499.4	0.674371	0.151499	-4.45131	8.53464e-06	0.000160067
Plek	2708.32	0.674104	0.223769	-3.0125	0.00259102	0.0193345
Kctd21	116.447	0.673663	0.194271	-3.46765	0.000525032	0.00535266
Mcfd2	874.219	0.673541	0.144994	-4.64529	3.39595e-06	7.11375e-05
Vamp5	278.091	0.67343	0.212033	-3.17606	0.00149289	0.0125278
D830030K20Rik	9.6352	0.672881	0.594307	-1.13221	0.257546	0.479126
Sucnr1	21.0993	0.672095	0.482976	-1.39157	0.164052	0.362013
Tnfrsf11a	241.512	0.672064	0.230584	-2.91461	0.00356128	0.0247847
Hsph1	9006.76	0.67166	0.218155	-3.07882	0.00207823	0.0162722
Kctd11	137.186	0.671311	0.211919	-3.16777	0.00153616	0.0128206
Snx25	1028.59	0.67042	0.122182	-5.48708	4.0864e-08	1.29266e-06
Epb41l1	218.071	0.670115	0.199826	-3.35349	0.000797984	0.00755246
Apitd1	66.2499	0.670089	0.366985	-1.82593	0.0678608	0.2038
Fer1l5	135.035	0.669138	0.220705	-3.03182	0.00243081	0.0184135
2500004C02Rik	37.5052	0.669098	0.332572	-2.01189	0.0442314	0.153522
Proca1	14.1284	0.668873	0.566981	-1.17971	0.238116	0.458346
4930558J18Rik	21.5761	0.668206	0.504021	-1.32575	0.184923	0.390921
Ptafr	221.394	0.667983	0.234362	-2.85022	0.00436896	0.0289579
Cxcr5	695.198	0.66766	0.13888	-4.80747	1.52856e-06	3.48834e-05
Krt222	35.046	0.667418	0.453966	-1.47019	0.141509	0.330255
Nlrp1c-ps	58.489	0.667321	0.468727	-1.42369	0.154537	0.349217
Isoc2a	694.722	0.667262	0.116982	-5.70397	1.17048e-08	4.08141e-07
Chst14	108.422	0.666697	0.243198	-2.74138	0.00611823	0.037295
Csf1	424.622	0.666417	0.174333	-3.82267	0.000132015	0.001664
Exoc3l4	11.2428	0.665979	0.610904	-1.09015	0.275646	0.499669
Gm7292	208.653	0.665921	0.306274	-2.17427	0.029685	0.116567
Gm20519	12.3745	0.665605	0.559359	-1.18994	0.234069	0.452957
Stau2	80.0906	0.665189	0.355942	-1.86881	0.0616487	0.191354
Spc24	149.294	0.665165	0.227235	-2.92721	0.00342013	0.0240008
Klra17	147.782	0.664904	0.289513	-2.29663	0.02164	0.0934035
Gm43914	34.4389	0.66476	0.522465	-1.27235	0.203248	0.415123
Igkv6-13	45.5458	0.66449	0.65255	-1.0183	0.308537	0.533893
Prr5	166.444	0.663008	0.248844	-2.66435	0.00771368	0.0441733
Snx8	462.275	0.662322	0.256683	-2.58031	0.00987103	0.0528946
AC124577.4	22.4898	0.661553	0.415165	-1.59347	0.111055	0.282413
Cenpm	62.053	0.661314	0.251712	-2.62727	0.00860733	0.0479065
Cd109	18.4062	0.661222	0.955136	-0.69228	0.488761	0.696659
Pram1	363.149	0.661057	0.249836	-2.64596	0.00814595	0.0459766
Gal3st2	29.1583	0.66073	0.516563	-1.27909	0.200865	0.412167
Gm4459	17.7225	0.660703	0.497359	-1.32842	0.184038	0.389736
Lifr	472.38	0.660658	0.677109	-0.975704	0.329211	0.554679
Hk2	340.022	0.659201	0.209769	-3.14251	0.00167506	0.0137349
Mirt2	12.6572	0.658993	0.916804	-0.718794	0.472268	0.684137
2022-09-03	37.6369	0.657575	0.410255	-1.60284	0.108969	0.279255
Acsf2	1097.37	0.657254	0.139998	-4.69474	2.66945e-06	5.73454e-05
Mtss1l	41.3486	0.657223	0.478393	-1.37381	0.169499	0.369685
Birc5	408.202	0.657009	0.253805	-2.58864	0.00963555	0.0519635
Gnaq	793.076	0.656987	0.186382	-3.52494	0.000423578	0.00448391
Gm2065	25.6863	0.656739	0.423822	-1.54956	0.121246	0.29874
C1qtnf6	110.947	0.655723	0.233914	-2.80327	0.00505876	0.0322971
Ftl1-ps1	763.053	0.655543	0.496259	-1.32097	0.186511	0.392951
Cnnm2	136.492	0.655345	0.21974	-2.98237	0.00286029	0.0208387
Nucb2	487.548	0.654263	0.178447	-3.66642	0.000245969	0.00282002
Gm19391	12.6331	0.654153	0.660023	-0.991107	0.321633	0.547609
Nlrc4	308.266	0.653965	0.175104	-3.73473	0.000187914	0.00224139
Creb3l2	602.27	0.653778	0.199692	-3.27394	0.0010606	0.00955735
Pld2	373.425	0.65325	0.201723	-3.23835	0.00120222	0.0105512
Cnga3	12.6031	0.652918	0.537223	-1.21536	0.22423	0.44092
Hist1h2ab	9.4693	0.652634	0.628679	-1.0381	0.299222	0.524188
Ski	4196.52	0.652099	0.280518	-2.32462	0.0200922	0.0884917
Uhrf1bp1	261.777	0.65201	0.202186	-3.2248	0.00126061	0.0109552
AB124611	2095.93	0.651707	0.135825	-4.79814	1.60145e-06	3.64481e-05
D7Ertd128e	51.8297	0.651463	0.301511	-2.16066	0.0307218	0.119417
Igfbp7	78.3267	0.651292	0.418835	-1.55501	0.119943	0.296692
Fabp5	702.587	0.651159	0.225119	-2.89251	0.00382177	0.0261121
Cat	3079.96	0.651111	0.137332	-4.74114	2.12519e-06	4.67264e-05
Orai3	542.268	0.651044	0.167425	-3.88858	0.000100833	0.00131646
Vma21	565.573	0.650949	0.27568	-2.36124	0.0182137	0.0824611
[truncated: 14,843 more rows]
